# Supplementary material for: Rhinochelys amaberti Moret (1935), a protostegid turtle from the Early Cretaceous of France
Source: PeerJ. 2018 Apr 10;6:e4594. doi: 10.7717/peerj.4594 (PMC5898427; doi:10.7717/peerj.4594)
Supplement: Dataset S1 [file peerj-06-4594-s002.nex]

#NEXUS
[written Wed Jan 18 12:29:45 CET 2017 by Mesquite  version 3.2 (build 801) at paleo20.geolo.ulg.ac.be/139.165.76.85]

BEGIN TAXA;
	TITLE Taxa;
	DIMENSIONS NTAX=157;
	TAXLABELS
		Annemys_latiens Basilochelys_macrobios Changmachelys_bohlini Eileanchelys_waldmani Chubutemys_copelloi Liaochelys_jianchangensis Manchurochelys_manchoukuoensis Otwayemys_cunicularius Plastomenus_aff._thomassii Sinemys_brevispinus Stylemys_nebrascensis Xenochelys_formosa Adocus_amtgai Adocus_beatus Alienochelys_selloumi Allopleuron_hoffmanni Angolachelys_mbaxi Annemys_levensis Apalone_spinifera Araripemys_barretoi Archelon_ischyros Argillochelys_africana Argillochelys_cuneiceps Ashleychelys_palmeri Australochelys_africanus Baena_arenosa Baptemys_wyomingensis Basilemys_variolosa Boremys_pulchra Bouliachelys_suteri Brachyopsemys_tingitana Calcarichelys_gemma Caretta_caretta Carettochelys_insculpta Carolinochelys_wilsoni Chelodina_colliei Chelodina_longicollis Chelonia_mydas Chelonoidis_chilensis Chelonoidis_gringorum Chelosphargis_advena Chelus_fimbriatus Chelydra_serpentina Chengyuchelys Chisternon_undatum Chitracephalus_dumonii Chrysemys_picta Desmatochelys_padillaii Condorchelys_antiqua Corsochelys_haliniches Ctenochelys_stenoporus Dermatemys_mawii Dermochelys_coriacea Desmatochelys_lowi Dinochelys_whitei Dorsetochelys_delairi Dracochelys_bicuspis Echmatemys_wyomingensis Elseya_dentata Emarginachelys_cretacea Emys_orbicularis Eochelone_brabantica Eretmochelys_imbricata Erquelinnesia_gosseleti Erymnochelys_madagascariensis Euclastes_acutirostris Euclastes_platyops Euclastes_wielandi Eurotestudo_hermanni Geoclemys_hamiltonii Glyptops_plicatulus Gopherus_polyphemus Heckerochelys_romani Helochelydra_nopcsai Hoplochelys_crassa Hoyasemys_jimenezi Indochelys_spatulata Itilochelys_rasstrigin Judithemys_sukhanovi Kallokibotion_bajazidi Kayentachelys_aprix Kinosternon_flavescens Kirgizemys_hoburensis Lepidochelys_kempii Lepidochelys_olivacea Lissemys_punctata Lophochelys Macroclemys_schmidti Macroclemys_temminckii Meiolania_platyceps Mesodermochelys_undulatus Mexichelys_coahuilaensis Mongolemys_elegans Mongolochelys_efremovi Myuchelys_latisternum Natator_depressus Neurankylus_eximius Nichollsemys_bareri Ninjemys_oweni Niolamia_argentina Notoemys_laticentralis Notoemys_oxfordiensis Notoemys_zapatocaensis Ocepechelon_bouyai Odontochelys_semitestacea Ordosemys_leios Ordosemys_skull Pacifichelys_spp. Palaeochersis_talampayensis Patagoniaemys_gasparinae Peligrochelys_walshae Pelodiscus_sinensis Pelomedusa_subrufa Phrynops_geoffroanus Platychelys_oberndorferi Platysternon_megacephalum Plesiobaena_antiqua Plesiochelys_etalloni Pleurosternon_bullockii Podocnemis_expansa Portlandemys_macdowelli Prochelidella_cerrobarcinae Procolpochelys_grandaeva Proganochelys_quenstedti Proterochersis_robusta Protochelydra_zangerli Protostega_gigas Puppigerus_camperi Rhinochelys_nammourensis Rhinochelys_pulchriceps Rhinochelys_amaberti Rhinochelys_elegans 'GS63_GS67' Rhinochelys_cantabrigiensis Sandownia_harrisi Santanachelys_gaffneyi Shachemys_laosiana Siamochelys_peninsularis Sinemys_gamera Sinemys_lens Solnhofia_parsonsi Staurotypus_triporcatus Sternotherus_odoratus Syllomus_aegyptiacus Tasbacka_aldabergeni Tasbacka_ouledabdounensis Terlinguachelys_fischbecki Thalassemys_moseri Toxochelys_latiremis Trachemys_scripta Trinitichelys_hiatti Warkalania_carinaminor Xinjiangchelys_junggarensis Xinjiangchelys_radiplicatoides Xinjiangchelys_wusu Yaminuechelys_maior Yehguia_tatsuensis 
	;

END;


BEGIN CHARACTERS;
	TITLE  Character_Matrix;
	DIMENSIONS  NCHAR=256;
	FORMAT DATATYPE = STANDARD GAP = - MISSING = ? SYMBOLS = "  0 1 2 3 4 5";
	CHARSTATELABELS 
		1 'NA, presence/absence', 2 NA_medial_contact, 3 NA_size_of_nasals, 4 PF_medial_contact, 5 'PF pref-vomer contact', 6 'PR pref-palatine contact', 7 PF_dorsal_exposure, 8 PF_cranial_scutes, 9 'LA presence/absence', 10 FR_orbit_contribution, 11 FR_medially_fused, 12 FR_direction_orbits, 13 'PA parieta-squamosal contact', 14 PA_foramen_nervi_trigemini, 15 PA_posterodorsal_margin, 16 PA_contribution_proc._troch._otic., 17 'PA foramen stap-tempor.', 18 PA_pineal_foramen, 19 'JU jugal-squamosal contact', 20 JU_participation_upp._temp._emargination, 21 'JU jugal-quadrate contact', 22 JU_medial_process, 23 QJ_lower_temp._emarg., 24 'QJ qj-maxilla contact', 25 'QJ qj-squamosal contact', 26 'SQ sq-postorbital contact', 27 'SQ sq-supraoccip. contact', 28 SQ_posterolateral_protub., 29 SQ_posterior_process, 30 'SQ sq-qudrate contact', 31 'PO po-palatine contact', 32 ST_supratemporal, 33 PM_apertura_narium_externa, 34 PM_fusion_pm, 35 PM_foramen_prepalatinum, 36 PM_apertue_narium_externa, 37 PM_medial_premax._hook, 38 PL_contribution_braincase_wall, 39 PL_contribution_upp._triturating_surf, 40 PL_secondary_palate, 41 'PL palatine-vomer contact', 42 MX_triturating_surface_definition, 43 MX_accessory_ridges, 44 'VO number of vomer(s)', 45 'VO vomer-pterygoid contact', 46 VO_vomerine_teeth, 47 'VO vo-premaxila contact', 48 VO_ventral_crest, 49 VO_shape_palate_roof, 50 VO_vomerine_pillar, 51 VO_upper_triturating_surface, 52 'QU cavum acustico-jugulare', 53 QU_caum_tympani, 54 QU_precolumellar_fossa, 55 QU_antrum_postoticum, 56 'QU arrangement qu,op,stape, E. tube', 57 QU_proc._trochlerais_oticum, 58 QU_musculatory_facet_of_proc.t.O, 59 'QU qu-basiphenoid', 60 'EPt absence/presence', 61 PT_teeth, 62 PT_basipterygpod_process, 63 PT_interpterygoid_vacuity, 64 'PT pt-basioccipital', 65 PT_proces._troch._pteryg, 66 PT_foramen_palat._post., 67 PT_medial_contact, 68 PT_contribution_foram._palat._post., 69 PT_vertical_flange, 70 'PT pterygoid-exoccipital', 71 PT_fossa_podocnemidoidea, 72 PT_proc._pteryg._externus, 73 PT_position_pt_respec_bs, 74 PT_medial_ridge, 75 PT_posterolateral_extension, 76 SO_crista_supraoccip., 77 SO_dorsal_exposure, 78 SO_horizontal_crest, 79 EX_medial_contact, 80 BO_anterior_morphology, 81 'BO deep C-shaped', 82 PR_dorsal_exposure, 83 OP_transverse_plane, 84 OP_ventral_ridge, 85 OP_procesus_interfenestralis, 86 BS_rostrum_basisphenoidale, 87 BS_paired_of_ventral_pits, 88 BS_ventral_surface_shape, 89 'BS rough surface between bs-bo', 90 BS_dorsum_sellae, 91 BS_foramen_carotic_laterale, 92 BS_foramen_ant._can._car._int, 93 HY_facil_nerve_path, 94 SA_size_of_foramen_stap._temp., 95 SA_position_of_foramen_st._temp, 96 RS_recessus_scalae_tympani, 97 FJ_foramen_jugulare_posterius, 98 'FN foramen nervi hypoglossi (XII)', 99 IC_internal_carotid_artery_splitting, 100 IC_foramen_post._canc._carot._intern., 101 PAr_palatine_artery, 102 FP_fenestra_perilymphatica, 103 CS_cranial_scute_D, 104 CS_cranial_scute_X_vs_D, 105 CS_cranial_scute_X_vs_G, 106 'CS cranial scutes A,B, C', 107 CS_cranial_scute_O, 108 CS_cranial_scute_P, 109 DE_medial_contact, 110 DE_width_triturating_surface, 111 DE_symphyseal_ridge, 112 DE_lingual_ridge, 113 'DE dentary-surangular arrangement', 114 SP_splenial, 115 CA_carapacial_scutes, 116 CA_parallel_keels, 117 'CA+PLA sculpturing of surface', 118 'CA+PLA pattern of sculpturing', 119 CA_carapacial_sutures, 120 NU_nuchal_articulation_with_neural, 121 NU_costiform_process, 122 NU_length_vs_width, 123 NU_posteriomedial_fontanelles, 124 NE_neural_formula, 125 NE_shape_of_neurals, 126 NE_number_of_neurals, 127 PE_peripheral_gutter, 128 PE_number_of_peripherals, 129 PE_anterior_musk_ducts, 130 CO_costals_1_contact, 131 CO_posterior_costals_contact, 132 CO_distal_rib_end, 133 CO_rib_free_peripherals, 134 CO_alternative_lateral_ends, 135 'CO costal 9 abs/pres', 136 CO_shape_of_costal_3, 137 SUP_number_of_suprapygals, 138 SUP__sup1_vs_sup2, 139 'CE cervical abs/pres', 140 PY_pygal_notch, 141 SPR_supramarginals, 142 VE_shape_of_vertebrals, 143 VE_position_of_ver._3_and_4, 144 'VE vertebrals 3-4 sulcus embayment', 145 VE_vertebral_1_anterior_carapace, 146 MA_marginal, 147 PLR_extrapleurals, 148 PLA_connection_with_carapace, 149 PLA_central_plastral_fontanella, 150 PLA_posterior_plastral_fontanella, 151 PLA_plastral_kinesis, 152 PLA_plastral_kinesis_hyop_vs_hypo, 153 'PLA hyo-hypo contact and shape', 154 'EN absence/presence', 155 EN_anterior_process, 156 EN_size_of_posterior_process, 157 EN_distinct_posterolateral_process, 158 EN_shape_in_ventral_view, 159 EN_suture_with_hyop, 160 EPI_shape_and_contacts, 161 EPI_anterior_lip, 162 HYO_ax._buttress_contact, 163 HYO_termination_ax._buttress, 164 'ME absence/presence', 165 ME_medial_contact, 166 HYPO_inguinal_buttress_contact, 167 HYPO_termination_inguinal_buttress, 168 XI_anal_notch, 169 XI_shape_of_xiphiplastron, 170 PLAS_plastral_scutes, 171 PLAS_midline_sulcus, 172 GU_number_of_gulars, 173 EXT_extragulars, 174 EXT_extragulars_medial_contact, 175 EXT_anterior_plastral_tuberosities, 176 EXT_restricted_to_epiplastron, 177 'IN intergular absence/presence', 178 HU_number_of_pairs, 179 'HU humero-pectoral sulcus', 180 'PEC pectorals abs/pres', 181 'PEC anterior-posteriorl developed', 182 'ABD abdominals abs/pres', 183 AN_anal_vs_xiphiplastron, 184 'INF inframarginal absence/presence', 185 CER_cervical_rib_size, 186 CEV_transverse_process, 187 CEV_ventral_keels, 188 CEV_cervicals_8_vs_7, 189 CEV_diapophyses, 190 CEV_central_articulation, 191 CEV__cervical_8_vs_dorsal_cerv._1, 192 CEV_biconvex_middle_neck, 193 'CEV biconvex absence/presence', 194 CEV_biconvex_position, 195 CEV_cervicals_5_and_6, 196 CEV_cervicals_6_and_7_double, 197 CEV_cervicals_6_and_7_central, 198 CEV_cervicals_7_and_8_double, 199 CEV_heigth_vs_lenght, 200 CEV_cervical_8_neural_arch, 201 CEV_postzygapophyses, 202 CEV_cervical_8_ventral_process, 203 CEV_cervicals_7_and_8_shape_art., 204 DR_dorsal_rib_1_length, 205 DR_dorsal_ribs_9_and_10, 206 DR_dorsal_rib_10, 207 DV_dorsal_vert._articulation, 208 CA_tail_club, 209 CA_caudal_centra, 210 CA_anterior_caudal_centra, 211 CA_posterior_caudal_centra, 212 CA_chevrons, 213 CA_caudal_tail_ring, 214 SCA_anterodorsal_ridge, 215 SCA_ventral_ridge, 216 SCA_horizontal_ridge, 217 SCA_glenoid_neck, 218 'SCA lamina between sc/acromion', 219 SCA_internal_angle, 220 COR_coracoid_vs_humerus_lenght, 221 COR_coracoid_foramen, 222 CLE_cleithrum, 223 PEL_pelvis_shell_attachment, 224 PEL_thryoid_fenestra, 225 IL_iliac_neck, 226 IL_iliac_scar, 227 IL_shape_of_articular_site, 228 IL_posterior_notch_in_acetabul., 229 IL_thelial_process, 230 PUP_pubis_lateral_process, 231 PUB_epipubics, 232 ISC_ischium_contact_with_plastron, 233 ISC_metischial_process, 234 'HYS hypoischium absence/presence', 235 HUM_ectepicondylar_foramen, 236 HUM_proximal_articular_surface, 237 HUM_lateral_process, 238 HUM_lateral_proc._visible_dorsal_v., 239 HUM_lateral_process_shape, 240 HUM_expansion_lateral_process, 241 HUM_medial_concavity, 242 HUM_anterior_projection_lateral_proc., 243 HUM_length_vs_width, 244 HUM_scar_for_muscle_latissimus, 245 'HUM-FEM length', 246 ULN_contact_with_radius, 247 RAD_curves_towards_anterior, 248 MAN_phalangeal_formula, 249 MAN_paddles, 250 MAN_flippers, 251 ULNR_ulnare_vs_intermedium, 252 PES_number_of_digits, 253 'MAN-PES flattening of carpals and tarsals', 254 'MAN-PES hyperphalangy', 255 FEM_femoral_trochanters, 256 TIB_tibial_pit ; 
	MATRIX
	Annemys_latiens                 01?0??1?1101?1002010?0?0??0????11????0????????????02???1100111200?1???0?0???0???0002??00?????00?????1?????????????000-0100001111?0(0 1)00010101121(0 1)10101000-201111011002-0000010001000000010??????????????????????????????????????0??--???????00000---1?0???????????
	Basilochelys_macrobios          ?????????????1002????????????????????0?????101?0???2????110111200?1??10?000????0100???100????00??2111?????????????001?0??0011111?0?0?010??1?211001?0000-20111101?0{0 1}2-??000????1??01???0??11??0--------1?0??0??1???????????????011--?001??1??????????????????????
	Changmachelys_bohlini           ???1??0?110?0???1?100?00000000011?????0??0-????????22021??0?1???00?01?0?000100?0?002??100???0001?0??1?????????????000-0?00?01111?0000010?01?21??0?01??0-201?121??002-0000????????????????11??1???0???01?0??????1????0????2????0?1--?????????0?????1????100?000??
	Eileanchelys_waldmani           00000?1?110?0?0-0?100?0000?0000?10000??0???1?1000001202?0-0?1??00????00?0??0?-?000011?100????00110????????????????0?0-0??0000111?0000010101?20000????00-001??00????????0?0?00???00?0???0????????????????????????????????????????????????????????????????????????
	Chubutemys_copelloi             ???00000100?010?00?00?00?00?00?11??????00??11100000120211?0?112000100000?001?-?00?0110000??????1100???????????????0???0???????0??0?????0????????0???????????????????????????????????????????1?1?????????0?????0??????1110?0?????????????????????????????????????
	Liaochelys_jianchangensis       0011??0?110?1?002?10?????0000??110?0????????????????????10???????0?????????100???00??????????00???????????????????000?1?????1?(0 1)1?011?011101?201?00?1110-20???211???2-0?010??????????????011??1????????1?0??????11???0???????????????????????????????????????0???
	Manchurochelys_manchoukuoensis  ???1??0?110?1?002010??????0000?110??00?0???101?0??02????100?11210?10?1010??10000?00???100????00?10221?------??????000-0??0001111?0020010101121100001?0??????????????????0????????????????11??1?0-0????1?0??????1?1200????2????????????????0?0?????1?????????0?0?
	Otwayemys_cunicularius          ????????????????(0 1)????????????????????????0-???????????2?1????????????????????-????????????????0?????????????00010000????0???????00?0?0??????20?????1100-00111101?112-02000000010000001?000??011??10???000?01??0?12?0????????????????????????????????????????????
	Plastomenus_aff._thomassii      1--10?0?110?110120110?000100?0?11----?0000-111200002202211011221002111020021010100021?000????00101212?------00??0?201201000011-3001000103----------1010-2???????1-32---??1--------------???????????????????20???????????????????????????????????????????????????
	Sinemys_brevispinus             ????????????????????????0?0000?1????0??????????????2212?100?11?0?????00?0???0?00?0021?100????001?0??1???????????????1?0?00????0??0?2?0?0??2?2???1???110?2?11121????2?0001?0???1??0?0001?1????1?0-?????1?0???????112??????2???20????????????1000---1?????????????
	Stylemys_nebrascensis           1--1??0?110?110?20100000010000?11??????0?????1??????202?1?0?122?0???1?0???????????0????0???????????12?????????????000-0?0?00?10100000010101121100000000-201111011112-2?100001-1-00001001?????????????????????????????11102????01?--??0011110010---1?0??00010000?
	Xenochelys_formosa              1--10?0?100??1012?????????00????10?01?0000-1?10??002????1?01122?021-???10????????0????00?????10????12?------??????010-01?1001102101000100-1121100000000-201111011022-01100001-1-00-1-201????????????????????????????????????????????????????????????????????????
	Adocus_amtgai                   1--1??0011001?0100100?00000000011000000?00-101?0?0022021100?1??1001111010001000??0021?000????001???11???????000001??????????????????????????????????????????????????????????????????????111?011?????0?110????????????1110200??????????????10000---1?0???0???????
	Adocus_beatus                   1--1000?110?110120100?00010010011000010002110100000220211101122100111101?0010101?0021000????0001112110??????000?0?000-0101011101?0(0 1)00010??1121100100000-201111011002-00000100010001010001111?100-00101110102?111?????111020012011--010111100010---1?0??1001?????
	Alienochelys_selloumi           0010??101001??0000100001000000011110001000-10100?00220210-0?1??1020-?101001000?00002?1000?????????2???------000101??????????????????????????????????????????????????????????????????????????????????????????????????????????????????????????????????????????????
	Allopleuron_hoffmanni           1--1000010001?0000100000000001011000000101-10100?0022021210?1?210001110101010001100211010111?00110211???????001101230-01000011010002001011-021100001110-101112111032-0-021--------------11110111200011100012010111110111021112001--0011101112000001011012010101?
	Angolachelys_mbaxi              1--1?00011010?00101002000000000110?0000000-101?000022021100?1??00?1?1?02000?0?010?021?000??????1?02?1???????????????????????????????????????????????????????????????????????????????????????????????????????????????????????????????????????????????????????????
	Annemys_levensis                00?1??0?110??10020100?00000000011000000--0-1?10000?220211001112000101?010001000000021?00?????00?101?10011?0?000001000-010000111110100010101121010101000-201111011002-0000010001000000010???????????????????0?00??????1110200110?1--?0?????00000---1?0???????????
	Apalone_spinifera               1--101001101110120110000010010011121010001-11120000220221101122100211102002101010002100000000001112120------000001201201000011-3001000103----------11(0 1)0-201114111032-0-001----1---------11010120-0010111000201-111110111020012001--001110111010---1?00010110010?
	Araripemys_barretoi             1--1??0?1101110-201102000100001110000?0001-?11??0003212?0-0212201020-00-000???0100001??00????01110232???????10??0101140101001101001200100-2121101001110-001111111112-01100011---00000102100?1111000000101002??0111110111?200121??????????11?000---1?0??10010000?
	Archelon_ischyros               1--0??0010000?0?001010000?00010110?0?00001-1110000022021??011221020-?1030111000100021?000????001?0211???????000101230-0100001201000200000--1----0--1110-301113121032-0-021--------------111?011?????????0??201?111110111021112001--0011101112001101111112020101?
	Argillochelys_africana          1--1??0011000?0000100200000001011010001111-10100?2122021100?1221020-?101010100?110021?010????001?02110??????010101??????????????????????????????????????????????????????????????????????????????????????????????????????????????????????????????????????????????
	Argillochelys_cuneiceps         1--1??001100??0?001?0000?0000??11010001111-101000?1220?1100?1??1020-1101010100?11??????10??????1??2?????????????????????????????????????????????????????????????????????????????????????1111011120001110001?010?????????????????????????????????????????????????
	Ashleychelys_palmeri            1--1??0011000?00001000000000000110100001?1-1010002122021100?1??1020-?101010100?11?021?010??????1??2???????????????000-0?00001101?00210101111201000011100101????1?032-0-02????????????????????????????????????????????1110211????????????????????????????????????
	Australochelys_africanus        ????????0???0?1-00?00?0?00?0?0??0??00?00?1-?0??01?0110000-0??1000010?00?0000?-????110?00???????0-0??0???????????????????????????????????????????????????????????????????????????????????????????????????????????????????????????????????????????????????????????
	Baena_arenosa                   ???0002?1101010000100000000000011000000001-1010000022021100212210010100100000-011?0210000???00?11?2221??????0000010013?101001101?000001?0-0-21100000000-00111101?11101?00000021100000010?10?10--------000?01010112200111020012011--000011100000---1?0?????????0?
	Baptemys_wyomingensis           1--1000?110?110020100000010000011000010002?101000002202110011221001(0 1)?001?0010001?0021?00????02-1?02120------00??01010-0110001101?0000010??1121100000000-201111011112-1?000001-1-0011000011?1?111???????????2?1111??1?111020?12011--1???1?1??????????0??1001?????
	Basilemys_variolosa             1--1??0?11??1?0??0100?000100?00110?00????????1??????20?21???122?0?????????????????0?????????????????????????00????00120101011101?0(0 1)000100-1?211001?0000-2011110110?2-0?000100(0 2)110010000111?1?1?0-0??????????????????????????12011--00011?1?????????????000?000??
	Boremys_pulchra                 0010002?1101110010100000000000011000000?0??101?0???22021100212210011?00?00000001?00210000???0001??2221------00000000130100001101?0000010100-21100000000-00111101?1?101??0000021?000000?0010010--------?????1010112100???????120??--?????????????????????????????
	Bouliachelys_suteri             001(0 1)?0001000110000100000?0??0?011110000001-11100?0022021210112210101110101110001000211000001?001102110??????001101??????????????????????????????????????????????????????????????????????????????????????????????????????????????????????????????????????????????
	Brachyopsemys_tingitana         1--1?00011010100?0100100000000011110000000-1012000022021200?1?21000110020001000100021?000????00100211???????010101??????????????????????????????????????????????????????????????????????????????????????????????????????????????????????????????????????????????
	Calcarichelys_gemma             1--1??????0???00???????0?000???1?01000?????1???0???22021210?1??10?0??1?3011100011002?1?001?????1??????????????????030-?1000011?10002001?0-1?2110?0011?0-301112111032-0-020001---?0?000?????????????????????201????????????????0????????1????????????????????????
	Caretta_caretta                 1--100011000010000100200000001011010001111-101200212201121011221020-11010101000110021101011100011021?0------010101030-020000110000032010101121100011110-101112111032-0-020001---(0 1)0(0 1)0000011110111200011100012011111110111020112001--00111011120100011110120101020
	Carettochelys_insculpta         1--101001100110120100001010010011120010000-1112000022022110112210021110200210101000210000???0001112120------00000110120100001102001000100--12------1000-201111011022-01001----1--------?11010110-00101110002011111110111020012001--011110100000---1?00010220000?
	Carolinochelys_wilsoni          1--1??0011000?00001000000000000110100000?1-101000?122021100?1??0020-11010?0100010?0???010??????1??2???????????????000-0?00001101?00?00101111211000011100101????1?032-0-02???????????????111??1?????11?1???1??????????1110211??????????????112000001?????????????
	Chelodina_colliei               011011101111110-20100?1--10000111000001000-101?0000320230-1212201010-00-000000110000100000??1011122320------10010000130101000?01?12000100-1121-00000000-201111011112-01100010110000000021000111131000010100201011111011112001210111000110111000---1?000100100?0?
	Chelodina_longicollis           011011101111110-20100?1--10000111000001000-10110000320230-1212201010-00-000000110000100000001011122320------1001000013010100-201112000100-1121-00000000-201111011112-01100010110000000021000111131000010100201011111011112001210111000110111000---1?00010010000?
	Chelonia_mydas                  1--1000111000100001002000000010110101011120101000212201110011221020-1101000100011002110101110001102120------002011030-0200(0 1)0120100031010111121100001110-101112111032-0-020001---10(0 1)0000011110111200011100(0 1)12011111110111021112001--00111011120100011110120101?10
	Chelonoidis_chilensis           1--10000110011012010000001000001100000000201010110022022100112210011100100?100010002100000??0001002120------000001000-010100010100000110102121000000000-201111010002-1?100001-1-0000100111010111210101110102011111110111020012011--0001101(0 1)0010---1?0??00011000?
	Chelonoidis_gringorum           ?????????????????????0??????????????????0?????????????????????????????????0????????????????????????1??????????????000-0??100010100000110102101100000000-201111010??2-??100001-1-00001001??????????????????????????????????????01??????????1?0?????1?????????????
	Chelosphargis_advena            0011??0?11001?0?00100?000000??0110?00??????1???????22021????1???????????????????????????????????????????????011101030-?100001??10002001?11?02110?0?11?00301112111032-0-02?????????????????????????????????????????????????????0?????????????????????????????????
	Chelus_fimbriatus               1--010101101010-2010001--10000111100001000-10100000320230-0212201010-00-000000110000100000001011122320------100100021(0 3)0101000101100000100-1021100000000-201111011112-31100010211001000021011111131000010100201011111011112001210111000110110000---1?00010010000?
	Chelydra_serpentina             1--100001000110020100100000000011000100001-10100000220221001122100011101000100010002100000010001002120??????00????000-0120000101000200102-1021100001100-(1 2)01112111032-0-010001-1-0010?11011110111200101110102011111200111020012001--00011?110000---1?0001001?????
	Chengyuchelys                   ??????????????????????????????????????????????????????????????????????????????????????????????????????????????????000-0?0000?11??0000010??0121010101000-201?1101?0010????0000000000000?0????????????????????????????????????????????????????????????????????????
	Chisternon_undatum              001000201101010?10100000000000011000000001-10100000220211002122100111001000000011?0210000???0001102221------00000100??0100001101?0000010??0?21-?0?00000-00111101?1?101?00000021100000010?000?1112?0000??0?0101011??00????2????011--0000111?0000---1?0?????????0?
	Chitracephalus_dumonii          ??????????????????????????????????????????????????????????????????????????????????????????????????????????????????021001000???0????20??0???1????0??11?0-1011110110?2-0?0000?????????????111?00?0-???????0??2???1???1??????????0?1--0001101??000---1?0???00??????
	Chrysemys_picta                 1--1000011001101201000000100000110000000020101000002202110011220001110010001000101021000000?0001002120------000001000-0101001101000000100-1021100000000-201111011112-10100001-1-0000100111110111211101110102011111110111020012011--000111110010---1?00010010000?
	Desmatochelys_padillaii         0010??001100110001101000000001?110?0?0?0???1110???022021210?1??1010111010111000100021?000????00110211???????00??0?000-010000110?00?2?0?0??1?2???0001????????????????????????????????????11110111200000100002?10??????1110211??????????????112001101??11?202?1???
	Condorchelys_antiqua            ??????????????0-0??????????000?????????????????????120?10-0?11000?1?000(0 1)0?0??-?01?012?100??????0-0000?????????????000-0?????010?1?00000010?0?0000???1?0-?0001000?????????0???????0?0????010?00?-??----0?000?0??1?00?01110?0???01????0001?100000---??????????????
	Corsochelys_haliniches          ???1?????10?1?0000???????00001?????????????????????220211001??210????1010??10001000211000????001?02?????????????????????????????????????????????????????????????????????????????????????1111011120001110001??????????1110210????1--0011?0111200000?0?10?20??1???
	Ctenochelys_stenoporus          1--10?001100?10000100200?0??0?????10001100-10100?0022021210?1??1000111010101000110021101011??001?2??????????001101030-010010110100020010111121100001110-101112111032-0-020001---?00000?0111101?120001110001201???????1110211120??--???????1120000010110?201?1???
	Dermatemys_mawii                1--100001(0 1)001100201000000100000110000100?20101000002202110011221001110010001000110021000000?02-1002120------000001000-0110001101101000100-1121100000000-20111101?112-00100001-1-1001000011110110-0010111010201111??10111020012011--00101?110010---1?000100?0000?
	Dermochelys_coriacea            1--101001000000-00001000000001011000000000-101000002201110021221021-0003000100010002110000000001102220------0001112--?020-00---300-----0-----------111-?41-----11032-0-021--------------111101112000110000120-0111110111021112011--0011-0111301001101001202?1?10
	Desmatochelys_lowi              001000001100110001101000000001011000000001-11100000220212101122101011101011100010002100000?1?001102110??????001101000-010010110?00020010??1?2?100001110-301112111032-0-0000?????????????1111011120??0010000201???????1110211120?1--001110111200110101111202?1?1?
	Dinochelys_whitei               0?10??1?1101??0?00100?0000?00???10?01???0???????0???20?11?????2???????0?000???????0??0???????0??????????????00000000130??0?01101?0000010101120100100000-00111101??0???0000000010000000(0 1)200???0--------?????0?1?1????????????110????????????????????????100??????
	Dorsetochelys_delairi           0010001?110?010?00100100000000?110?00?0000-10100??0220211?0112210010100100000-000?011?100????0?110202?------????????????????????????????????????????????????????????????????????????????????????????????????????????????????????????????????????????????????????
	Dracochelys_bicuspis            ????0???110??10??0??01000?000??110000?00?1-10100000220{1 2}11001112100101101000?0?010?021?000???0001?0111?------00000100??1100001101?00100111020?1101?01100-20???211?002-00000??????????????0111?110-000001000?0010?????01110200??0???????????0?000---1?0???00??????
	Echmatemys_wyomingensis         ??????????????????????????????????????????????????????????????????????????????????????????????????????????????????000-0101001101?0000010?-1121100000000-201111011102-11100001-1-00100001???????????????????201???????1110???120?1--?0???????????????????????????
	Elseya_dentata                  011011101101010-0010001--10000111000001002010110000320230-0212201010-00-00010-0100001000000010111?2320------00010000??010100-201?1200010??2121-00000000-20111101?102-1010001001?00?0000210?0111131000010?00201011??101111200121?11100??101??0?0---??0001001???0?
	Emarginachelys_cretacea         1--1000?11??1100?0100?0001000?01100001?????1010???0220211??1122100111?????010?01??02100?????00????????------??????01??011??0??01?0000?10????21100001000-201111?1?0?2-0?000001-1-00???10?11???111?????????????1???????11102????0?1--01????1??????????0??100??????
	Emys_orbicularis                1--1000010001101201000000?000001100000?000-10100000220211001122000111001000100010102100000000001002120------000001000-0101001101000000100-10211000010010201011011012?01000001-1-0010000?1111011121010111010201111111?111020012011--00?11?110010---1?00010010000?
	Eochelone_brabantica            1--1??0011000?000010020000000??110100000?0-10100?1022021100?1??1020-11010101000110021?01001????1?0211?????????????000-0?0000110100021010111021100001110-10111211?032-0-02000???????????????????????????????201???????111021112001-???11101112000001?110?201?1?11
	Eretmochelys_imbricata          1--1000111000100001002000000010110100011121101100212201110011221020-1101010100011002110101110001102110??????000011000-0200(0 1)0120100022010111021100001110-101112111032-0-020001---10(0 1)0000011110111200011100012011111110111021112001--00111011120100011110120101020
	Erquelinnesia_gosseleti         1--1??0011010?000010000000000??111100001?1-10100?2122021210?1?21020-1103000?00?110021?010????001?0211???????000???000-0?0010110100021010111021100001110-101112111032-0-02000???????????????????????????????201???????111021112001-???11101112000001?110?201?1?11
	Erymnochelys_madagascariensis   1--111001101110-0010120001000011100000100202111-000321230-1212201010-01-000100010?001000000010?112--20------000001000-0101001101101000100-2121100000000-001111011101110100010011001000021000111100000010000201011??101110200121011100011?110000---1?00010010000?
	Euclastes_acutirostris          1--100001101??00?010020000000?011010001111-10100?212202121011221020-11010101000110021?010??????110211???????????????????????????????????????????????????????????????????????????????????????????????????????????????????????????????????????????????????????????
	Euclastes_platyops              ??????????????00?0100????000??011010001111-10100?21220211??11??1020-???????100?1????????????????????????????????????????????????????????????????????????????????????????????????????????????????????????????????????????????????????????????????????????????????
	Euclastes_wielandi              1--100001101??00?0100?0000000?011010001111-10100?2122021210112?1020-?10101010001100211010????001???11???????0101????????????????????????????????????????????????????????????????????????????????????????????????????????????????????????????????????????????????
	Eurotestudo_hermanni            1--100001100110120100000010000011000000002010101100220221001122100111001000100010102100000??0001002120------000001000-010100010100000110101121100000000-201111010102-00100001-1-0000100111110111210101110102011111110111020012011--000111110010---1?00000011000?
	Geoclemys_hamiltonii            1--100001000110120110000010000011000000000-101011002202110011221001111010001000101021000000?0001002120------000001010-010100110110000010101121100000000-201111010112-11100001-1-0010100111110111210101110102011111110111020012011--000111110010---1?00010010000?
	Glyptops_plicatulus             01100?1?1101?1??0010010?0??00??110?0100001-1?1??000220211?011121001010010000?-?01?0210000???000112201?------00000000100100001101?0000010101120100100000-00111101111101000000001000000000?00010--------??0?0001010???01111200110?1--00??1?100000---1?0???????????
	Gopherus_polyphemus             1--100001100110120100000010000011000000002010101100220221001122100111001000100010002100000000001002120------000001000-010100010100000110101121100000000-201111010102-10100001-1-0000100111110111210101110102011111110111020012011--000111100010---1?00000011000?
	Heckerochelys_romani            0??00???110?0?0-?????????0??0???1??????????1?1?????12??1??0?11000?1?10010?00?-??1?0110?00??????110000?????????????000-0000000?0?10?000?01011?0??0001100-?011020??00100000000001000000000?????0--------????????0?????01110?00110??--????1?1??????????????????????
	Helochelydra_nopcsai            00100?1?1100010000100?010000?00110000000?0-?????0??22021100?1??10???100000000000000211000????00111211?------000001??15???0?????????????????????????????????????????????00????????????????????????????????????????????111?20????????????????00?0---1?????????????
	Hoplochelys_crassa              ??????????????????????????????????????????????????????????????????????????????????????????????????????????????????020-011??0?101?0000?10??1121100000000-201111010002-0?000001-1-00-1-100???????????????????201???????111020012??????????????????????????????????
	Hoyasemys_jimenezi              ?????????????????????????????????0??0???????????????????????1??10????00?00???????????1000????????0??????????00???100100?00001101?0?200?0111?211?0?01100000111000?1?2-110000???????????0?11?????????????????????11??1??????????00???????11???00?---??0?01??000???
	Indochelys_spatulata            ??????????????????????????????????????????????????????????????????????????????????????????????????????????????????000-0??000010??000001010??20000?0???0-000??000???10??000????1?????????????????????????????????????????????????????????????????????????????????
	Itilochelys_rasstrigin          1--100001100?1000010020000000?011010?01111-10100?2122021100?1??1020-1?010001000100021?010????001102?1???????010101??????????????????????????????????????????????????????????????????????111?01112?????100?????????????????????????????????112000001???????????1?
	Judithemys_sukhanovi            ???1??0?1101?10?10100100000000011???0??00??101?0000220211?0?12210010?101000100000?0210100???000110111???????00000?000?0100001101?0000010101?21100001000-20111211?002-00000001-1?000000(0 1)0?111011120(0 1)0001(0 1)0102?101112101110200?20?1--00??1?100000---1?0??100?00?0?
	Kallokibotion_bajazidi          00?0??0?1?0?01?00?100?0000?000?100?000?00??111?1??02202310011121??1??00?100100?011?1?0000????00110001?????????????000-00000011??0000001011?1?00?000?000-001?1101??011?200000001000?00000?00000--------0?0???????0--00111010011011--0000???00000---0?????????????
	Kayentachelys_aprix             001000101100000-001000000000000?10?0000001-10100000120110-0001000010000100000-0010012010000??000-00000??????100000000-000000000(0 1)100000000-1120000001000-00001000?001000000000010000000000?0?00--------??00000001?00001010?0011011--00001?10?000---??????00????0?
	Kinosternon_flavescens          1--100001000110120100001010000011000010000-101000002202111011221001100010001000100021000000?0101?02120------00000101010110001102011000100-1121100000001121---?-11022-01000001-1-11-1-2011111011110???11101021-1111110111020012011--111110110010---1?000100100?0?
	Kirgizemys_hoburensis           0011000?110?010010100100000000011000000000-1010000022?211001112{0 1}0010100100010000?00210100???000100111?-???????????000-0100001111?0000010??1121100001000-201112111002-0?000001-1?000000(0 1)0?111?111200000110??2?10?1????????2???20?1?????????0?000---1?????????????
	Lepidochelys_kempii             1--100011100010000100200000001011010001111-101000212201121011221020-1101010100011002110101110001102110??????01(0 1)111000-020000120(0 1)00022010111121100011110-101112111032-0-020001---00(0 1)0000011110111200011100012011111110111020112001--00111011120100011110120101020
	Lepidochelys_olivacea           1--100011100010000100200000001011010001111-101000212201121011221020-1101010100011002110101110001102110??????01(0 1)1110(0 3)0-020000120(0 1)00022010111121100?11110-101112111032-0-020001---00(0 1)0000011110111200011100012011111110111020112001--00111011120100011110120101020
	Lissemys_punctata               1--1010?110?110120110000010010011121010000-1112000022022110112210021010200210101000210000???0001012120------000001201201000011-3001000103----------1110-201114111032-0-0-1----1---------11010120-0010111000201-11--10111020012001--011110111010---1?0??101?001??
	Lophochelys                     ??????????????????????????????????????????????????????????????????????????????????????????????????????????????????030-?1001011???002(0 1)01?11?12110??011?00101????11032-0-02?????????????????????????????????????????????????????0?????????????????????????????????
	Macroclemys_schmidti            1??1??001000110020100100000000?110?01?0000-101000002202410011221001?1101000100010002??00000??00100212???????000001??????????????????????????????????????????????????????????????????????????????????????????????????????????????????????????????????????????????
	Macroclemys_temminckii          1--100001000110020100100000000011000100000-10100000220221001122100111101000100010002100000010001002120??????00????000-0110000101000000100-1011100001100-201112111032-01000001-1-00?0011011110111200101110102011112200111020012001--000011110000---1?000100110?0?
	Meiolania_platyceps             0000000010000100001000001012000110000000021101011002200310001211001(0 1)0000100110001001100000??1001(0 1)00100111111000000000-?0000???0100000?1???1020?00101100-00101001?012-0000000001000??????010001112000000000000?0012201111000011011--00001??00000---0?00000010000?
	Mesodermochelys_undulatus       ???????1???????????????????????????????????????????????????????????????????10???????????????????????????????002011100-02000011?10002?0100-?12??00--1110-10111211?032-0-021--------------11100111200000000002010111110111021112011--0011101112010011010??202?1?1?
	Mexichelys_coahuilaensis        1--1?0001101??00001001000?000??110?0?011???10100?2122021100?1??1020-11010?01000100021?00000????1?0211???????010???000-?11?0??????0?2?0?????12????0?11?0-3??????????2-?????????????????????????????????????????????????????????001-??????01????????????????????10
	Mongolemys_elegans              1--(0 1)00001101110?2010000000000001100000000201010000022021100112210010100100010??00002100000??0001?01110------000001000-010100?10100000?10??1121100000000-20111101?102-10100001-1-00?00000?????111210101110102?111???001110200120?1--0???1?1??????????0??100??????
	Mongolochelys_efremovi          0010000?100001000010?10000110001100000000211010110012021100011200010{0 1}0001001100011011?001????00110001000000000????000-0000000001?000?0000-1020100001100-00101001?00??0000000001000000000000001111100000000000001112001010100110?1--000????00000---1?0??100?000??
	Myuchelys_latisternum           011011101101010-0010001--10000111000001000-10110000320230-0212201010-00-00010-010000101000??1011102320------00010?00??010100-201?12000100-2121-00000000-201111011102-111000100100000000210001111310000100002010111110111120012101110001101?0000---1?0001001???0?
	Natator_depressus               1--100001100010000100200000001011010001111-101000212201110011221020-11010101000110021101011?0001102110??????000111000-020000110100022010111021100001110-101112111032-0-020001---10(0 1)0000011110111200011100012011111110111021112001--0011101112010001?110120101011
	Neurankylus_eximius             ???0??1??10??1?01?????????000?01???????????????????220?1100212210?1??00?0000000100?210000???00011??221????????????00130100001101?0000010101021100100000-00111101?1?101??0000001000000000???????????????????101????????????????0??--?????????????????????????????
	Nichollsemys_bareri             1--1??1?1101110??011010000000?0110?000?001-10100000220211001122100011101011100011002110100??0001?02110??????00??????????????????????????????????????????????????????????????????????????????????????????????????????????????????????????????????????????????????
	Ninjemys_oweni                  0???????1?????0?00?0???????20???1??00?00?211?101100?2????????????0?????????1?0????????????????????????110011???????????????????????????????????????????????????????????????????????????????????????????????????0????1???????????????????????????????????????????
	Niolamia_argentina              0000000?10000?000010000010120?0110?0000001-101011002200?100(0 1)1211001?0000100110001001??000???1?01?0?10?00001000??000?0-?????????????????????????????????????????????????????????????????????????????????????????0????1???????????????????????????????????????????
	Notoemys_laticentralis          ???????????????-???????????000?????????????????????3202?0-0??2?0?????00?00????0100?01?000????00110232?????????????000-010000010100000010101120000000110-0011?101?1111?010001001100000002110?11?-------1?0??201??????0??????0??1??11?0???????000---1?0?????1???0?
	Notoemys_oxfordiensis           ??????????????????????????????????????????????????????????????????????????????????????????????????????????????????00??0??0000???0??000?0????2??????01?0-0011?10??111111??00??????00000?21????1????----??0???0???????0?????????11?10?000?????0?????1?????????????
	Notoemys_zapatocaensis          ??????????????????????????????????????????????????????????????????????????????????????????????????????????????????010-010000010100000010101020000000100-00111101111111010001001100000002???????????????????2010?????????????1211111????1????????????????????????
	Ocepechelon_bouyai              0010?010110101000010000?000000011110000000-111?0000220210-011221020-100100100?010?021?000????00112211???????????????????????????????????????????????????????????????????????????????????????????????????????????????????????????????????????????????????????????
	Odontochelys_semitestacea       0000??0??0000?0-00?0??0??0?000?00??00?-0?--??0????00000?0-0?00000?1??00?-??00-?00??????00??????0-???????????00????----0----0000--------0-----------1000-000??000?--00--00???????????????000?00--------?00??----10000000?00000-01?--??00??0??000---1?0??1000?01??
	Ordosemys_leios                 0???????110??10?{1 2}???01?00?????????????0??0-?????????2??111??11???0?0?????00???????????10?????0???0????????????????000-010000111110000010101?2010000111?-10???????002-000000???1??0?0?0(0 1)0011?0111210000?00??0??01112101110200??001--000?1?10?000---1?0???????????
	Ordosemys_skull                 0010000?????????1?10??0?0?000?01100000???0-1?1000?02202?1?01?1210010110?0???0?00?0021?100???0001101?1???????????????????????????????????????????????????????????????????????????????????????????????????0???????????????????????????????????????????????????????
	Pacifichelys_spp.               1--1?00011000?0000100?0000000??110100011?1-10100?11220?1100?1??1020-1?0?01?100?110021?0101???001?0??1???????01??????0-?1000?????????????????????????????????????????????????????????????111?01??????1?100????????????1110211??????????????112000001?11??????????
	Palaeochersis_talampayensis     0000?00?000?001-0?10??000000000000?000?000-0?1?0??0110000-0?1100001000000?000-000?110?000??????0-00?0???????00??00000-0?0?????0?0??00??0??-0???????00?0-?0001000?0???0?0?00???0???????0?110000--------0000000?0100000000000000110???000??00?000---1?0??0000?000?
	Patagoniaemys_gasparinae        ??????????????????????????????????????????????????????????????????????????????????????????????????????????????????000-?0000?0????0?0?0????1??0?????11?0-0????????0???0???0???????0?00???010?01112100000?0??1??0112100?????????0?1--000???1??????????????????????
	Peligrochelys_walshae           ???0?????00????0???????????1?0???????????1-?????????20?1100(0 1)?220?????0??1??1???010011?001???100110??1?????00????????????????????????????????????????????????????????????????????????????????????????????????????????????????????????????????????????????????????
	Pelodiscus_sinensis             1--101001101110120110000010010011?2??10000-1112000022022110112210020110200210101000210000???000111212?------??????201201000011-3001000103----------1110-201114111-32---001--------------110?0120-00?011100020--11??10???????????????????????0??????????????0010?
	Pelomedusa_subrufa              1--111001101110-2010000001000011100000100202111-000321230-(0 1)212201010-00-000100010000100000001011102320------000001000-0101001101101000100-2121100000000-001111011111110100010010000000021000111100000010000201011111011102001210111000110110000---1?00010010000?
	Phrynops_geoffroanus            011011101101010-2010001--10000111000001000-10110000320230-0212201010-00-000000110000100000001011122320------100100000-0101001111101000100-1121100000000-201111011112-10100010010000000021000111131000010000201011111011112001210111000110110000---1?00010010000?
	Platychelys_oberndorferi        ??????????????????????????????????????????????????????????????????????????????????????????????????????????????????01100100000101100000100-1010000000110-00111101?11111110001001100000002110??11???----1?0??0010?????0?????????1110000?11????????????????????????
	Platysternon_megacephalum       1--100001000110000100101000000011000100000-10100?002202210011221000111010001000100021100000?0001002120------000001000-010000010110000010101021100001000-201111011032-02100001-1-0000000011010111210101110002011111200111020012001--000111100000---1?000100100?0?
	Plesiobaena_antiqua             0010002?1101110010100000000000011000000000-10100000220211002122100101001000000011?0210000???00011?2221------??????00130100001101?00000(0 1)0??1-21100000000-00111101?1?101?00000021?000000100000?11????????????101010??001111?0???0?1--0???1?1?????????????100??????
	Plesiochelys_etalloni           001100001100(0 1)1001010000000000?011000000001-10100?0022021100112210110100100010001?00110000???000??02120??????000000000?0100001101?0020010100020100000(0 1)00-00111101?1?2-1000000001000000000???????????????????0010??????1110?????0?1--0?????1??000---10?00100??????
	Pleurosternon_bullockii         0110??1?1100110?00100100000000?1100000??00-1?10????220211?01112?00101?0100??0?0???0110000????0????2011------??????00130?00?01101?00000100-2120100100000-001??101??110100000100100000000000???0--------??0?000?????????????????0?1--00???????????????????????????
	Podocnemis_expansa              1--111001101110-00100000010000111000001002121110000321230-1212201011-01-00010001000010000000101112--20------00000100(0 1)30101001101101000100-2121100000000-00111101111111010001001(0 1)001000021000111100000010000201011111011112001210111000110111000---1?00010010000?
	Portlandemys_macdowelli         00110000110??1001????0????0000011000000001-10100000220211001122100101101000???01000110000??10001102120??????001000??????????????????????????????????????????????????????????????????????????????????????????????????????????????????????????????????????????????
	Prochelidella_cerrobarcinae     ??????????????????????????????????????????????????????????????????????????????????????????????????????????????????000-0??1?01?01001000100-1121100001000-201111011??????10001001000000002????????????????????????????????????????????0???????????????????????????
	Procolpochelys_grandaeva        1--1??0?11000?00001000000000000110100000?1-10100?11220????0?1???020-?1010??100?11?0???010??????1?02???????????????000-0?00001?0??0?2???0????21??0????1??????????????????????????????????????????????????????????????????????????????????????????????????????????
	Proganochelys_quenstedti        0000?00?0000000-00000000000000000000000001-00000100000000-0?000000100000-0000-0001000000000?0?00-0000001110000000000(0 1)0000?0?000000000??0??-000-00?00000-00000000?0?100?0000000010000000?010000--------000000000000000000000000010--00000?000000---0?00000000000?
	Proterochersis_robusta          ??????????????????????????????????????????????????????????????????????????????????????????????????????????????????000-0???????000??00??0??-010?00?00000-00001000?0?0?0?10000000000000000????????????????????????????????????001?1??000?0????????????????????????
	Protochelydra_zangerli          1--10?0?10?0110???10010000000?0110000???0??101????0220?21???12210011????00010?0???0???0?????00????21?0????????????????0???????0????0???0????????0001000-201112?1?0?2-0-0000?1-1-00?0?110????????????????????????????????????120?1--0????????????????????????????
	Protostega_gigas                1--0??001000??0?0010100000?0??0110?0?00001-1110000022021210?1?2102?-11030111000100021?000????001?0211???????000100230-0100001101000200000--1----0--1110-301113121032-0-021--------------111?011120????100002010111110111021112001--0011101112001101111112020101?
	Puppigerus_camperi              1--1??0011000?0000100200000001011010001111-10100?2122021100112?1020-11030101000110021?01011??00110211???????011101000-010000110100021010111121100001110-101112111032-0-02000?????????00?1111011120001110001201???????1110211120???????????1120000010110?201?1?11
	Rhinochelys_nammourensis        0010??0011001?0?001???000000???1?0?0??????????????????2?????????0???1??????100????????????????????????????????????230-0100001101?00200000-???1100?01110-301112111032-0-02???????????????????????????????????01????????????????0???????????1?200???1?1111202?1???
	Rhinochelys_pulchriceps         0010??0011001100?010100000000?0110?0?00001-1110000022021210?1221010011010111000100021?000????001?02?1?????????????230-??????????????????????????????????????????????????????????????????????????????????????????????????????????????????????????????????????????
	Rhinochelys_amaberti            0010??0011001?0000100?0000?000??10?00???????????????20??2?0????1??{0 1}?????1?1??????????000????????????????????0001????????????????????????????????????????????????????????????????????????????????????????????????????????????????????????????????????????????????
	Rhinochelys_elegans             0010??001100???000100?0000??????10?00????1?1??0???0??0????0??22???0???????1?????????????????????????????????????????????????????????????????????????????????????????????????????????????????????????????????????????????????????????????????????????????????????
	'GS63_GS67'                     0010??001100????????????????????10?0?????1?1??0???0?????????????????????????????????????????????????????????????????????????????????????????????????????????????????????????????????????????????????????????????????????????????????????????????????????????????
	Rhinochelys_cantabrigiensis     0010??001200????00100?000???????10?0?????????????????0??????????????????????????????????????????????????????00??????????????????????????????????????????????????????????????????????????????????????????????????????????????????????????????????????????????????
	Sandownia_harrisi               1--10?101100?100001002000000000110100001?1-10100021220210-0?1??1022-100000000000000211000????00111211?------000101??????????????????????????????????????????????????????????????????????????????????????????????????????????????????????????????????????????????
	Santanachelys_gaffneyi          0010000?1100110?0010120000000?0110?0001001-1110000022021100?12210100?00100110?01??02??00????00?1?022????????00??01000?0?00001101?00200100-?020000?01100-30111211?012-0?00?0?????????????11???????????0?????0?1?1?????111021???0??--0???1?1??2?0---?01011102?1???
	Shachemys_laosiana              1--1??0?110?1?01(1 2)?????????00???11?????????????????02????????12210011??0?0??????1010???000?????0???212?????????????000-0??100-301?(0 1)2000100-2120-?0001000-20111101?002-0100000001000100000???????????????????????1????????????????????????????????????????????????
	Siamochelys_peninsularis        ??????????????????????????????????????????????????????????????????????????????????????????????????????????????????001?0?0000111110000010101?21??00?1000-201?1101??12-01000100010000000?0????????????????????????????????????????????????????????????????????????
	Sinemys_gamera                  0110??1?1101110020100???0000??011?????0??0-????????2212?10011120001?100?00010??0?0021?100???000100??1?------??????001?0?????1???1002?010????2?10???1????2??????01?0??00??0????1??????0????????????????????????????????????????????????????0000????1?????????????
	Sinemys_lens                    0010??1?11011100201001000?0000?11??00????0-???????022{0 1}22100?1?200010?00100010??000021?100???0001?0111?------00000100??010000110110020010102-21101001(0 1)00-201112101002-000100???1??0?000?0?1?0?????0?????????0???1??????????????0????????????????????????100?000??
	Solnhofia_parsonsi              0011000?1101(0 1)100101000000?0000011000000100-1110--0022021100112210010010200010001100210000???0001102120??????011100000-0??0?01101?00200102-1?20100?01100-10???111?002-000000??????000?00?110?00--------???????1?10????111020???0??--??0?1?1??000---1?0?0100?0000?
	Staurotypus_triporcatus         1--100001000110120110001010000011000110000-101000002202111011221001100010001000100021000000?0101002120------0000010201011000110210(0 1)000100-11211?00000011201111111022-01010001-1-00-1-201111101111001011101021-1111?10111020012001--111010110010---1?0001001???0?
	Sternotherus_odoratus           1--100001000110120100001010000011000010000-101000002202111011221001110010001000100021000000?0101002120------00000101010110001102111000100-1121100000001121---?-11022-01000001-1-11-1-201111101111001011101021-1111110111020012011--111010110010---1?00010010000?
	Syllomus_aegyptiacus            1--1??0??0001?0??01???00?000?1?????????????????????22021??0?12210???110???????000?0??1000????00?????????????0010010313010000110??002?0(0 1)0???1211000011100??1??????032-0-0200?????????????11?1011????????0001???????????????????0?????0?????1130100010????????????
	Tasbacka_aldabergeni            1--1?00011001?00011002000000?1011010001111-10100?212202121011??1020-1101010100?0100211010????00???2???------011101000-010000110?000200101110211000011100101112111032-0-02000??????0?????11??01??????????0??????1?????1110211??0???????????112000001?????????????
	Tasbacka_ouledabdounensis       1--1?00011000?0000100200000001?11010001111-10100?212202121011221020-11010101000110021?010????00110211???????011101??????????????????????????????????????????????????????????????????????????????????????????????????????????????????????????????????????????????
	Terlinguachelys_fischbecki      ????????????????????????????????????????????????????????????????????????????????????????????????????????????0000010?0-?1000?1???0??????????0???????11?00101??????032-0-020???????????????????????????????????????????1111211??????????????112000001?1?012?0?1?1?
	Thalassemys_moseri              0010001?110?010010100?0000000001100000?001-1110000022021100112210110?10100?00001?1021000????0001102120????????????00??010000110??0????10????????0???1?0-1????1?1?102-????00??????0?0?0??11??00--------0?0??1???????????????????????????1????????????????????????
	Toxochelys_latiremis            101100001101110010100000000001011000001010-1010001022021100?12210000110101010001000210010001000110212?------00(0 1)101000-0200101101000200101111211000011(0 1)0-101112111032-0-0200???1??0???01011?10111200??0????1?01011??001110?00??00?--0???111??100---?0110110??1?00
	Trachemys_scripta               1--1000011000101201000000100000110000000021101000002202110011221001110010001000101021000000?0001002120------000001000-0101001101000001100-1021100000000-201111011112-10100001-1-0000000111?-0--1211101110??2011--??-0-???2?0?-011--000111110010---1?00010010000?
	Trinitichelys_hiatti            0010002?1101110?10100100000000011000000000-101?00002202110?2122100101001000000010?0210000???0001102221------0000000013010?00110??0?00?10??1121100?00000-00111101?1?101??00000011000000?0??00?0--------???????10???????????????0?????????????????????????????????
	Warkalania_carinaminor          ????????????????0???????????????????????????????????20031?????????????????????????????????????????????1110??????????????????????????????????????????????????????????????????????????????????????????????????????????????????????????????????????????????????????
	Xinjiangchelys_junggarensis     ??????????????????????????????????????????????????????????????????????????????????????????????????????????????????00??010000111110000010101121100101000-201111011002-0000010001000000010?10010--------1????000011??00111?20?110?1--0?????1??????????????????????
	Xinjiangchelys_radiplicatoides  01?0??1?1101?100{1 2}??0??????0????11??0?0????????????0220?1100111200?????0?0???00000002??00????000?12?21?????????????000-010000??11?0000010101121100???000-201?11011002-0000010001000000010???????????????????0?????????111?20011????????????00000---1?????????????
	Xinjiangchelys_wusu             0110?01011010?0020100?000000000110?00??--??1?1?0?0022021100?11200010110100?1000000021?00?????00?12111?011???00??01000-0??000111110(0 1)00010101121100101000-201?11011002-000000000100000001000???0?-------1?0?????????????????????????????????0?000---1?0??10000000?
	Yaminuechelys_maior             0?1?????110?0?0-20????????1000?1????0??0????????0?0?????0-???22?????-00-00?000?10?00??000??????11??32?------100???00130100001101?01000100-1121100001100-20111101111111010001001000000002100?11113100001010020101????0111?2001?1??01??????1??0?????????0?????????
	Yehguia_tatsuensis              ??????????????????????????????????????????????????????????????????????????????????????????????????????????????????00120?????1111???000100-??2???0100000-20111101???2-??00010001000000000??????????????????????????????????????0?????????11??????????????????????

;

END;
BEGIN NOTES;

	TEXT   TAXON = 83 CHARACTER = 199 TEXT = 1;

END;

BEGIN SETS;
	CHARSET Cranial   =   1 -  108;
	CHARSET Lower_Jaw   =   109 -  114;
	CHARSET Carapace   =   115 -  118 120 -  126 128 -  135 137 -  144 146 -  147;
	CHARSET Plastron   =   148 -  149 151 -  184;
	CHARSET Neck   =   185 -  203;
	CHARSET Ribs   =   204 -  206;
	CHARSET Vertebrae   =   207;
	CHARSET Tail   =   208 -  213;
	CHARSET Pectoral_Girdle   =   214 -  222;
	CHARSET Pelvic_Girdle   =   223 -  234;
	CHARSET Forelimb   =   235 -  251;
	CHARSET Hindlimb   =   252 -  256;

	TAXSET Outgroups  =  105 124;
	TAXSET Exclude  =  1 -  13 15 -  17 22 -  25 28 31 -  32 35 40 -  41 44 46 49 -  51 55 -  56 58 62 64 66 -  68 73 -  78 87 -  88 92 -  94 97 -  104 108 110 -  111 115 121 -  123 125 -  126 130 135 137 -  139 144 -  147 152 -  153 156 -  157;
	TAXSET Chelonioid_exclusion_set  =  16 21 23 -  24 30 32 35 41 50 -  51 54 62 64 66 -  68 78 87 92 98 108 123 127 -  130 144 -  147;

END;

BEGIN MESQUITECHARMODELS;
	ProbModelSet * UNTITLED   =  'Mk1 (est.)':  1 -  256;
END;

BEGIN ASSUMPTIONS;
	OPTIONS DEFTYPE = unord PolyTcount = MINSTEPS;
	TYPESET * UNTITLED   =  unord:  1 -  6 8 -  16 18 -  21 23 -  41 43 -  46 48 -  49 51 -  52 54 56 58 -  62 64 -  65 68 -  71 73 -  74 76 -  84 86 -  93 95 -  98 100 -  110 112 -  114 116 -  120 122 -  127 129 -  130 132 -  136 138 -  140 142 -  163 165 -  166 168 -  181 183 185 -  203 205 -  215 217 219 -  221 223 -  236 238 -  248 252 -  254 256, ord:  7 17 22 42 47 - 53\3 55 57 63 - 66\3 67 72 - 75\3 85 94 99 111 115 121 128 - 131\3 137 141 164 - 167\3 182 184 204 216 218 222 237 249 -  251 255;

END;

BEGIN MacClade;
	Version 4.0 75;
	LastModified 2092064106;
	FileSettings treewindow '1' '1' '1' '0';
	Singles 010;
	Editor 000110011111111000100 '1' '24' Geneva '9' '100' '1' all;
	EditorPosition '40' '4' '920' '1276';
	TreeWindowPosition '40' '2' '920' '1274';
	ListWindow Characters open Geneva '9' '50' '25' '265' '495' 00;
	ListWindow Taxa open Geneva '9' '69' '321' '825' '360' 100;
	ListWindow Trees open Geneva '9' '50' '10' '185' '379';
	ListWindow TypeSets closed Geneva '9' '50' '10' '276' '490';
	ListWindow WtSets closed Geneva '9' '50' '10' '276' '490';
	ListWindow ExSets closed Geneva '9' '50' '10' '276' '490';
	ListWindow CharSets closed Geneva '9' '50' '10' '249' '188';
	ListWindow TaxSets open Geneva '9' '151' '93' '153' '184';
	ListWindow NexusBlocks closed Geneva '9' '50' '10' '276' '490';
	ChartWindowPosition '52' '30' '878' '1220';
	StateNamesSymbols closed Geneva '9' '10' '50' '30' '148' '220';
	WindowOrder List TaxSets List Taxa Tree List Characters List Trees;
	OtherSymbols & / 00 ? -;
	Correlation '0' '0' '1000' '0' '0' 10011010;
	Salmo 00000001;
	EditorFile '2';
	ExportHTML _ MOSS '100' 110000;
	PrettyPrint 10;
	CharLegendPosition '864' '1175' '77' '85';
	TreeLegendPosition '877' '1077' '64' '93';
	EditorToolsPosition '810' '419' '115' '165';
	TreeToolsPosition '799' '5' '126' '138';
	TreeWindowProgram 10;
	TreeWindow 0000;
	Continuous '0' '3' 1;
	Calculations 0000001;
	SummaryMode '0' '0' 0;
	Charts Geneva '9' ( normal ) 0010;
	NexusOptions '0' '0' '50' 001011011;
	TipLabel '1';
	TreeFont Geneva '9' ( normal );
	TreeShape 1.0 1.0 0100;
	TraceLabels 0101;
	ChartColors '0' '0' '-1' '9' 11;
	ChartBiggestSpot 1;
	ChartPercent 10;
	ChartBarWidth '10' 1;
	ChartVerticalAxis 10101;
	ChartMinMax '0';
	TraceAllChangesDisplay '1' 1;
	BarsOnBranchesDisplay '0' '0' '-5536' '10000' '10000' '10000' '10000' '-5536' '-536' '-536' '-536' '6' '1' 0000101;
	ContinuousBranchLabels 0;
	AllStatesBranchLabels 1;
	IndexNotation '2' 1;
	PrintTree 10.00 '2' '2' '2' '2' '2' '2' '2' '2' '2' '2' '2' Geneva '9' ( normal ) Geneva '10' ( normal ) Geneva '9' ( normal ) Geneva '9' ( normal ) Geneva '9' ( bold ) Geneva '9' ( normal ) Geneva '9' ( normal ) '0' '0' '0' '0' '0' '0' '0' '0' '0' '0' '0' '0' '0' '0' '0' '0' '0' '0' '0' '0' '0' '0' '0' '0' '0' '0' '0' '0' '0' '0' '1' '1' '1' '1' '81' '114' '-39' '4' '-40' '0' '1' '2' '1' '8' '0' '0' '0' '2' 1000111000000000000100000111000;
	MatchChar 00 .;
	EntryInterpretation 01;
	ColorOptions 0;
	TreeTools '0' '5' '4' '0' '10' '4' '0' 00100111111101110;
	EditorTools '0' '0' '0' '1000' '0' '0' '6' '3' 000001011100001;
	PairAlign '2' '2' '3' '2' '1' '1' '2' '1' '3' 1010;
	BothTools '1';

END;
BEGIN TREES[!'tree(s) from TNT, for data in Z:\Users\Val\Dropbox (EDDy Lab)\ULg\B_Teaching\D_TFB-MsT-PhD\B_Mémoires\2016\Scavezzoni turtles\Amaberti paper\Phylogeny\Full.tnt'];
	Title Imported_trees;
	ID 0159b153e78c3;
	LINK Taxa = Taxa;
	TRANSLATE
[0] 		1 Annemys_latiens,
[1] 		2 Basilochelys_macrobios,
[2] 		3 Changmachelys_bohlini,
[3] 		4 Eileanchelys_waldmani,
[4] 		5 Chubutemys_copelloi,
[5] 		6 Liaochelys_jianchangensis,
[6] 		7 Manchurochelys_manchoukuoensis,
[7] 		8 Otwayemys_cunicularius,
[8] 		9 Plastomenus_aff._thomassii,
[9] 		10 Sinemys_brevispinus,
[10] 		11 Stylemys_nebrascensis,
[11] 		12 Xenochelys_formosa,
[12] 		13 Adocus_amtgai,
[13] 		14 Adocus_beatus,
[14] 		15 Alienochelys_selloumi,
[15] 		16 Allopleuron_hoffmanni,
[16] 		17 Angolachelys_mbaxi,
[17] 		18 Annemys_levensis,
[18] 		19 Apalone_spinifera,
[19] 		20 Araripemys_barretoi,
[20] 		21 Archelon_ischyros,
[21] 		22 Argillochelys_africana,
[22] 		23 Argillochelys_cuneiceps,
[23] 		24 Ashleychelys_palmeri,
[24] 		25 Australochelys_africanus,
[25] 		26 Baena_arenosa,
[26] 		27 Baptemys_wyomingensis,
[27] 		28 Basilemys_variolosa,
[28] 		29 Boremys_pulchra,
[29] 		30 Bouliachelys_suteri,
[30] 		31 Brachyopsemys_tingitana,
[31] 		32 Calcarichelys_gemma,
[32] 		33 Caretta_caretta,
[33] 		34 Carettochelys_insculpta,
[34] 		35 Carolinochelys_wilsoni,
[35] 		36 Chelodina_colliei,
[36] 		37 Chelodina_longicollis,
[37] 		38 Chelonia_mydas,
[38] 		39 Chelonoidis_chilensis,
[39] 		40 Chelonoidis_gringorum,
[40] 		41 Chelosphargis_advena,
[41] 		42 Chelus_fimbriatus,
[42] 		43 Chelydra_serpentina,
[43] 		44 Chengyuchelys,
[44] 		45 Chisternon_undatum,
[45] 		46 Chitracephalus_dumonii,
[46] 		47 Chrysemys_picta,
[47] 		48 Desmatochelys_padillaii,
[48] 		49 Condorchelys_antiqua,
[49] 		50 Corsochelys_haliniches,
[50] 		51 Ctenochelys_stenoporus,
[51] 		52 Dermatemys_mawii,
[52] 		53 Dermochelys_coriacea,
[53] 		54 Desmatochelys_lowi,
[54] 		55 Dinochelys_whitei,
[55] 		56 Dorsetochelys_delairi,
[56] 		57 Dracochelys_bicuspis,
[57] 		58 Echmatemys_wyomingensis,
[58] 		59 Elseya_dentata,
[59] 		60 Emarginachelys_cretacea,
[60] 		61 Emys_orbicularis,
[61] 		62 Eochelone_brabantica,
[62] 		63 Eretmochelys_imbricata,
[63] 		64 Erquelinnesia_gosseleti,
[64] 		65 Erymnochelys_madagascariensis,
[65] 		66 Euclastes_acutirostris,
[66] 		67 Euclastes_platyops,
[67] 		68 Euclastes_wielandi,
[68] 		69 Eurotestudo_hermanni,
[69] 		70 Geoclemys_hamiltonii,
[70] 		71 Glyptops_plicatulus,
[71] 		72 Gopherus_polyphemus,
[72] 		73 Heckerochelys_romani,
[73] 		74 Helochelydra_nopcsai,
[74] 		75 Hoplochelys_crassa,
[75] 		76 Hoyasemys_jimenezi,
[76] 		77 Indochelys_spatulata,
[77] 		78 Itilochelys_rasstrigin,
[78] 		79 Judithemys_sukhanovi,
[79] 		80 Kallokibotion_bajazidi,
[80] 		81 Kayentachelys_aprix,
[81] 		82 Kinosternon_flavescens,
[82] 		83 Kirgizemys_hoburensis,
[83] 		84 Lepidochelys_kempii,
[84] 		85 Lepidochelys_olivacea,
[85] 		86 Lissemys_punctata,
[86] 		87 Lophochelys,
[87] 		88 Macroclemys_schmidti,
[88] 		89 Macroclemys_temminckii,
[89] 		90 Meiolania_platyceps,
[90] 		91 Mesodermochelys_undulatus,
[91] 		92 Mexichelys_coahuilaensis,
[92] 		93 Mongolemys_elegans,
[93] 		94 Mongolochelys_efremovi,
[94] 		95 Myuchelys_latisternum,
[95] 		96 Natator_depressus,
[96] 		97 Neurankylus_eximius,
[97] 		98 Nichollsemys_bareri,
[98] 		99 Ninjemys_oweni,
[99] 		100 Niolamia_argentina,
[100] 		101 Notoemys_laticentralis,
[101] 		102 Notoemys_oxfordiensis,
[102] 		103 Notoemys_zapatocaensis,
[103] 		104 Ocepechelon_bouyai,
[104] 		105 Odontochelys_semitestacea,
[105] 		106 Ordosemys_leios,
[106] 		107 Ordosemys_skull,
[107] 		108 Pacifichelys_spp.,
[108] 		109 Palaeochersis_talampayensis,
[109] 		110 Patagoniaemys_gasparinae,
[110] 		111 Peligrochelys_walshae,
[111] 		112 Pelodiscus_sinensis,
[112] 		113 Pelomedusa_subrufa,
[113] 		114 Phrynops_geoffroanus,
[114] 		115 Platychelys_oberndorferi,
[115] 		116 Platysternon_megacephalum,
[116] 		117 Plesiobaena_antiqua,
[117] 		118 Plesiochelys_etalloni,
[118] 		119 Pleurosternon_bullockii,
[119] 		120 Podocnemis_expansa,
[120] 		121 Portlandemys_macdowelli,
[121] 		122 Prochelidella_cerrobarcinae,
[122] 		123 Procolpochelys_grandaeva,
[123] 		124 Proganochelys_quenstedti,
[124] 		125 Proterochersis_robusta,
[125] 		126 Protochelydra_zangerli,
[126] 		127 Protostega_gigas,
[127] 		128 Puppigerus_camperi,
[128] 		129 Rhinochelys_nammourensis,
[129] 		130 Rhinochelys_pulchriceps,
[130] 		131 Rhinochelys_amaberti,
[131] 		132 Rhinochelys_elegans,
[132] 		133 'GS63_GS67',
[133] 		134 Rhinochelys_cantabrigiensis,
[134] 		135 Sandownia_harrisi,
[135] 		136 Santanachelys_gaffneyi,
[136] 		137 Shachemys_laosiana,
[137] 		138 Siamochelys_peninsularis,
[138] 		139 Sinemys_gamera,
[139] 		140 Sinemys_lens,
[140] 		141 Solnhofia_parsonsi,
[141] 		142 Staurotypus_triporcatus,
[142] 		143 Sternotherus_odoratus,
[143] 		144 Syllomus_aegyptiacus,
[144] 		145 Tasbacka_aldabergeni,
[145] 		146 Tasbacka_ouledabdounensis,
[146] 		147 Terlinguachelys_fischbecki,
[147] 		148 Thalassemys_moseri,
[148] 		149 Toxochelys_latiremis,
[149] 		150 Trachemys_scripta,
[150] 		151 Trinitichelys_hiatti,
[151] 		152 Warkalania_carinaminor,
[152] 		153 Xinjiangchelys_junggarensis,
[153] 		154 Xinjiangchelys_radiplicatoides,
[154] 		155 Xinjiangchelys_wusu,
[155] 		156 Yaminuechelys_maior,
[156] 		157 Yehguia_tatsuensis;
	TREE Imported_tree_1 = (1,((154,((2,157),(138,153))),(155,(((107,(3,(83,(79,(((46,(141,(148,(121,(76,(118,(((5,((110,((((73,(4,(49,81))),(77,((109,(25,125)),(105,124)))),(100,(152,(90,99)))),(94,111))),(8,80))),(56,(((74,(15,104)),(119,(55,71))),(97,(151,(117,(29,(26,45)))))))),(((20,(113,(65,120))),(122,((114,(156,(42,(36,37)))),(59,95)))),(101,(103,(102,115))))))))))),(149,((50,(98,(16,(((145,(146,(((22,((128,((23,(24,(35,123))),(78,(92,135)))),(67,(62,108)))),((64,147),(66,68))),((33,(84,85)),(96,(38,63)))))),(32,41)),(51,87))))),((136,(((21,127),(131,(129,130))),((30,(132,(133,134))),(48,54)))),(144,(53,91)))))),((13,(((((34,(9,(19,(86,112)))),(137,(14,28))),(60,((75,(12,(142,(82,143)))),(27,52)))),(61,(93,(58,((70,(11,(69,(72,(39,40))))),(47,150)))))),(88,(116,(126,(43,89)))))),(17,31))))))),((6,106),(7,(57,(140,(10,139)))))),(18,44)))));
	TREE Imported_tree_2 = (1,((154,((2,157),(138,153))),(155,(((107,(3,(83,(79,(((46,(141,(148,(121,(76,(118,(((5,((110,((((73,(4,(49,81))),(77,((109,(25,125)),(105,124)))),(100,(152,(90,99)))),(94,111))),(8,80))),(56,(((74,(15,104)),(119,(55,71))),(97,(151,(117,(29,(26,45)))))))),(((20,(113,(65,120))),(122,((114,(156,(42,(36,37)))),(59,95)))),(101,(103,(102,115))))))))))),(149,((50,(98,(16,(((145,(146,(((22,((128,((23,(24,(35,123))),(78,(92,135)))),(67,(62,108)))),((64,147),(66,68))),((33,(84,85)),(96,(38,63)))))),(32,41)),(51,87))))),((136,(((21,127),(131,(129,130))),((30,(132,(133,134))),(48,54)))),(144,(53,91)))))),((13,(((((34,(19,(112,(9,86)))),(137,(14,28))),(60,((75,(12,(142,(82,143)))),(27,52)))),(61,(93,(58,((70,(11,(69,(72,(39,40))))),(47,150)))))),(88,(116,(126,(43,89)))))),(17,31))))))),((6,106),(7,(57,(140,(10,139)))))),(18,44)))));
	TREE Imported_tree_3 = (1,((154,((2,157),(138,153))),(155,(((107,(3,(83,(79,(((46,(141,(148,(121,(76,(118,(((5,((110,((((73,(4,(49,81))),(77,((109,(25,125)),(105,124)))),(100,(152,(90,99)))),(94,111))),(8,80))),(56,(((74,(15,104)),(119,(55,71))),(97,(151,(117,(29,(26,45)))))))),(((20,(113,(65,120))),(122,((114,(156,(42,(36,37)))),(59,95)))),(101,(103,(102,115))))))))))),(149,((50,(98,(16,(((145,(146,(((22,((128,((23,(24,(35,123))),(78,(92,135)))),(67,(62,108)))),((64,147),(66,68))),((33,(84,85)),(96,(38,63)))))),(32,41)),(51,87))))),((136,(((21,127),(131,(129,130))),((30,(132,(133,134))),(48,54)))),(144,(53,91)))))),((13,(((((34,(9,(19,(86,112)))),(137,(14,28))),(60,((75,(12,(142,(82,143)))),(27,52)))),(61,(93,(58,((11,(70,(69,(72,(39,40))))),(47,150)))))),(88,(116,(126,(43,89)))))),(17,31))))))),((6,106),(7,(57,(140,(10,139)))))),(18,44)))));
	TREE Imported_tree_4 = (1,((154,((2,157),(138,153))),(155,(((107,(3,(83,(79,(((46,(141,(148,(121,(76,(118,(((5,((110,((((73,(4,(49,81))),(77,((109,(25,125)),(105,124)))),(100,(152,(90,99)))),(94,111))),(8,80))),(56,(((74,(15,104)),(119,(55,71))),(97,(151,(117,(29,(26,45)))))))),(((20,(113,(65,120))),(122,((114,(156,(42,(36,37)))),(59,95)))),(101,(103,(102,115))))))))))),(149,((50,(98,(16,(((145,(146,(((22,((128,((23,(24,(35,123))),(78,(92,135)))),(67,(62,108)))),((64,147),(66,68))),((33,(84,85)),(96,(38,63)))))),(32,41)),(51,87))))),((136,(((21,127),(131,(129,130))),((30,(132,(133,134))),(48,54)))),(144,(53,91)))))),((13,(((((34,(9,(19,(86,112)))),(137,(14,28))),(60,((75,((12,142),(82,143))),(27,52)))),(61,(93,(58,((70,(11,(69,(72,(39,40))))),(47,150)))))),(88,(116,(126,(43,89)))))),(17,31))))))),((6,106),(7,(57,(140,(10,139)))))),(18,44)))));
	TREE Imported_tree_5 = (1,((154,((2,157),(138,153))),(155,(((107,(3,(83,(79,(((46,(141,(148,(121,(76,(118,(((5,((110,((((73,(4,(49,81))),(77,((109,(25,125)),(105,124)))),(100,(152,(90,99)))),(94,111))),(8,80))),(56,(((74,(15,104)),(119,(55,71))),(97,(151,(117,(29,(26,45)))))))),(((20,(113,(65,120))),(122,((114,(156,(42,(36,37)))),(59,95)))),(101,(103,(102,115))))))))))),(149,((50,(98,(16,(((145,(146,((((128,(22,((23,(24,(35,123))),(78,(92,135))))),(67,(62,108))),((64,147),(66,68))),((33,(84,85)),(96,(38,63)))))),(32,41)),(51,87))))),((136,(((21,127),(131,(129,130))),((30,(132,(133,134))),(48,54)))),(144,(53,91)))))),((13,(((((34,(9,(19,(86,112)))),(137,(14,28))),(60,((75,(12,(142,(82,143)))),(27,52)))),(61,(93,(58,((70,(11,(69,(72,(39,40))))),(47,150)))))),(88,(116,(126,(43,89)))))),(17,31))))))),((6,106),(7,(57,(140,(10,139)))))),(18,44)))));
	TREE Imported_tree_6 = (1,((154,((2,157),(138,153))),(155,(((107,(3,(83,(79,(((141,(46,(148,(121,(76,(118,(((5,((110,((((73,(4,(49,81))),(77,((109,(25,125)),(105,124)))),(100,(152,(90,99)))),(94,111))),(8,80))),(56,(((74,(15,104)),(119,(55,71))),(97,(151,(117,(29,(26,45)))))))),(((20,(113,(65,120))),(122,((114,(156,(42,(36,37)))),(59,95)))),(101,(103,(102,115))))))))))),(149,((50,(98,(16,(((145,(146,(((22,((128,((23,(24,(35,123))),(78,(92,135)))),(67,(62,108)))),((64,147),(66,68))),((33,(84,85)),(96,(38,63)))))),(32,41)),(51,87))))),((136,(((21,127),(131,(129,130))),((30,(132,(133,134))),(48,54)))),(144,(53,91)))))),((13,(((((34,(9,(19,(86,112)))),(137,(14,28))),(60,((75,(12,(142,(82,143)))),(27,52)))),(61,(93,(58,((70,(11,(69,(72,(39,40))))),(47,150)))))),(88,(116,(126,(43,89)))))),(17,31))))))),((6,106),(7,(57,(140,(10,139)))))),(18,44)))));
	TREE Imported_tree_7 = (1,((154,((2,157),(138,153))),(155,(((107,(3,(83,(79,(((46,(141,(148,(121,(76,(118,(((5,((110,((((73,(4,(49,81))),(77,((109,(25,125)),(105,124)))),(100,(152,(90,99)))),(94,111))),(8,80))),(56,(((74,(15,104)),(119,(55,71))),(97,(151,(117,(29,(26,45)))))))),(((20,(113,(65,120))),(122,((114,(156,(42,(36,37)))),(59,95)))),(101,(103,(102,115))))))))))),(149,((50,(98,(16,(((145,(146,(((22,((128,((23,(24,(35,123))),(78,(92,135)))),(67,(62,108)))),((64,147),(66,68))),((33,(84,85)),(96,(38,63)))))),(32,41)),(51,87))))),((136,(((21,127),(131,(129,130))),((30,(132,(133,134))),(48,54)))),(144,(53,91)))))),((13,(((((34,(9,(19,(86,112)))),(137,(14,28))),(60,((75,(12,(142,(82,143)))),(27,52)))),(61,(58,(93,((70,(11,(69,(72,(39,40))))),(47,150)))))),(88,(116,(126,(43,89)))))),(17,31))))))),((6,106),(7,(57,(140,(10,139)))))),(18,44)))));
	TREE Imported_tree_8 = (1,((154,((2,157),(138,153))),(155,(((107,(3,(83,(79,(((46,(141,(148,(121,(76,(118,(((5,((110,((((73,(4,(49,81))),(77,((109,(25,125)),(105,124)))),(100,(152,(90,99)))),(94,111))),(8,80))),(56,(((74,(15,104)),(119,(55,71))),(97,(151,(117,(29,(26,45)))))))),(((20,(113,(65,120))),(122,((114,(156,(42,(36,37)))),(59,95)))),(101,(103,(102,115))))))))))),(149,((50,(98,(16,(((145,(146,(((22,((128,((23,(24,(62,(35,123)))),(78,(92,135)))),(67,108))),((64,147),(66,68))),((33,(84,85)),(96,(38,63)))))),(32,41)),(51,87))))),((136,(((21,127),(131,(129,130))),((30,(132,(133,134))),(48,54)))),(144,(53,91)))))),((13,(((((34,(9,(19,(86,112)))),(137,(14,28))),(60,((75,(12,(142,(82,143)))),(27,52)))),(61,(93,(58,((70,(11,(69,(72,(39,40))))),(47,150)))))),(88,(116,(126,(43,89)))))),(17,31))))))),((6,106),(7,(57,(140,(10,139)))))),(18,44)))));
	TREE Imported_tree_9 = (1,((154,((2,157),(138,153))),(155,(((107,(3,(83,(79,(((46,(141,(148,(121,(76,(118,(((5,((110,((((73,(4,(49,81))),(77,((109,(25,125)),(105,124)))),(100,(152,(90,99)))),(94,111))),(8,80))),(56,(((74,(15,104)),(119,(55,71))),(97,(151,(117,(29,(26,45)))))))),(((20,(113,(65,120))),(122,((114,(156,(42,(36,37)))),(59,95)))),(101,(103,(102,115))))))))))),(149,((50,(98,(16,(((145,(146,(((22,((128,((23,(24,(35,123))),(78,(92,135)))),(67,(62,108)))),(68,(64,(66,147)))),((33,(84,85)),(96,(38,63)))))),(32,41)),(51,87))))),((136,(((21,127),(131,(129,130))),((30,(132,(133,134))),(48,54)))),(144,(53,91)))))),((13,(((((34,(9,(19,(86,112)))),(137,(14,28))),(60,((75,(12,(142,(82,143)))),(27,52)))),(61,(93,(58,((70,(11,(69,(72,(39,40))))),(47,150)))))),(88,(116,(126,(43,89)))))),(17,31))))))),((6,106),(7,(57,(140,(10,139)))))),(18,44)))));
	TREE Imported_tree_10 = (1,((154,((2,157),(138,153))),(155,(((107,(3,(83,(79,(((46,(141,(148,(121,(76,(118,(((5,((110,((((73,(4,(49,81))),(77,((109,(25,125)),(105,124)))),(100,(152,(90,99)))),(94,111))),(8,80))),(56,(((74,(15,104)),(119,(55,71))),(97,(151,(117,(29,(26,45)))))))),(((20,(113,(65,120))),(122,((114,(156,(42,(36,37)))),(59,95)))),(101,(103,(102,115))))))))))),(149,((50,(98,(16,(((145,(146,(((22,((((23,(24,(35,123))),(78,(92,135))),(67,128)),(62,108))),((64,147),(66,68))),((33,(84,85)),(96,(38,63)))))),(32,41)),(51,87))))),((136,(((21,127),(131,(129,130))),((30,(132,(133,134))),(48,54)))),(144,(53,91)))))),((13,(((((34,(9,(19,(86,112)))),(137,(14,28))),(60,((75,(12,(142,(82,143)))),(27,52)))),(61,(93,(58,((70,(11,(69,(72,(39,40))))),(47,150)))))),(88,(116,(126,(43,89)))))),(17,31))))))),((6,106),(7,(57,(140,(10,139)))))),(18,44)))));
	TREE Imported_tree_11 = (1,((154,((2,157),(138,153))),(155,(((107,(3,(83,(79,(((46,(141,(148,(121,(76,(118,(((5,((110,((((73,(4,(49,81))),(77,((109,(25,125)),(105,124)))),(100,(152,(90,99)))),(94,111))),(8,80))),(56,(((74,(15,104)),(119,(55,71))),(97,(151,(117,(29,(26,45)))))))),(((20,(113,(65,120))),(122,((114,(156,(42,(36,37)))),(59,95)))),(101,(103,(102,115))))))))))),(149,((50,(98,(16,(((145,(146,(((22,((128,(67,((23,(24,(35,123))),(78,(92,135))))),(62,108))),((64,147),(66,68))),((33,(84,85)),(96,(38,63)))))),(32,41)),(51,87))))),((136,(((21,127),(131,(129,130))),((30,(132,(133,134))),(48,54)))),(144,(53,91)))))),((13,(((((34,(9,(19,(86,112)))),(137,(14,28))),(60,((75,(12,(142,(82,143)))),(27,52)))),(61,(93,(58,((70,(11,(69,(72,(39,40))))),(47,150)))))),(88,(116,(126,(43,89)))))),(17,31))))))),((6,106),(7,(57,(140,(10,139)))))),(18,44)))));
	TREE Imported_tree_12 = (1,((154,((2,157),(138,153))),(155,(((107,(3,(83,(79,(((46,(141,(148,(121,(76,(118,(((5,((110,((((73,(4,(49,81))),(77,((109,(25,125)),(105,124)))),(100,(152,(90,99)))),(94,111))),(8,80))),(56,(((74,(15,104)),(119,(55,71))),(97,(151,(117,(29,(26,45)))))))),(((20,(113,(65,120))),(122,((114,(156,(42,(36,37)))),(59,95)))),(101,(103,(102,115))))))))))),(149,((50,(98,(16,(((145,(146,(((22,((128,((23,(24,(35,123))),(67,(78,(92,135))))),(62,108))),((64,147),(66,68))),((33,(84,85)),(96,(38,63)))))),(32,41)),(51,87))))),((136,(((21,127),(131,(129,130))),((30,(132,(133,134))),(48,54)))),(144,(53,91)))))),((13,(((((34,(9,(19,(86,112)))),(137,(14,28))),(60,((75,(12,(142,(82,143)))),(27,52)))),(61,(93,(58,((70,(11,(69,(72,(39,40))))),(47,150)))))),(88,(116,(126,(43,89)))))),(17,31))))))),((6,106),(7,(57,(140,(10,139)))))),(18,44)))));
	TREE Imported_tree_13 = (1,((154,((2,157),(138,153))),(155,(((107,(3,(83,(79,(((46,(141,(148,(121,(76,(118,(((5,((110,((((73,(4,(49,81))),(77,((109,(25,125)),(105,124)))),(100,(152,(90,99)))),(94,111))),(8,80))),(56,(((74,(15,104)),(119,(55,71))),(97,(151,(117,(29,(26,45)))))))),(((20,(113,(65,120))),(122,((114,(156,(42,(36,37)))),(59,95)))),(101,(103,(102,115))))))))))),(149,((50,(98,(16,(((145,(146,(((22,((128,((67,(23,(24,(35,123)))),(78,(92,135)))),(62,108))),((64,147),(66,68))),((33,(84,85)),(96,(38,63)))))),(32,41)),(51,87))))),((136,(((21,127),(131,(129,130))),((30,(132,(133,134))),(48,54)))),(144,(53,91)))))),((13,(((((34,(9,(19,(86,112)))),(137,(14,28))),(60,((75,(12,(142,(82,143)))),(27,52)))),(61,(93,(58,((70,(11,(69,(72,(39,40))))),(47,150)))))),(88,(116,(126,(43,89)))))),(17,31))))))),((6,106),(7,(57,(140,(10,139)))))),(18,44)))));
	TREE Imported_tree_14 = (1,((154,((2,157),(138,153))),(155,(((107,(3,(83,(79,(((46,(141,(148,(121,(76,(118,(((5,((110,((((73,(4,(49,81))),(77,((109,(25,125)),(105,124)))),(100,(152,(90,99)))),(94,111))),(8,80))),(56,(((74,(15,104)),(119,(55,71))),(97,(151,(117,(29,(26,45)))))))),(((20,(113,(65,120))),(122,((114,(156,(42,(36,37)))),(59,95)))),(101,(103,(102,115))))))))))),(149,((50,(98,(16,(((145,(146,(((22,((128,((23,(24,(35,123))),(78,(67,(92,135))))),(62,108))),((64,147),(66,68))),((33,(84,85)),(96,(38,63)))))),(32,41)),(51,87))))),((136,(((21,127),(131,(129,130))),((30,(132,(133,134))),(48,54)))),(144,(53,91)))))),((13,(((((34,(9,(19,(86,112)))),(137,(14,28))),(60,((75,(12,(142,(82,143)))),(27,52)))),(61,(93,(58,((70,(11,(69,(72,(39,40))))),(47,150)))))),(88,(116,(126,(43,89)))))),(17,31))))))),((6,106),(7,(57,(140,(10,139)))))),(18,44)))));
	TREE Imported_tree_15 = (1,((154,((2,157),(138,153))),(155,(((107,(3,(83,(79,(((46,(141,(148,(121,(76,(118,(((5,((110,((((73,(4,(49,81))),(77,((109,(25,125)),(105,124)))),(100,(152,(90,99)))),(94,111))),(8,80))),(56,(((74,(15,104)),(119,(55,71))),(97,(151,(117,(29,(26,45)))))))),(((20,(113,(65,120))),(122,((114,(156,(42,(36,37)))),(59,95)))),(101,(103,(102,115))))))))))),(149,((50,(98,(16,(((145,(146,(((22,((128,((23,(24,(35,123))),((67,78),(92,135)))),(62,108))),((64,147),(66,68))),((33,(84,85)),(96,(38,63)))))),(32,41)),(51,87))))),((136,(((21,127),(131,(129,130))),((30,(132,(133,134))),(48,54)))),(144,(53,91)))))),((13,(((((34,(9,(19,(86,112)))),(137,(14,28))),(60,((75,(12,(142,(82,143)))),(27,52)))),(61,(93,(58,((70,(11,(69,(72,(39,40))))),(47,150)))))),(88,(116,(126,(43,89)))))),(17,31))))))),((6,106),(7,(57,(140,(10,139)))))),(18,44)))));
	TREE Imported_tree_16 = (1,((154,((2,157),(138,153))),(155,(((107,(3,(83,(79,(((46,(141,(148,(121,(76,(118,(((5,((110,((((73,(4,(49,81))),(77,((109,(25,125)),(105,124)))),(100,(152,(90,99)))),(94,111))),(8,80))),(56,(((74,(15,104)),(119,(55,71))),(97,(151,(117,(29,(26,45)))))))),(((20,(113,(65,120))),(122,((114,(156,(42,(36,37)))),(59,95)))),(101,(103,(102,115))))))))))),(149,((50,(98,(16,(((145,(146,(((22,((128,(((23,67),(24,(35,123))),(78,(92,135)))),(62,108))),((64,147),(66,68))),((33,(84,85)),(96,(38,63)))))),(32,41)),(51,87))))),((136,(((21,127),(131,(129,130))),((30,(132,(133,134))),(48,54)))),(144,(53,91)))))),((13,(((((34,(9,(19,(86,112)))),(137,(14,28))),(60,((75,(12,(142,(82,143)))),(27,52)))),(61,(93,(58,((70,(11,(69,(72,(39,40))))),(47,150)))))),(88,(116,(126,(43,89)))))),(17,31))))))),((6,106),(7,(57,(140,(10,139)))))),(18,44)))));
	TREE Imported_tree_17 = (1,((154,((2,157),(138,153))),(155,(((107,(3,(83,(79,(((46,(141,(148,(121,(76,(118,(((5,((110,((((73,(4,(49,81))),(77,((109,(25,125)),(105,124)))),(100,(152,(90,99)))),(94,111))),(8,80))),(56,(((74,(15,104)),(119,(55,71))),(97,(151,(117,(29,(26,45)))))))),(((20,(113,(65,120))),(122,((114,(156,(42,(36,37)))),(59,95)))),(101,(103,(102,115))))))))))),(149,((50,(98,(16,(((145,(146,(((22,((128,((23,(24,(35,123))),(78,(92,(67,135))))),(62,108))),((64,147),(66,68))),((33,(84,85)),(96,(38,63)))))),(32,41)),(51,87))))),((136,(((21,127),(131,(129,130))),((30,(132,(133,134))),(48,54)))),(144,(53,91)))))),((13,(((((34,(9,(19,(86,112)))),(137,(14,28))),(60,((75,(12,(142,(82,143)))),(27,52)))),(61,(93,(58,((70,(11,(69,(72,(39,40))))),(47,150)))))),(88,(116,(126,(43,89)))))),(17,31))))))),((6,106),(7,(57,(140,(10,139)))))),(18,44)))));
	TREE Imported_tree_18 = (1,((154,((2,157),(138,153))),(155,(((107,(3,(83,(79,(((46,(141,(148,(121,(76,(118,(((5,((110,((((73,(4,(49,81))),(77,((109,(25,125)),(105,124)))),(100,(152,(90,99)))),(94,111))),(8,80))),(56,(((74,(15,104)),(119,(55,71))),(97,(151,(117,(29,(26,45)))))))),(((20,(113,(65,120))),(122,((114,(156,(42,(36,37)))),(59,95)))),(101,(103,(102,115))))))))))),(149,((50,(98,(16,(((145,(146,(((22,((128,((23,(24,(35,123))),(78,(92,135)))),(67,(62,108)))),(68,(66,(64,147)))),((33,(84,85)),(96,(38,63)))))),(32,41)),(51,87))))),((136,(((21,127),(131,(129,130))),((30,(132,(133,134))),(48,54)))),(144,(53,91)))))),((13,(((((34,(9,(19,(86,112)))),(137,(14,28))),(60,((75,(12,(142,(82,143)))),(27,52)))),(61,(93,(58,((70,(11,(69,(72,(39,40))))),(47,150)))))),(88,(116,(126,(43,89)))))),(17,31))))))),((6,106),(7,(57,(140,(10,139)))))),(18,44)))));
	TREE Imported_tree_19 = (1,((154,((2,157),(138,153))),(155,(((107,(3,(83,(79,(((46,(141,(148,(121,(76,(118,(((5,((110,((((73,(4,(77,(49,81)))),((109,(25,125)),(105,124))),(100,(152,(90,99)))),(94,111))),(8,80))),(56,(((74,(15,104)),(119,(55,71))),(97,(151,(117,(29,(26,45)))))))),(((20,(113,(65,120))),(122,((114,(156,(42,(36,37)))),(59,95)))),(101,(103,(102,115))))))))))),(149,((50,(98,(16,(((145,(146,(((22,((128,((23,(24,(35,123))),(78,(92,135)))),(67,(62,108)))),((64,147),(66,68))),((33,(84,85)),(96,(38,63)))))),(32,41)),(51,87))))),((136,(((21,127),(131,(129,130))),((30,(132,(133,134))),(48,54)))),(144,(53,91)))))),((13,(((((34,(9,(19,(86,112)))),(137,(14,28))),(60,((75,(12,(142,(82,143)))),(27,52)))),(61,(93,(58,((70,(11,(69,(72,(39,40))))),(47,150)))))),(88,(116,(126,(43,89)))))),(17,31))))))),((6,106),(7,(57,(140,(10,139)))))),(18,44)))));
	TREE Imported_tree_20 = (1,((154,((2,157),(138,153))),(155,(((107,(3,(83,(79,(((46,(141,(148,(121,(76,(118,(((5,((110,((((73,(4,(49,81))),(77,((109,(25,125)),(105,124)))),(100,(152,(90,99)))),(94,111))),(8,80))),(56,(((74,(15,104)),(119,(55,71))),(97,(151,(117,(29,(26,45)))))))),(((20,(113,(65,120))),(122,((114,(156,(42,(36,37)))),(59,95)))),(101,(103,(102,115))))))))))),(149,((50,(98,(16,(((145,(146,(((22,((128,((23,(24,(35,123))),(78,(92,135)))),(67,(62,108)))),((64,147),(66,68))),((33,(84,85)),(96,(38,63)))))),(32,41)),(51,87))))),((136,(((21,127),(131,(129,130))),((30,(132,(133,134))),(48,54)))),(144,(53,91)))))),((13,(((((34,(9,(19,(86,112)))),(137,(14,28))),(60,((75,(12,(142,(82,143)))),(27,52)))),(61,(93,(58,((70,(11,(69,(72,(39,40))))),(47,150)))))),(116,((43,89),(88,126))))),(17,31))))))),((6,106),(7,(57,(140,(10,139)))))),(18,44)))));
	TREE Imported_tree_21 = (1,((154,((2,157),(138,153))),(155,(((107,(3,(83,(79,(((46,(141,(148,(121,(76,(118,(((5,((110,((((73,(4,(49,81))),(77,((109,(25,125)),(105,124)))),(100,(152,(90,99)))),(94,111))),(8,80))),(56,(((74,(15,104)),(119,(55,71))),(97,(151,(117,(29,(26,45)))))))),(((20,(113,(65,120))),(122,((114,(156,(42,(36,37)))),(59,95)))),(101,(103,(102,115))))))))))),(149,((50,(98,(16,(((145,(146,(((22,((128,((23,(24,(35,123))),(78,(92,135)))),(67,(62,108)))),((64,147),(66,68))),((33,(84,85)),(96,(38,63)))))),(32,41)),(51,87))))),((136,(((21,127),(131,(129,130))),((30,(132,(133,134))),(48,54)))),(144,(53,91)))))),((13,(((((34,(9,(19,(86,112)))),(137,(14,28))),(60,((75,(12,(142,(82,143)))),(27,52)))),(61,(93,(58,((70,(11,(69,(72,(39,40))))),(47,150)))))),(116,(126,(88,(43,89)))))),(17,31))))))),((6,106),(7,(57,(140,(10,139)))))),(18,44)))));
	TREE Imported_tree_22 = (1,((154,((2,157),(138,153))),(155,(((107,(3,(83,(79,(((46,(141,(148,(121,(76,(118,(((5,((110,((((73,(4,(49,81))),(77,((109,(25,125)),(105,124)))),(100,(152,(90,99)))),(94,111))),(8,80))),(56,(((74,(15,104)),(119,(55,71))),(97,(151,(117,(29,(26,45)))))))),(((20,(113,(65,120))),(122,((114,(156,(42,(36,37)))),(59,95)))),(101,(103,(102,115))))))))))),(149,((50,(98,(16,(((145,(146,(((22,((128,((23,(24,(35,123))),(78,(92,135)))),(67,(62,108)))),((64,147),(66,68))),((33,(84,85)),(96,(38,63)))))),(32,41)),(51,87))))),((136,(((21,127),(131,(129,130))),((30,(132,(133,134))),(48,54)))),(144,(53,91)))))),((13,(((((34,(9,(19,(86,112)))),(137,(14,28))),(60,((75,(12,(142,(82,143)))),(27,52)))),(61,(93,(58,((70,(11,(69,(72,(39,40))))),(47,150)))))),(116,(126,(43,(88,89)))))),(17,31))))))),((6,106),(7,(57,(140,(10,139)))))),(18,44)))));
	TREE Imported_tree_23 = (1,((154,((2,157),(138,153))),(155,(((107,(3,(83,(79,(((46,(141,(148,(121,(76,(118,(((5,((110,((((73,(4,(49,81))),(77,((109,(25,125)),(105,124)))),(100,(152,(90,99)))),(94,111))),(8,80))),(56,(((74,(15,104)),(119,(55,71))),(97,(151,(117,(29,(26,45)))))))),(((20,(113,(65,120))),(122,((114,(156,(42,(36,37)))),(59,95)))),(103,(101,(102,115))))))))))),(149,((50,(98,(16,(((145,(146,(((22,((128,((23,(24,(35,123))),(78,(92,135)))),(67,(62,108)))),((64,147),(66,68))),((33,(84,85)),(96,(38,63)))))),(32,41)),(51,87))))),((136,(((21,127),(131,(129,130))),((30,(132,(133,134))),(48,54)))),(144,(53,91)))))),((13,(((((34,(9,(19,(86,112)))),(137,(14,28))),(60,((75,(12,(142,(82,143)))),(27,52)))),(61,(93,(58,((70,(11,(69,(72,(39,40))))),(47,150)))))),(88,(116,(126,(43,89)))))),(17,31))))))),((6,106),(7,(57,(140,(10,139)))))),(18,44)))));
	TREE Imported_tree_24 = (1,((154,((2,157),(138,153))),(155,(((3,(83,(79,(((46,(141,(148,(121,(76,(118,(((5,((110,((((73,(4,(49,81))),(77,((109,(25,125)),(105,124)))),(100,(152,(90,99)))),(94,111))),(8,80))),(56,(((74,(15,104)),(119,(55,71))),(97,(151,(117,(29,(26,45)))))))),(((20,(113,(65,120))),(122,((114,(156,(42,(36,37)))),(59,95)))),(101,(103,(102,115))))))))))),(149,((50,(98,(16,(((145,(146,(((22,((128,((23,(24,(35,123))),(78,(92,135)))),(67,(62,108)))),((64,147),(66,68))),((33,(84,85)),(96,(38,63)))))),(32,41)),(51,87))))),((136,(((21,127),(131,(129,130))),((30,(132,(133,134))),(48,54)))),(144,(53,91)))))),((13,(((((34,(9,(19,(86,112)))),(137,(14,28))),(60,((75,(12,(142,(82,143)))),(27,52)))),(61,(93,(58,((70,(11,(69,(72,(39,40))))),(47,150)))))),(88,(116,(126,(43,89)))))),(17,31)))))),((6,106),(7,(107,(57,(140,(10,139))))))),(18,44)))));
	TREE Imported_tree_25 = (1,((154,((2,157),(138,153))),(155,(((107,(3,(83,(79,(((46,(141,(148,(121,(76,(118,(((5,((110,((((73,(4,(49,81))),(77,((109,(25,125)),(105,124)))),(100,(152,(90,99)))),(94,111))),(8,80))),(56,(((74,(15,104)),(119,(55,71))),(97,(151,(117,(29,(26,45)))))))),(((20,(113,(65,120))),(122,((114,(156,(42,(36,37)))),(59,95)))),(101,(103,(102,115))))))))))),(149,((50,(98,(16,(((145,(146,(((22,((128,((23,(24,(35,123))),(78,(92,135)))),(67,(62,108)))),((64,147),(66,68))),((33,(84,85)),(96,(38,63)))))),(32,41)),(51,87))))),((136,(((21,127),(131,(129,130))),((30,(132,(133,134))),(48,54)))),(144,(53,91)))))),((13,(((((34,(9,(19,(86,112)))),(137,(14,28))),(60,((75,(12,(142,(82,143)))),(27,52)))),(61,(93,(58,((70,(11,(69,(72,(39,40))))),(47,150)))))),(116,(88,(126,(43,89)))))),(17,31))))))),((6,106),(7,(57,(140,(10,139)))))),(18,44)))));
	TREE Imported_tree_26 = (1,((154,((2,157),(138,153))),(155,(((107,(3,(83,(79,(((46,(141,(148,(121,(76,(118,(((5,((110,((((73,(4,(49,81))),(77,(125,((25,109),(105,124))))),(100,(152,(90,99)))),(94,111))),(8,80))),(56,(((74,(15,104)),(119,(55,71))),(97,(151,(117,(29,(26,45)))))))),(((20,(113,(65,120))),(122,((114,(156,(42,(36,37)))),(59,95)))),(101,(103,(102,115))))))))))),(149,((50,(98,(16,(((145,(146,(((22,((128,((23,(24,(35,123))),(78,(92,135)))),(67,(62,108)))),((64,147),(66,68))),((33,(84,85)),(96,(38,63)))))),(32,41)),(51,87))))),((136,(((21,127),(131,(129,130))),((30,(132,(133,134))),(48,54)))),(144,(53,91)))))),((13,(((((34,(9,(19,(86,112)))),(137,(14,28))),(60,((75,(12,(142,(82,143)))),(27,52)))),(61,(93,(58,((70,(11,(69,(72,(39,40))))),(47,150)))))),(88,(116,(126,(43,89)))))),(17,31))))))),((6,106),(7,(57,(140,(10,139)))))),(18,44)))));
	TREE Imported_tree_27 = (1,((154,((2,157),(138,153))),(155,(((107,(3,(83,(79,(((46,(141,(148,(121,(76,(118,(((5,((110,((((73,(4,(49,81))),(77,((25,109),(124,(105,125))))),(100,(152,(90,99)))),(94,111))),(8,80))),(56,(((74,(15,104)),(119,(55,71))),(97,(151,(117,(29,(26,45)))))))),(((20,(113,(65,120))),(122,((114,(156,(42,(36,37)))),(59,95)))),(101,(103,(102,115))))))))))),(149,((50,(98,(16,(((145,(146,(((22,((128,((23,(24,(35,123))),(78,(92,135)))),(67,(62,108)))),((64,147),(66,68))),((33,(84,85)),(96,(38,63)))))),(32,41)),(51,87))))),((136,(((21,127),(131,(129,130))),((30,(132,(133,134))),(48,54)))),(144,(53,91)))))),((13,(((((34,(9,(19,(86,112)))),(137,(14,28))),(60,((75,(12,(142,(82,143)))),(27,52)))),(61,(93,(58,((70,(11,(69,(72,(39,40))))),(47,150)))))),(88,(116,(126,(43,89)))))),(17,31))))))),((6,106),(7,(57,(140,(10,139)))))),(18,44)))));
	TREE Imported_tree_28 = (1,((154,((2,157),(138,153))),(155,(((107,(3,(83,(79,(((46,(141,(148,(121,(76,(118,(((131,(5,((110,((((73,(4,(49,81))),(77,((109,(25,125)),(105,124)))),(100,(152,(90,99)))),(94,111))),(8,80)))),(56,(((74,(15,104)),(119,(55,71))),(97,(151,(117,(29,(26,45)))))))),(((20,(113,(65,120))),(122,((114,(156,(42,(36,37)))),(59,95)))),(101,(103,(102,115))))))))))),(149,((50,(98,(16,(((145,(146,(((22,((128,((23,(24,(35,123))),(78,(92,135)))),(67,(62,108)))),((64,147),(66,68))),((33,(84,85)),(96,(38,63)))))),(32,41)),(51,87))))),((136,(((21,127),(129,130)),((30,(132,(133,134))),(48,54)))),(144,(53,91)))))),((13,(((((34,(9,(19,(86,112)))),(137,(14,28))),(60,((75,(12,(142,(82,143)))),(27,52)))),(61,(93,(58,((70,(11,(69,(72,(39,40))))),(47,150)))))),(88,(116,(126,(43,89)))))),(17,31))))))),((6,106),(7,(57,(140,(10,139)))))),(18,44)))));
	TREE Imported_tree_29 = (1,((154,((2,157),(138,153))),(155,(((107,(3,(83,(79,(((46,(141,(148,(121,(76,(118,(((5,((110,((((73,(4,(49,81))),(77,((109,(25,125)),(105,124)))),(100,(152,(90,99)))),(94,111))),(8,80))),(56,(((74,(15,104)),(119,(55,71))),(97,(151,(117,(29,(26,45)))))))),(((20,(113,(65,120))),(122,((114,(156,(42,(36,37)))),(59,95)))),(101,(103,(102,115))))))))))),(149,((50,(98,(16,(((145,(146,(((22,((128,((23,(24,(35,123))),(78,(92,135)))),(67,(62,108)))),((64,147),(66,68))),((33,(84,85)),(96,(38,63)))))),(32,41)),(51,87))))),((136,(((21,127),(129,130)),((131,(30,(132,(133,134)))),(48,54)))),(144,(53,91)))))),((13,(((((34,(9,(19,(86,112)))),(137,(14,28))),(60,((75,(12,(142,(82,143)))),(27,52)))),(61,(93,(58,((70,(11,(69,(72,(39,40))))),(47,150)))))),(88,(116,(126,(43,89)))))),(17,31))))))),((6,106),(7,(57,(140,(10,139)))))),(18,44)))));
	TREE Imported_tree_30 = (1,((154,((2,157),(138,153))),(155,(((107,(3,(83,(79,(((46,(141,(148,(121,(76,(118,(((5,((110,((((73,(4,(49,81))),(77,((109,(25,125)),(105,124)))),(100,(152,(90,99)))),(94,111))),(8,80))),(56,(((74,(15,104)),(119,(55,71))),(97,(151,(117,(29,(26,45)))))))),(((20,(113,(65,120))),(122,((114,(156,(42,(36,37)))),(59,95)))),(101,(103,(102,115))))))))))),(149,((50,(98,(16,(((145,(146,(((22,((128,((23,(24,(35,123))),(78,(92,135)))),(67,(62,108)))),((64,147),(66,68))),((33,(84,85)),(96,(38,63)))))),(32,41)),(51,87))))),((136,(((21,127),(129,130)),((30,(132,(133,134))),(131,(48,54))))),(144,(53,91)))))),((13,(((((34,(9,(19,(86,112)))),(137,(14,28))),(60,((75,(12,(142,(82,143)))),(27,52)))),(61,(93,(58,((70,(11,(69,(72,(39,40))))),(47,150)))))),(88,(116,(126,(43,89)))))),(17,31))))))),((6,106),(7,(57,(140,(10,139)))))),(18,44)))));
	TREE Imported_tree_31 = (1,((154,((2,157),(138,153))),(155,(((107,(3,(83,(79,(((46,(141,(148,(121,(76,(118,(((5,((110,((((73,(4,(49,81))),(77,((109,(25,125)),(105,124)))),(100,(152,(90,99)))),(94,111))),(131,(8,80)))),(56,(((74,(15,104)),(119,(55,71))),(97,(151,(117,(29,(26,45)))))))),(((20,(113,(65,120))),(122,((114,(156,(42,(36,37)))),(59,95)))),(101,(103,(102,115))))))))))),(149,((50,(98,(16,(((145,(146,(((22,((128,((23,(24,(35,123))),(78,(92,135)))),(67,(62,108)))),((64,147),(66,68))),((33,(84,85)),(96,(38,63)))))),(32,41)),(51,87))))),((136,(((21,127),(129,130)),((30,(132,(133,134))),(48,54)))),(144,(53,91)))))),((13,(((((34,(9,(19,(86,112)))),(137,(14,28))),(60,((75,(12,(142,(82,143)))),(27,52)))),(61,(93,(58,((70,(11,(69,(72,(39,40))))),(47,150)))))),(88,(116,(126,(43,89)))))),(17,31))))))),((6,106),(7,(57,(140,(10,139)))))),(18,44)))));
	TREE Imported_tree_32 = (1,((154,((2,157),(138,153))),(155,(((107,(3,(83,(79,(((46,(141,(148,(121,(76,(118,(((5,((110,((((73,(4,(49,81))),(77,((109,(25,125)),(105,124)))),(100,(152,(90,99)))),(94,111))),(8,80))),(56,(((74,(15,104)),(119,(55,71))),(97,(151,(117,(29,(26,45)))))))),(((20,(113,(65,120))),(122,((114,(156,(42,(36,37)))),(59,95)))),(101,(103,(102,115))))))))))),(149,((50,(98,(16,(((145,(146,(((22,((128,((23,(24,(35,123))),(78,(92,135)))),(67,(62,108)))),((64,147),(66,68))),((33,(84,85)),(96,(38,63)))))),(32,41)),(51,87))))),((136,(((21,127),((129,130),(131,132))),((30,(133,134)),(48,54)))),(144,(53,91)))))),((13,(((((34,(9,(19,(86,112)))),(137,(14,28))),(60,((75,(12,(142,(82,143)))),(27,52)))),(61,(93,(58,((70,(11,(69,(72,(39,40))))),(47,150)))))),(88,(116,(126,(43,89)))))),(17,31))))))),((6,106),(7,(57,(140,(10,139)))))),(18,44)))));
	TREE Imported_tree_33 = (1,((154,((2,157),(138,153))),(155,(((107,(3,(83,(79,(((46,(141,(148,(121,(76,(118,(((5,((110,((((73,(4,(49,81))),(77,((109,(25,125)),(105,124)))),(100,(152,(90,99)))),(94,111))),(8,80))),(56,(((74,(15,104)),(119,(55,71))),(97,(151,(117,(29,(26,45)))))))),(((20,(113,(65,120))),(122,((114,(156,(42,(36,37)))),(59,95)))),(101,(103,(102,115))))))))))),(149,((50,(98,(16,(((145,(146,(((22,((128,((23,(24,(35,123))),(78,(92,135)))),(67,(62,108)))),((64,147),(66,68))),((33,(84,85)),(96,(38,63)))))),(32,41)),(51,87))))),((133,(136,(((21,127),(131,(129,130))),((30,(132,134)),(48,54))))),(144,(53,91)))))),((13,(((((34,(9,(19,(86,112)))),(137,(14,28))),(60,((75,(12,(142,(82,143)))),(27,52)))),(61,(93,(58,((70,(11,(69,(72,(39,40))))),(47,150)))))),(88,(116,(126,(43,89)))))),(17,31))))))),((6,106),(7,(57,(140,(10,139)))))),(18,44)))));
	TREE Imported_tree_34 = (1,((154,((2,157),(138,153))),(155,(((107,(3,(83,(79,(((46,(141,(148,(121,(76,(118,(((5,((110,((((73,(4,(49,81))),(77,((109,(25,125)),(105,124)))),(100,(152,(90,99)))),(94,111))),(8,80))),(56,(((74,(15,104)),(119,(55,71))),(97,(151,(117,(29,(26,45)))))))),(((20,(113,(65,120))),(122,((114,(156,(42,(36,37)))),(59,95)))),(101,(103,(102,115))))))))))),(149,((50,(98,(16,(((145,(146,(((22,((128,((23,(24,(35,123))),(78,(92,135)))),(67,(62,108)))),((64,147),(66,68))),((33,(84,85)),(96,(38,63)))))),(32,41)),(51,87))))),((136,(133,(((21,127),(131,(129,130))),((30,(132,134)),(48,54))))),(144,(53,91)))))),((13,(((((34,(9,(19,(86,112)))),(137,(14,28))),(60,((75,(12,(142,(82,143)))),(27,52)))),(61,(93,(58,((70,(11,(69,(72,(39,40))))),(47,150)))))),(88,(116,(126,(43,89)))))),(17,31))))))),((6,106),(7,(57,(140,(10,139)))))),(18,44)))));
	TREE Imported_tree_35 = (1,((154,((2,157),(138,153))),(155,(((107,(3,(83,(79,(((46,(141,(148,(121,(76,(118,(((133,(5,((110,((((73,(4,(49,81))),(77,((109,(25,125)),(105,124)))),(100,(152,(90,99)))),(94,111))),(8,80)))),(56,(((74,(15,104)),(119,(55,71))),(97,(151,(117,(29,(26,45)))))))),(((20,(113,(65,120))),(122,((114,(156,(42,(36,37)))),(59,95)))),(101,(103,(102,115))))))))))),(149,((50,(98,(16,(((145,(146,(((22,((128,((23,(24,(35,123))),(78,(92,135)))),(67,(62,108)))),((64,147),(66,68))),((33,(84,85)),(96,(38,63)))))),(32,41)),(51,87))))),((136,(((21,127),(131,(129,130))),((30,(132,134)),(48,54)))),(144,(53,91)))))),((13,(((((34,(9,(19,(86,112)))),(137,(14,28))),(60,((75,(12,(142,(82,143)))),(27,52)))),(61,(93,(58,((70,(11,(69,(72,(39,40))))),(47,150)))))),(88,(116,(126,(43,89)))))),(17,31))))))),((6,106),(7,(57,(140,(10,139)))))),(18,44)))));
	TREE Imported_tree_36 = (1,((154,((2,157),(138,153))),(155,(((107,(3,(83,(79,(((46,(141,(148,(121,(76,(118,(((5,((110,((((73,(4,(49,81))),(77,((109,(25,125)),(105,124)))),(100,(152,(90,99)))),(94,111))),(8,80))),(56,(((74,(15,104)),(119,(55,71))),(97,(151,(117,(29,(26,45)))))))),(((20,(113,(65,120))),(122,((114,(156,(42,(36,37)))),(59,95)))),(101,(103,(102,115))))))))))),(149,((50,(98,(16,(((145,(146,(((22,((128,((23,(24,(35,123))),(78,(92,135)))),(67,(62,108)))),((64,147),(66,68))),((33,(84,85)),(96,(38,63)))))),(32,41)),(51,87))))),((136,((133,((21,127),(131,(129,130)))),((30,(132,134)),(48,54)))),(144,(53,91)))))),((13,(((((34,(9,(19,(86,112)))),(137,(14,28))),(60,((75,(12,(142,(82,143)))),(27,52)))),(61,(93,(58,((70,(11,(69,(72,(39,40))))),(47,150)))))),(88,(116,(126,(43,89)))))),(17,31))))))),((6,106),(7,(57,(140,(10,139)))))),(18,44)))));
	TREE Imported_tree_37 = (1,((154,((2,157),(138,153))),(155,(((107,(3,(83,(79,(((46,(141,(148,(121,(76,(118,(((5,((110,((((73,(4,(49,81))),(77,((109,(25,125)),(105,124)))),(100,(152,(90,99)))),(94,111))),(8,80))),(56,(((74,(15,104)),(119,(55,71))),(97,(151,(117,(29,(26,45)))))))),(((20,(113,(65,120))),(122,((114,(156,(42,(36,37)))),(59,95)))),(101,(103,(102,115))))))))))),(149,((50,(98,(16,(((145,(146,(((22,((128,((23,(24,(35,123))),(78,(92,135)))),(67,(62,108)))),((64,147),(66,68))),((33,(84,85)),(96,(38,63)))))),(32,41)),(51,87))))),((136,(((133,(21,127)),(131,(129,130))),((30,(132,134)),(48,54)))),(144,(53,91)))))),((13,(((((34,(9,(19,(86,112)))),(137,(14,28))),(60,((75,(12,(142,(82,143)))),(27,52)))),(61,(93,(58,((70,(11,(69,(72,(39,40))))),(47,150)))))),(88,(116,(126,(43,89)))))),(17,31))))))),((6,106),(7,(57,(140,(10,139)))))),(18,44)))));
	TREE Imported_tree_38 = (1,((154,((2,157),(138,153))),(155,(((107,(3,(83,(79,(((46,(141,(148,(121,(76,(118,(((5,((110,((((73,(4,(49,81))),(77,((109,(25,125)),(105,124)))),(100,(152,(90,99)))),(94,111))),(8,80))),(56,(((74,(15,104)),(119,(55,71))),(97,(151,(117,(29,(26,45)))))))),(((20,(113,(65,120))),(122,((114,(156,(42,(36,37)))),(59,95)))),(101,(103,(102,115))))))))))),(149,((50,(98,(16,(((145,(146,(((22,((128,((23,(24,(35,123))),(78,(92,135)))),(67,(62,108)))),((64,147),(66,68))),((33,(84,85)),(96,(38,63)))))),(32,41)),(51,87))))),((136,(((21,127),(131,(129,130))),(133,((30,(132,134)),(48,54))))),(144,(53,91)))))),((13,(((((34,(9,(19,(86,112)))),(137,(14,28))),(60,((75,(12,(142,(82,143)))),(27,52)))),(61,(93,(58,((70,(11,(69,(72,(39,40))))),(47,150)))))),(88,(116,(126,(43,89)))))),(17,31))))))),((6,106),(7,(57,(140,(10,139)))))),(18,44)))));
	TREE Imported_tree_39 = (1,((154,((2,157),(138,153))),(155,(((107,(3,(83,(79,(((46,(141,(148,(121,(76,(118,(((5,((110,((((73,(4,(49,81))),(77,((109,(25,125)),(105,124)))),(100,(152,(90,99)))),(94,111))),(8,80))),(56,(((74,(15,104)),(119,(55,71))),(97,(151,(117,(29,(26,45)))))))),(((20,(113,(65,120))),(122,((114,(156,(42,(36,37)))),(59,95)))),(101,(103,(102,115))))))))))),(149,((50,(98,(16,(((145,(146,(((22,((128,((23,(24,(35,123))),(78,(92,135)))),(67,(62,108)))),((64,147),(66,68))),((33,(84,85)),(96,(38,63)))))),(32,41)),(51,87))))),((136,(((21,127),(131,(129,130))),((133,(30,(132,134))),(48,54)))),(144,(53,91)))))),((13,(((((34,(9,(19,(86,112)))),(137,(14,28))),(60,((75,(12,(142,(82,143)))),(27,52)))),(61,(93,(58,((70,(11,(69,(72,(39,40))))),(47,150)))))),(88,(116,(126,(43,89)))))),(17,31))))))),((6,106),(7,(57,(140,(10,139)))))),(18,44)))));
	TREE Imported_tree_40 = (1,((154,((2,157),(138,153))),(155,(((107,(3,(83,(79,(((46,(141,(148,(121,(76,(118,(((5,((110,((((73,(4,(49,81))),(77,((109,(25,125)),(105,124)))),(100,(152,(90,99)))),(94,111))),(8,80))),(56,(((74,(15,104)),(119,(55,71))),(97,(151,(117,(29,(26,45)))))))),(((20,(113,(65,120))),(122,((114,(156,(42,(36,37)))),(59,95)))),(101,(103,(102,115))))))))))),(149,((50,(98,(16,(((145,(146,(((22,((128,((23,(24,(35,123))),(78,(92,135)))),(67,(62,108)))),((64,147),(66,68))),((33,(84,85)),(96,(38,63)))))),(32,41)),(51,87))))),((136,(((21,127),(131,(129,130))),((30,(132,134)),(133,(48,54))))),(144,(53,91)))))),((13,(((((34,(9,(19,(86,112)))),(137,(14,28))),(60,((75,(12,(142,(82,143)))),(27,52)))),(61,(93,(58,((70,(11,(69,(72,(39,40))))),(47,150)))))),(88,(116,(126,(43,89)))))),(17,31))))))),((6,106),(7,(57,(140,(10,139)))))),(18,44)))));
	TREE Imported_tree_41 = (1,((154,((2,157),(138,153))),(155,(((107,(3,(83,(79,(((46,(141,(148,(121,(76,(118,(((5,((110,((((73,(4,(49,81))),(77,((109,(25,125)),(105,124)))),(100,(152,(90,99)))),(94,111))),(8,80))),(56,(((74,(15,104)),(119,(55,71))),(97,(151,(117,(29,(26,45)))))))),(((20,(113,(65,120))),(122,((114,(156,(42,(36,37)))),(59,95)))),(101,(103,(102,115))))))))))),(149,((50,(98,(16,(((145,(146,(((22,((128,((23,(24,(35,123))),(78,(92,135)))),(67,(62,108)))),((64,147),(66,68))),((33,(84,85)),(96,(38,63)))))),(32,41)),(51,87))))),((136,(((21,127),(131,(129,130))),((30,(132,134)),(54,(48,133))))),(144,(53,91)))))),((13,(((((34,(9,(19,(86,112)))),(137,(14,28))),(60,((75,(12,(142,(82,143)))),(27,52)))),(61,(93,(58,((70,(11,(69,(72,(39,40))))),(47,150)))))),(88,(116,(126,(43,89)))))),(17,31))))))),((6,106),(7,(57,(140,(10,139)))))),(18,44)))));
	TREE Imported_tree_42 = (1,((154,((2,157),(138,153))),(155,(((107,(3,(83,(79,(((46,(141,(148,(121,(76,(118,(((134,(5,((110,((((73,(4,(49,81))),(77,((109,(25,125)),(105,124)))),(100,(152,(90,99)))),(94,111))),(8,80)))),(56,(((74,(15,104)),(119,(55,71))),(97,(151,(117,(29,(26,45)))))))),(((20,(113,(65,120))),(122,((114,(156,(42,(36,37)))),(59,95)))),(101,(103,(102,115))))))))))),(149,((50,(98,(16,(((145,(146,(((22,((128,((23,(24,(35,123))),(78,(92,135)))),(67,(62,108)))),((64,147),(66,68))),((33,(84,85)),(96,(38,63)))))),(32,41)),(51,87))))),((136,(((21,127),(131,(129,130))),((30,(132,133)),(48,54)))),(144,(53,91)))))),((13,(((((34,(9,(19,(86,112)))),(137,(14,28))),(60,((75,(12,(142,(82,143)))),(27,52)))),(61,(93,(58,((70,(11,(69,(72,(39,40))))),(47,150)))))),(88,(116,(126,(43,89)))))),(17,31))))))),((6,106),(7,(57,(140,(10,139)))))),(18,44)))));
	TREE Imported_tree_43 = (1,((154,((2,157),(138,153))),(155,(((107,(3,(83,(79,(((46,(141,(148,(121,(76,(118,(((5,((110,((((73,(4,(49,81))),(77,((109,(25,125)),(105,124)))),(100,(152,(90,99)))),(94,111))),(8,80))),(56,(((74,(15,104)),(119,(55,71))),(97,(151,(117,(29,(26,45)))))))),(((20,(113,(65,120))),(122,((114,(156,(42,(36,37)))),(59,95)))),(101,(103,(102,115))))))))))),(149,((50,(98,(16,(((145,(146,(((22,((128,((23,(24,(35,123))),(78,(92,135)))),(67,(62,108)))),((64,147),(66,68))),((33,(84,85)),(96,(38,63)))))),(32,41)),(51,87))))),((136,(((21,127),((129,130),(131,134))),((30,(132,133)),(48,54)))),(144,(53,91)))))),((13,(((((34,(9,(19,(86,112)))),(137,(14,28))),(60,((75,(12,(142,(82,143)))),(27,52)))),(61,(93,(58,((70,(11,(69,(72,(39,40))))),(47,150)))))),(88,(116,(126,(43,89)))))),(17,31))))))),((6,106),(7,(57,(140,(10,139)))))),(18,44)))));
	TREE Imported_tree_44 = (1,((154,((2,157),(138,153))),(155,(((107,(3,(83,(79,(((46,(141,(148,(121,(76,(118,(((5,(134,((110,((((73,(4,(49,81))),(77,((109,(25,125)),(105,124)))),(100,(152,(90,99)))),(94,111))),(8,80)))),(56,(((74,(15,104)),(119,(55,71))),(97,(151,(117,(29,(26,45)))))))),(((20,(113,(65,120))),(122,((114,(156,(42,(36,37)))),(59,95)))),(101,(103,(102,115))))))))))),(149,((50,(98,(16,(((145,(146,(((22,((128,((23,(24,(35,123))),(78,(92,135)))),(67,(62,108)))),((64,147),(66,68))),((33,(84,85)),(96,(38,63)))))),(32,41)),(51,87))))),((136,(((21,127),(131,(129,130))),((30,(132,133)),(48,54)))),(144,(53,91)))))),((13,(((((34,(9,(19,(86,112)))),(137,(14,28))),(60,((75,(12,(142,(82,143)))),(27,52)))),(61,(93,(58,((70,(11,(69,(72,(39,40))))),(47,150)))))),(88,(116,(126,(43,89)))))),(17,31))))))),((6,106),(7,(57,(140,(10,139)))))),(18,44)))));
	TREE Imported_tree_45 = (1,((154,((2,157),(138,153))),(155,(((107,(3,(83,(79,(((46,(141,(148,(121,(76,(118,(((5,((110,((((73,(4,(49,81))),(77,((109,(25,125)),(105,124)))),(100,(152,(90,99)))),(94,111))),(134,(8,80)))),(56,(((74,(15,104)),(119,(55,71))),(97,(151,(117,(29,(26,45)))))))),(((20,(113,(65,120))),(122,((114,(156,(42,(36,37)))),(59,95)))),(101,(103,(102,115))))))))))),(149,((50,(98,(16,(((145,(146,(((22,((128,((23,(24,(35,123))),(78,(92,135)))),(67,(62,108)))),((64,147),(66,68))),((33,(84,85)),(96,(38,63)))))),(32,41)),(51,87))))),((136,(((21,127),(131,(129,130))),((30,(132,133)),(48,54)))),(144,(53,91)))))),((13,(((((34,(9,(19,(86,112)))),(137,(14,28))),(60,((75,(12,(142,(82,143)))),(27,52)))),(61,(93,(58,((70,(11,(69,(72,(39,40))))),(47,150)))))),(88,(116,(126,(43,89)))))),(17,31))))))),((6,106),(7,(57,(140,(10,139)))))),(18,44)))));
	TREE Imported_tree_46 = (1,((154,((2,157),(138,153))),(155,(((107,(3,(83,(79,(((46,(141,(148,(121,(76,(118,(((5,((134,(110,((((73,(4,(49,81))),(77,((109,(25,125)),(105,124)))),(100,(152,(90,99)))),(94,111)))),(8,80))),(56,(((74,(15,104)),(119,(55,71))),(97,(151,(117,(29,(26,45)))))))),(((20,(113,(65,120))),(122,((114,(156,(42,(36,37)))),(59,95)))),(101,(103,(102,115))))))))))),(149,((50,(98,(16,(((145,(146,(((22,((128,((23,(24,(35,123))),(78,(92,135)))),(67,(62,108)))),((64,147),(66,68))),((33,(84,85)),(96,(38,63)))))),(32,41)),(51,87))))),((136,(((21,127),(131,(129,130))),((30,(132,133)),(48,54)))),(144,(53,91)))))),((13,(((((34,(9,(19,(86,112)))),(137,(14,28))),(60,((75,(12,(142,(82,143)))),(27,52)))),(61,(93,(58,((70,(11,(69,(72,(39,40))))),(47,150)))))),(88,(116,(126,(43,89)))))),(17,31))))))),((6,106),(7,(57,(140,(10,139)))))),(18,44)))));
	TREE Imported_tree_47 = (1,((154,((2,157),(138,153))),(155,(((107,(3,(83,(79,(((46,(141,(148,(121,(76,(118,(((5,((110,((((73,(4,(49,81))),(77,((109,(25,125)),(105,124)))),(100,(152,(90,99)))),(94,111))),(8,(80,134)))),(56,(((74,(15,104)),(119,(55,71))),(97,(151,(117,(29,(26,45)))))))),(((20,(113,(65,120))),(122,((114,(156,(42,(36,37)))),(59,95)))),(101,(103,(102,115))))))))))),(149,((50,(98,(16,(((145,(146,(((22,((128,((23,(24,(35,123))),(78,(92,135)))),(67,(62,108)))),((64,147),(66,68))),((33,(84,85)),(96,(38,63)))))),(32,41)),(51,87))))),((136,(((21,127),(131,(129,130))),((30,(132,133)),(48,54)))),(144,(53,91)))))),((13,(((((34,(9,(19,(86,112)))),(137,(14,28))),(60,((75,(12,(142,(82,143)))),(27,52)))),(61,(93,(58,((70,(11,(69,(72,(39,40))))),(47,150)))))),(88,(116,(126,(43,89)))))),(17,31))))))),((6,106),(7,(57,(140,(10,139)))))),(18,44)))));
	TREE Imported_tree_48 = (1,((154,((2,157),(138,153))),(155,(((107,(3,(83,(79,(((46,(141,(148,(121,(76,(118,(((5,((110,(134,((((73,(4,(49,81))),(77,((109,(25,125)),(105,124)))),(100,(152,(90,99)))),(94,111)))),(8,80))),(56,(((74,(15,104)),(119,(55,71))),(97,(151,(117,(29,(26,45)))))))),(((20,(113,(65,120))),(122,((114,(156,(42,(36,37)))),(59,95)))),(101,(103,(102,115))))))))))),(149,((50,(98,(16,(((145,(146,(((22,((128,((23,(24,(35,123))),(78,(92,135)))),(67,(62,108)))),((64,147),(66,68))),((33,(84,85)),(96,(38,63)))))),(32,41)),(51,87))))),((136,(((21,127),(131,(129,130))),((30,(132,133)),(48,54)))),(144,(53,91)))))),((13,(((((34,(9,(19,(86,112)))),(137,(14,28))),(60,((75,(12,(142,(82,143)))),(27,52)))),(61,(93,(58,((70,(11,(69,(72,(39,40))))),(47,150)))))),(88,(116,(126,(43,89)))))),(17,31))))))),((6,106),(7,(57,(140,(10,139)))))),(18,44)))));
	TREE Imported_tree_49 = (1,((154,((2,157),(138,153))),(155,(((107,(3,(83,(79,(((46,(141,(148,(121,(76,(118,(((5,((((((73,(4,(49,81))),(77,((109,(25,125)),(105,124)))),(100,(152,(90,99)))),(94,111)),(110,134)),(8,80))),(56,(((74,(15,104)),(119,(55,71))),(97,(151,(117,(29,(26,45)))))))),(((20,(113,(65,120))),(122,((114,(156,(42,(36,37)))),(59,95)))),(101,(103,(102,115))))))))))),(149,((50,(98,(16,(((145,(146,(((22,((128,((23,(24,(35,123))),(78,(92,135)))),(67,(62,108)))),((64,147),(66,68))),((33,(84,85)),(96,(38,63)))))),(32,41)),(51,87))))),((136,(((21,127),(131,(129,130))),((30,(132,133)),(48,54)))),(144,(53,91)))))),((13,(((((34,(9,(19,(86,112)))),(137,(14,28))),(60,((75,(12,(142,(82,143)))),(27,52)))),(61,(93,(58,((70,(11,(69,(72,(39,40))))),(47,150)))))),(88,(116,(126,(43,89)))))),(17,31))))))),((6,106),(7,(57,(140,(10,139)))))),(18,44)))));
	TREE Imported_tree_50 = (1,((154,((2,157),(138,153))),(155,(((107,(3,(83,(79,(((46,(141,(148,(121,(76,(118,(((5,((110,((134,(((73,(4,(49,81))),(77,((109,(25,125)),(105,124)))),(100,(152,(90,99))))),(94,111))),(8,80))),(56,(((74,(15,104)),(119,(55,71))),(97,(151,(117,(29,(26,45)))))))),(((20,(113,(65,120))),(122,((114,(156,(42,(36,37)))),(59,95)))),(101,(103,(102,115))))))))))),(149,((50,(98,(16,(((145,(146,(((22,((128,((23,(24,(35,123))),(78,(92,135)))),(67,(62,108)))),((64,147),(66,68))),((33,(84,85)),(96,(38,63)))))),(32,41)),(51,87))))),((136,(((21,127),(131,(129,130))),((30,(132,133)),(48,54)))),(144,(53,91)))))),((13,(((((34,(9,(19,(86,112)))),(137,(14,28))),(60,((75,(12,(142,(82,143)))),(27,52)))),(61,(93,(58,((70,(11,(69,(72,(39,40))))),(47,150)))))),(88,(116,(126,(43,89)))))),(17,31))))))),((6,106),(7,(57,(140,(10,139)))))),(18,44)))));
	TREE Imported_tree_51 = (1,((154,((2,157),(138,153))),(155,(((107,(3,(83,(79,(((46,(141,(148,(121,(76,(118,(((5,((110,((((73,(4,(49,81))),(77,((109,(25,125)),(105,124)))),(100,(152,(90,99)))),(134,(94,111)))),(8,80))),(56,(((74,(15,104)),(119,(55,71))),(97,(151,(117,(29,(26,45)))))))),(((20,(113,(65,120))),(122,((114,(156,(42,(36,37)))),(59,95)))),(101,(103,(102,115))))))))))),(149,((50,(98,(16,(((145,(146,(((22,((128,((23,(24,(35,123))),(78,(92,135)))),(67,(62,108)))),((64,147),(66,68))),((33,(84,85)),(96,(38,63)))))),(32,41)),(51,87))))),((136,(((21,127),(131,(129,130))),((30,(132,133)),(48,54)))),(144,(53,91)))))),((13,(((((34,(9,(19,(86,112)))),(137,(14,28))),(60,((75,(12,(142,(82,143)))),(27,52)))),(61,(93,(58,((70,(11,(69,(72,(39,40))))),(47,150)))))),(88,(116,(126,(43,89)))))),(17,31))))))),((6,106),(7,(57,(140,(10,139)))))),(18,44)))));
	TREE Imported_tree_52 = (1,((154,((2,157),(138,153))),(155,(((107,(3,(83,(79,(((46,(141,(148,(121,(76,(118,(((5,((110,((((73,(4,(49,81))),(77,((109,(25,125)),(105,124)))),(100,(152,(90,99)))),(111,(94,134)))),(8,80))),(56,(((74,(15,104)),(119,(55,71))),(97,(151,(117,(29,(26,45)))))))),(((20,(113,(65,120))),(122,((114,(156,(42,(36,37)))),(59,95)))),(101,(103,(102,115))))))))))),(149,((50,(98,(16,(((145,(146,(((22,((128,((23,(24,(35,123))),(78,(92,135)))),(67,(62,108)))),((64,147),(66,68))),((33,(84,85)),(96,(38,63)))))),(32,41)),(51,87))))),((136,(((21,127),(131,(129,130))),((30,(132,133)),(48,54)))),(144,(53,91)))))),((13,(((((34,(9,(19,(86,112)))),(137,(14,28))),(60,((75,(12,(142,(82,143)))),(27,52)))),(61,(93,(58,((70,(11,(69,(72,(39,40))))),(47,150)))))),(88,(116,(126,(43,89)))))),(17,31))))))),((6,106),(7,(57,(140,(10,139)))))),(18,44)))));
	TREE Imported_tree_53 = (1,(153,((154,(138,(2,157))),(155,(((107,(3,(83,(79,(((46,(141,(148,(121,(76,(118,(((5,((110,((((73,(4,(49,81))),(77,((109,(25,125)),(105,124)))),(100,(152,(90,99)))),(94,111))),(8,80))),(56,(((74,(15,104)),(119,(55,71))),(97,(151,(117,(29,(26,45)))))))),(((20,(113,(65,120))),(122,((114,(156,(42,(36,37)))),(59,95)))),(101,(103,(102,115))))))))))),(149,((50,(98,(16,(((145,(146,(((22,((128,((23,(24,(35,123))),(78,(92,135)))),(67,(62,108)))),((64,147),(66,68))),((33,(84,85)),(96,(38,63)))))),(32,41)),(51,87))))),((136,(((21,127),(131,(129,130))),((30,(132,(133,134))),(48,54)))),(144,(53,91)))))),((13,(((((34,(9,(19,(86,112)))),(137,(14,28))),(60,((75,(12,(142,(82,143)))),(27,52)))),(61,(93,(58,((70,(11,(69,(72,(39,40))))),(47,150)))))),(88,(116,(126,(43,89)))))),(17,31))))))),((6,106),(7,(57,(140,(10,139)))))),(18,44))))));
	TREE Imported_tree_54 = (1,((154,(153,(138,(2,157)))),(155,(((107,(3,(83,(79,(((46,(141,(148,(121,(76,(118,(((5,((110,((((73,(4,(49,81))),(77,((109,(25,125)),(105,124)))),(100,(152,(90,99)))),(94,111))),(8,80))),(56,(((74,(15,104)),(119,(55,71))),(97,(151,(117,(29,(26,45)))))))),(((20,(113,(65,120))),(122,((114,(156,(42,(36,37)))),(59,95)))),(101,(103,(102,115))))))))))),(149,((50,(98,(16,(((145,(146,(((22,((128,((23,(24,(35,123))),(78,(92,135)))),(67,(62,108)))),((64,147),(66,68))),((33,(84,85)),(96,(38,63)))))),(32,41)),(51,87))))),((136,(((21,127),(131,(129,130))),((30,(132,(133,134))),(48,54)))),(144,(53,91)))))),((13,(((((34,(9,(19,(86,112)))),(137,(14,28))),(60,((75,(12,(142,(82,143)))),(27,52)))),(61,(93,(58,((70,(11,(69,(72,(39,40))))),(47,150)))))),(88,(116,(126,(43,89)))))),(17,31))))))),((6,106),(7,(57,(140,(10,139)))))),(18,44)))));
	TREE Imported_tree_55 = (1,((154,((2,157),(138,153))),(155,(((107,(3,(83,(79,(((46,(141,(148,(121,(76,(118,(((5,((110,(((77,(((4,73),(49,81)),((109,(25,125)),(105,124)))),(100,(152,(90,99)))),(94,111))),(8,80))),(56,(((74,(15,104)),(119,(55,71))),(97,(151,(117,(29,(26,45)))))))),(((20,(113,(65,120))),(122,((114,(156,(42,(36,37)))),(59,95)))),(101,(103,(102,115))))))))))),(149,((50,(98,(16,(((145,(146,(((22,((128,((23,(24,(35,123))),(78,(92,135)))),(67,(62,108)))),((64,147),(66,68))),((33,(84,85)),(96,(38,63)))))),(32,41)),(51,87))))),((136,(((21,127),(131,(129,130))),((30,(132,(133,134))),(48,54)))),(144,(53,91)))))),((13,(((((34,(9,(19,(86,112)))),(137,(14,28))),(60,((75,(12,(142,(82,143)))),(27,52)))),(61,(93,(58,((70,(11,(69,(72,(39,40))))),(47,150)))))),(88,(116,(126,(43,89)))))),(17,31))))))),((6,106),(7,(57,(140,(10,139)))))),(18,44)))));
	TREE Imported_tree_56 = (1,((154,((2,157),(138,153))),(155,(((107,(3,(83,(79,(((46,(141,(148,(121,(76,(118,(((5,((110,((((77,((4,73),(49,81))),((109,(25,125)),(105,124))),(100,(152,(90,99)))),(94,111))),(8,80))),(56,(((74,(15,104)),(119,(55,71))),(97,(151,(117,(29,(26,45)))))))),(((20,(113,(65,120))),(122,((114,(156,(42,(36,37)))),(59,95)))),(101,(103,(102,115))))))))))),(149,((50,(98,(16,(((145,(146,(((22,((128,((23,(24,(35,123))),(78,(92,135)))),(67,(62,108)))),((64,147),(66,68))),((33,(84,85)),(96,(38,63)))))),(32,41)),(51,87))))),((136,(((21,127),(131,(129,130))),((30,(132,(133,134))),(48,54)))),(144,(53,91)))))),((13,(((((34,(9,(19,(86,112)))),(137,(14,28))),(60,((75,(12,(142,(82,143)))),(27,52)))),(61,(93,(58,((70,(11,(69,(72,(39,40))))),(47,150)))))),(88,(116,(126,(43,89)))))),(17,31))))))),((6,106),(7,(57,(140,(10,139)))))),(18,44)))));
	TREE Imported_tree_57 = (1,((154,((2,157),(138,153))),(155,(((107,(3,(83,(79,(((46,(141,(148,(121,(76,(118,(((5,((110,((((73,(4,(49,81))),(77,((109,(25,125)),(105,124)))),(100,(152,(90,99)))),(94,111))),(8,80))),(56,(((74,(15,104)),(119,(55,71))),(97,(151,(117,(29,(26,45)))))))),(((20,(113,(65,120))),(122,((114,(156,(42,(36,37)))),(59,95)))),(101,(103,(102,115))))))))))),(149,((50,(98,(16,(((145,(146,(((22,((128,((23,(24,(35,123))),(78,(92,135)))),(67,(62,108)))),((64,147),(66,68))),((33,(84,85)),(96,(38,63)))))),(32,41)),(51,87))))),((136,((((21,127),(131,(129,130))),(48,54)),(30,(132,(133,134))))),(144,(53,91)))))),((13,(((((34,(9,(19,(86,112)))),(137,(14,28))),(60,((75,(12,(142,(82,143)))),(27,52)))),(61,(93,(58,((70,(11,(69,(72,(39,40))))),(47,150)))))),(88,(116,(126,(43,89)))))),(17,31))))))),((6,106),(7,(57,(140,(10,139)))))),(18,44)))));
	TREE Imported_tree_58 = (1,((154,((2,157),(138,153))),(155,(((107,(3,(83,(79,(((46,(141,(148,(121,(76,(118,(((5,((110,((((73,(4,(49,81))),(77,((109,(25,125)),(105,124)))),(100,(152,(90,99)))),(94,111))),(8,80))),(56,(((74,(15,104)),(119,(55,71))),(97,(151,(117,(29,(26,45)))))))),(((20,(113,(65,120))),(122,((114,(156,(42,(36,37)))),(59,95)))),(101,(103,(102,115))))))))))),(149,((50,(98,(16,(((145,(146,(((22,((128,((23,(24,(35,123))),(78,(92,135)))),(67,(62,108)))),((64,147),(66,68))),((33,(84,85)),(96,(38,63)))))),(32,41)),(51,87))))),((136,((((21,127),(131,(129,130))),(48,54)),(133,(134,(30,132))))),(144,(53,91)))))),((13,(((((34,(9,(19,(86,112)))),(137,(14,28))),(60,((75,(12,(142,(82,143)))),(27,52)))),(61,(93,(58,((70,(11,(69,(72,(39,40))))),(47,150)))))),(88,(116,(126,(43,89)))))),(17,31))))))),((6,106),(7,(57,(140,(10,139)))))),(18,44)))));
	TREE Imported_tree_59 = (1,((154,((2,157),(138,153))),(155,(((107,(3,(83,(79,(((46,(141,(148,(121,(76,(118,(((5,((110,((((73,(4,(49,81))),(77,((109,(25,125)),(105,124)))),(100,(152,(90,99)))),(94,111))),(8,80))),(56,(((74,(15,104)),(119,(55,71))),(97,(151,(117,(29,(26,45)))))))),(((20,(113,(65,120))),(122,((114,(156,(42,(36,37)))),(59,95)))),(101,(103,(102,115))))))))))),(149,((50,(98,(16,(((145,(146,((22,((128,(((23,(24,(35,123))),(78,(92,135))),((33,(84,85)),(96,(38,63))))),(67,(62,108)))),((64,147),(66,68))))),(32,41)),(51,87))))),((136,(((21,127),(131,(129,130))),((30,(132,(133,134))),(48,54)))),(144,(53,91)))))),((13,(((((34,(9,(19,(86,112)))),(137,(14,28))),(60,((75,(12,(142,(82,143)))),(27,52)))),(61,(93,(58,((70,(11,(69,(72,(39,40))))),(47,150)))))),(88,(116,(126,(43,89)))))),(17,31))))))),((6,106),(7,(57,(140,(10,139)))))),(18,44)))));
	TREE Imported_tree_60 = (1,((154,((2,157),(138,153))),(155,(((107,(3,(83,(79,(((46,(141,(148,(121,(76,(118,(((5,((110,((((73,(4,(49,81))),(77,((109,(25,125)),(105,124)))),(100,(152,(90,99)))),(94,111))),(8,80))),(56,(((74,(15,104)),(119,(55,71))),(97,(151,(117,(29,(26,45)))))))),(((20,(113,(65,120))),(122,((114,(156,(42,(36,37)))),(59,95)))),(101,(103,(102,115))))))))))),(149,((50,(98,(16,(((145,(146,(((22,((128,((23,(24,(35,123))),(78,(92,135)))),(67,(62,108)))),((64,147),(66,68))),((33,(84,85)),(96,(38,63)))))),(32,41)),(51,87))))),((136,(((21,127),(131,(129,130))),((30,(132,(133,134))),(48,54)))),(144,(53,91)))))),(((13,((((34,(9,(19,(86,112)))),(137,(14,28))),(60,((75,(12,(142,(82,143)))),(27,52)))),(61,(93,(58,((70,(11,(69,(72,(39,40))))),(47,150))))))),(116,(88,(126,(43,89))))),(17,31))))))),((6,106),(7,(57,(140,(10,139)))))),(18,44)))));
	TREE Imported_tree_61 = (1,((154,((2,157),(138,153))),(155,(((107,(3,(83,(79,(((46,(141,(148,(121,(76,(118,(((5,((110,(((((4,73),(49,81)),(77,((109,(25,125)),(105,124)))),(100,(152,(90,99)))),(94,111))),(8,80))),(56,(((74,(15,104)),(119,(55,71))),(97,(151,(117,(29,(26,45)))))))),(((20,(113,(65,120))),(122,((114,(156,(42,(36,37)))),(59,95)))),(101,(103,(102,115))))))))))),(149,((50,(98,(16,(((145,(146,(((22,((128,((23,(24,(35,123))),(78,(92,135)))),(67,(62,108)))),((64,147),(66,68))),((33,(84,85)),(96,(38,63)))))),(32,41)),(51,87))))),((136,(((21,127),(131,(129,130))),((30,(132,(133,134))),(48,54)))),(144,(53,91)))))),((13,(((((34,(9,(19,(86,112)))),(137,(14,28))),(60,((75,(12,(142,(82,143)))),(27,52)))),(61,(93,(58,((70,(11,(69,(72,(39,40))))),(47,150)))))),(88,(116,(126,(43,89)))))),(17,31))))))),((6,106),(7,(57,(140,(10,139)))))),(18,44)))));
	TREE Imported_tree_62 = (1,((154,((2,157),(138,153))),(155,(((107,(3,(83,(79,(((46,(141,(148,(121,(76,(118,(((5,((110,((((73,(4,(49,81))),(77,((109,(25,125)),(105,124)))),(100,(152,(90,99)))),(94,111))),(8,80))),(56,(((74,(15,104)),(119,(55,71))),(97,(151,(117,(29,(26,45)))))))),(((20,(113,(65,120))),(122,((114,(156,(42,(36,37)))),(59,95)))),(101,(103,(102,115))))))))))),(149,((50,(98,(16,(((145,(146,((((22,(67,(128,((23,(24,(35,123))),(78,(92,135)))))),(62,108)),((64,147),(66,68))),((33,(84,85)),(96,(38,63)))))),(32,41)),(51,87))))),((136,(((21,127),(131,(129,130))),((30,(132,(133,134))),(48,54)))),(144,(53,91)))))),((13,(((((34,(9,(19,(86,112)))),(137,(14,28))),(60,((75,(12,(142,(82,143)))),(27,52)))),(61,(93,(58,((70,(11,(69,(72,(39,40))))),(47,150)))))),(88,(116,(126,(43,89)))))),(17,31))))))),((6,106),(7,(57,(140,(10,139)))))),(18,44)))));
	TREE Imported_tree_63 = (1,((154,((2,157),(138,153))),(155,(((107,(3,(83,(79,(((46,(141,(148,(121,(76,(118,((((5,((110,((((73,(4,(49,81))),(77,((109,(25,125)),(105,124)))),(100,(152,(90,99)))),(94,111))),(8,80))),(133,134)),(56,(((74,(15,104)),(119,(55,71))),(97,(151,(117,(29,(26,45)))))))),(((20,(113,(65,120))),(122,((114,(156,(42,(36,37)))),(59,95)))),(101,(103,(102,115))))))))))),(149,((50,(98,(16,(((145,(146,(((22,((128,((23,(24,(35,123))),(78,(92,135)))),(67,(62,108)))),((64,147),(66,68))),((33,(84,85)),(96,(38,63)))))),(32,41)),(51,87))))),((136,(((21,127),(131,(129,130))),((30,132),(48,54)))),(144,(53,91)))))),((13,(((((34,(9,(19,(86,112)))),(137,(14,28))),(60,((75,(12,(142,(82,143)))),(27,52)))),(61,(93,(58,((70,(11,(69,(72,(39,40))))),(47,150)))))),(88,(116,(126,(43,89)))))),(17,31))))))),((6,106),(7,(57,(140,(10,139)))))),(18,44)))));
	TREE Imported_tree_64 = (1,((154,((2,157),(138,153))),(155,(((107,(3,(83,(79,(((46,(141,(148,(121,(76,(118,(((5,((110,((((73,(4,(49,81))),(77,((109,(25,125)),(105,124)))),(100,(152,(90,99)))),(94,111))),(8,80))),(56,(((74,(15,104)),(119,(55,71))),(97,(151,(117,(29,(26,45)))))))),(((20,(113,(65,120))),(122,((114,(156,(42,(36,37)))),(59,95)))),(101,(103,(102,115))))))))))),(149,((50,(98,(16,(((145,(146,(((22,((128,((23,(24,(35,123))),(78,(92,135)))),(67,(62,108)))),((64,147),(66,68))),((33,(84,85)),(96,(38,63)))))),(32,41)),(51,87))))),((136,(((21,127),((129,130),(131,(133,134)))),((30,132),(48,54)))),(144,(53,91)))))),((13,(((((34,(9,(19,(86,112)))),(137,(14,28))),(60,((75,(12,(142,(82,143)))),(27,52)))),(61,(93,(58,((70,(11,(69,(72,(39,40))))),(47,150)))))),(88,(116,(126,(43,89)))))),(17,31))))))),((6,106),(7,(57,(140,(10,139)))))),(18,44)))));
	TREE Imported_tree_65 = (1,((154,((2,157),(138,153))),(155,(((107,(3,(83,(79,(((46,(141,(148,(121,(76,(118,(((5,((110,((((73,(4,(49,81))),(77,((109,(25,125)),(105,124)))),(100,(152,(90,99)))),(94,111))),(8,80))),(56,(((74,(15,104)),(119,(55,71))),(97,(151,(117,(29,(26,45)))))))),(((20,(113,(65,120))),(122,((114,(156,(42,(36,37)))),(59,95)))),(101,(103,(102,115))))))))))),(149,((50,(98,(16,(((145,(146,(((22,((128,((23,(24,(35,123))),(78,(92,135)))),(67,(62,108)))),((64,147),(66,68))),((33,(84,85)),(96,(38,63)))))),(32,41)),(51,87))))),((136,(((21,127),((129,130),(131,(132,(133,134))))),(30,(48,54)))),(144,(53,91)))))),((13,(((((34,(9,(19,(86,112)))),(137,(14,28))),(60,((75,(12,(142,(82,143)))),(27,52)))),(61,(93,(58,((70,(11,(69,(72,(39,40))))),(47,150)))))),(88,(116,(126,(43,89)))))),(17,31))))))),((6,106),(7,(57,(140,(10,139)))))),(18,44)))));
	TREE Imported_tree_66 = (1,((154,((2,157),(138,153))),(155,(((107,(3,(83,(79,(((46,(141,(148,(121,(76,(118,(((5,((110,((((73,(4,(49,81))),(77,((109,(25,125)),(105,124)))),(100,(152,(90,99)))),(94,111))),(8,80))),(56,(((74,(15,104)),(119,(55,71))),(97,(151,(117,(29,(26,45)))))))),(((20,(113,(65,120))),(122,((114,(156,(42,(36,37)))),(59,95)))),(101,(103,(102,115))))))))))),(149,((50,(98,(16,(((145,(146,(((22,((128,((23,(24,(35,123))),(78,(92,135)))),(67,(62,108)))),((64,147),(66,68))),((33,(84,85)),(96,(38,63)))))),(32,41)),(51,87))))),((136,(((21,127),(131,(129,130))),((30,(132,(133,134))),(48,54)))),(144,(53,91)))))),((13,(((((34,(19,(112,(9,86)))),(137,(14,28))),(60,((75,(12,(142,(82,143)))),(27,52)))),(61,(93,(58,((11,(70,(69,(72,(39,40))))),(47,150)))))),(88,(116,(126,(43,89)))))),(17,31))))))),((6,106),(7,(57,(140,(10,139)))))),(18,44)))));
	TREE Imported_tree_67 = (1,((154,((2,157),(138,153))),(155,(((107,(3,(83,(79,(((46,(141,(148,(121,(76,(118,(((5,((110,((((73,(4,(49,81))),(77,((109,(25,125)),(105,124)))),(100,(152,(90,99)))),(94,111))),(8,80))),(56,(((74,(15,104)),(119,(55,71))),(97,(151,(117,(29,(26,45)))))))),(((20,(113,(65,120))),(122,((114,(156,(42,(36,37)))),(59,95)))),(101,(103,(102,115))))))))))),(149,((50,(98,(16,(((145,(146,(((22,((128,((23,(24,(35,123))),(78,(92,135)))),(67,(62,108)))),((64,147),(66,68))),((33,(84,85)),(96,(38,63)))))),(32,41)),(51,87))))),((136,(((21,127),(131,(129,130))),((30,(132,(133,134))),(48,54)))),(144,(53,91)))))),((13,(((((34,(19,(112,(9,86)))),(137,(14,28))),(60,((75,((12,142),(82,143))),(27,52)))),(61,(93,(58,((70,(11,(69,(72,(39,40))))),(47,150)))))),(88,(116,(126,(43,89)))))),(17,31))))))),((6,106),(7,(57,(140,(10,139)))))),(18,44)))));
	TREE Imported_tree_68 = (1,((154,((2,157),(138,153))),(155,(((107,(3,(83,(79,(((46,(141,(148,(121,(76,(118,(((5,((110,((((73,(4,(49,81))),(77,((109,(25,125)),(105,124)))),(100,(152,(90,99)))),(94,111))),(8,80))),(56,(((74,(15,104)),(119,(55,71))),(97,(151,(117,(29,(26,45)))))))),(((20,(113,(65,120))),(122,((114,(156,(42,(36,37)))),(59,95)))),(101,(103,(102,115))))))))))),(149,((50,(98,(16,(((145,(146,((((128,(22,((23,(24,(35,123))),(78,(92,135))))),(67,(62,108))),((64,147),(66,68))),((33,(84,85)),(96,(38,63)))))),(32,41)),(51,87))))),((136,(((21,127),(131,(129,130))),((30,(132,(133,134))),(48,54)))),(144,(53,91)))))),((13,(((((34,(19,(112,(9,86)))),(137,(14,28))),(60,((75,(12,(142,(82,143)))),(27,52)))),(61,(93,(58,((70,(11,(69,(72,(39,40))))),(47,150)))))),(88,(116,(126,(43,89)))))),(17,31))))))),((6,106),(7,(57,(140,(10,139)))))),(18,44)))));
	TREE Imported_tree_69 = (1,((154,((2,157),(138,153))),(155,(((107,(3,(83,(79,(((141,(46,(148,(121,(76,(118,(((5,((110,((((73,(4,(49,81))),(77,((109,(25,125)),(105,124)))),(100,(152,(90,99)))),(94,111))),(8,80))),(56,(((74,(15,104)),(119,(55,71))),(97,(151,(117,(29,(26,45)))))))),(((20,(113,(65,120))),(122,((114,(156,(42,(36,37)))),(59,95)))),(101,(103,(102,115))))))))))),(149,((50,(98,(16,(((145,(146,(((22,((128,((23,(24,(35,123))),(78,(92,135)))),(67,(62,108)))),((64,147),(66,68))),((33,(84,85)),(96,(38,63)))))),(32,41)),(51,87))))),((136,(((21,127),(131,(129,130))),((30,(132,(133,134))),(48,54)))),(144,(53,91)))))),((13,(((((34,(19,(112,(9,86)))),(137,(14,28))),(60,((75,(12,(142,(82,143)))),(27,52)))),(61,(93,(58,((70,(11,(69,(72,(39,40))))),(47,150)))))),(88,(116,(126,(43,89)))))),(17,31))))))),((6,106),(7,(57,(140,(10,139)))))),(18,44)))));
	TREE Imported_tree_70 = (1,((154,((2,157),(138,153))),(155,(((107,(3,(83,(79,(((46,(141,(148,(121,(76,(118,(((5,((110,((((73,(4,(49,81))),(77,((109,(25,125)),(105,124)))),(100,(152,(90,99)))),(94,111))),(8,80))),(56,(((74,(15,104)),(119,(55,71))),(97,(151,(117,(29,(26,45)))))))),(((20,(113,(65,120))),(122,((114,(156,(42,(36,37)))),(59,95)))),(101,(103,(102,115))))))))))),(149,((50,(98,(16,(((145,(146,(((22,((128,((23,(24,(35,123))),(78,(92,135)))),(67,(62,108)))),((64,147),(66,68))),((33,(84,85)),(96,(38,63)))))),(32,41)),(51,87))))),((136,(((21,127),(131,(129,130))),((30,(132,(133,134))),(48,54)))),(144,(53,91)))))),((13,(((((34,(19,(112,(9,86)))),(137,(14,28))),(60,((75,(12,(142,(82,143)))),(27,52)))),(61,(58,(93,((70,(11,(69,(72,(39,40))))),(47,150)))))),(88,(116,(126,(43,89)))))),(17,31))))))),((6,106),(7,(57,(140,(10,139)))))),(18,44)))));
	TREE Imported_tree_71 = (1,((154,((2,157),(138,153))),(155,(((107,(3,(83,(79,(((46,(141,(148,(121,(76,(118,(((5,((110,((((73,(4,(49,81))),(77,((109,(25,125)),(105,124)))),(100,(152,(90,99)))),(94,111))),(8,80))),(56,(((74,(15,104)),(119,(55,71))),(97,(151,(117,(29,(26,45)))))))),(((20,(113,(65,120))),(122,((114,(156,(42,(36,37)))),(59,95)))),(101,(103,(102,115))))))))))),(149,((50,(98,(16,(((145,(146,(((22,((128,((23,(24,(62,(35,123)))),(78,(92,135)))),(67,108))),((64,147),(66,68))),((33,(84,85)),(96,(38,63)))))),(32,41)),(51,87))))),((136,(((21,127),(131,(129,130))),((30,(132,(133,134))),(48,54)))),(144,(53,91)))))),((13,(((((34,(19,(112,(9,86)))),(137,(14,28))),(60,((75,(12,(142,(82,143)))),(27,52)))),(61,(93,(58,((70,(11,(69,(72,(39,40))))),(47,150)))))),(88,(116,(126,(43,89)))))),(17,31))))))),((6,106),(7,(57,(140,(10,139)))))),(18,44)))));
	TREE Imported_tree_72 = (1,((154,((2,157),(138,153))),(155,(((107,(3,(83,(79,(((46,(141,(148,(121,(76,(118,(((5,((110,((((73,(4,(49,81))),(77,((109,(25,125)),(105,124)))),(100,(152,(90,99)))),(94,111))),(8,80))),(56,(((74,(15,104)),(119,(55,71))),(97,(151,(117,(29,(26,45)))))))),(((20,(113,(65,120))),(122,((114,(156,(42,(36,37)))),(59,95)))),(101,(103,(102,115))))))))))),(149,((50,(98,(16,(((145,(146,(((22,((128,((23,(24,(35,123))),(78,(92,135)))),(67,(62,108)))),(68,(64,(66,147)))),((33,(84,85)),(96,(38,63)))))),(32,41)),(51,87))))),((136,(((21,127),(131,(129,130))),((30,(132,(133,134))),(48,54)))),(144,(53,91)))))),((13,(((((34,(19,(112,(9,86)))),(137,(14,28))),(60,((75,(12,(142,(82,143)))),(27,52)))),(61,(93,(58,((70,(11,(69,(72,(39,40))))),(47,150)))))),(88,(116,(126,(43,89)))))),(17,31))))))),((6,106),(7,(57,(140,(10,139)))))),(18,44)))));
	TREE Imported_tree_73 = (1,((154,((2,157),(138,153))),(155,(((107,(3,(83,(79,(((46,(141,(148,(121,(76,(118,(((5,((110,((((73,(4,(49,81))),(77,((109,(25,125)),(105,124)))),(100,(152,(90,99)))),(94,111))),(8,80))),(56,(((74,(15,104)),(119,(55,71))),(97,(151,(117,(29,(26,45)))))))),(((20,(113,(65,120))),(122,((114,(156,(42,(36,37)))),(59,95)))),(101,(103,(102,115))))))))))),(149,((50,(98,(16,(((145,(146,(((22,((((23,(24,(35,123))),(78,(92,135))),(67,128)),(62,108))),((64,147),(66,68))),((33,(84,85)),(96,(38,63)))))),(32,41)),(51,87))))),((136,(((21,127),(131,(129,130))),((30,(132,(133,134))),(48,54)))),(144,(53,91)))))),((13,(((((34,(19,(112,(9,86)))),(137,(14,28))),(60,((75,(12,(142,(82,143)))),(27,52)))),(61,(93,(58,((70,(11,(69,(72,(39,40))))),(47,150)))))),(88,(116,(126,(43,89)))))),(17,31))))))),((6,106),(7,(57,(140,(10,139)))))),(18,44)))));
	TREE Imported_tree_74 = (1,((154,((2,157),(138,153))),(155,(((107,(3,(83,(79,(((46,(141,(148,(121,(76,(118,(((5,((110,((((73,(4,(49,81))),(77,((109,(25,125)),(105,124)))),(100,(152,(90,99)))),(94,111))),(8,80))),(56,(((74,(15,104)),(119,(55,71))),(97,(151,(117,(29,(26,45)))))))),(((20,(113,(65,120))),(122,((114,(156,(42,(36,37)))),(59,95)))),(101,(103,(102,115))))))))))),(149,((50,(98,(16,(((145,(146,(((22,((128,(67,((23,(24,(35,123))),(78,(92,135))))),(62,108))),((64,147),(66,68))),((33,(84,85)),(96,(38,63)))))),(32,41)),(51,87))))),((136,(((21,127),(131,(129,130))),((30,(132,(133,134))),(48,54)))),(144,(53,91)))))),((13,(((((34,(19,(112,(9,86)))),(137,(14,28))),(60,((75,(12,(142,(82,143)))),(27,52)))),(61,(93,(58,((70,(11,(69,(72,(39,40))))),(47,150)))))),(88,(116,(126,(43,89)))))),(17,31))))))),((6,106),(7,(57,(140,(10,139)))))),(18,44)))));
	TREE Imported_tree_75 = (1,((154,((2,157),(138,153))),(155,(((107,(3,(83,(79,(((46,(141,(148,(121,(76,(118,(((5,((110,((((73,(4,(49,81))),(77,((109,(25,125)),(105,124)))),(100,(152,(90,99)))),(94,111))),(8,80))),(56,(((74,(15,104)),(119,(55,71))),(97,(151,(117,(29,(26,45)))))))),(((20,(113,(65,120))),(122,((114,(156,(42,(36,37)))),(59,95)))),(101,(103,(102,115))))))))))),(149,((50,(98,(16,(((145,(146,(((22,((128,((23,(24,(35,123))),(67,(78,(92,135))))),(62,108))),((64,147),(66,68))),((33,(84,85)),(96,(38,63)))))),(32,41)),(51,87))))),((136,(((21,127),(131,(129,130))),((30,(132,(133,134))),(48,54)))),(144,(53,91)))))),((13,(((((34,(19,(112,(9,86)))),(137,(14,28))),(60,((75,(12,(142,(82,143)))),(27,52)))),(61,(93,(58,((70,(11,(69,(72,(39,40))))),(47,150)))))),(88,(116,(126,(43,89)))))),(17,31))))))),((6,106),(7,(57,(140,(10,139)))))),(18,44)))));
	TREE Imported_tree_76 = (1,((154,((2,157),(138,153))),(155,(((107,(3,(83,(79,(((46,(141,(148,(121,(76,(118,(((5,((110,((((73,(4,(49,81))),(77,((109,(25,125)),(105,124)))),(100,(152,(90,99)))),(94,111))),(8,80))),(56,(((74,(15,104)),(119,(55,71))),(97,(151,(117,(29,(26,45)))))))),(((20,(113,(65,120))),(122,((114,(156,(42,(36,37)))),(59,95)))),(101,(103,(102,115))))))))))),(149,((50,(98,(16,(((145,(146,(((22,((128,((67,(23,(24,(35,123)))),(78,(92,135)))),(62,108))),((64,147),(66,68))),((33,(84,85)),(96,(38,63)))))),(32,41)),(51,87))))),((136,(((21,127),(131,(129,130))),((30,(132,(133,134))),(48,54)))),(144,(53,91)))))),((13,(((((34,(19,(112,(9,86)))),(137,(14,28))),(60,((75,(12,(142,(82,143)))),(27,52)))),(61,(93,(58,((70,(11,(69,(72,(39,40))))),(47,150)))))),(88,(116,(126,(43,89)))))),(17,31))))))),((6,106),(7,(57,(140,(10,139)))))),(18,44)))));
	TREE Imported_tree_77 = (1,((154,((2,157),(138,153))),(155,(((107,(3,(83,(79,(((46,(141,(148,(121,(76,(118,(((5,((110,((((73,(4,(49,81))),(77,((109,(25,125)),(105,124)))),(100,(152,(90,99)))),(94,111))),(8,80))),(56,(((74,(15,104)),(119,(55,71))),(97,(151,(117,(29,(26,45)))))))),(((20,(113,(65,120))),(122,((114,(156,(42,(36,37)))),(59,95)))),(101,(103,(102,115))))))))))),(149,((50,(98,(16,(((145,(146,(((22,((128,((23,(24,(35,123))),(78,(67,(92,135))))),(62,108))),((64,147),(66,68))),((33,(84,85)),(96,(38,63)))))),(32,41)),(51,87))))),((136,(((21,127),(131,(129,130))),((30,(132,(133,134))),(48,54)))),(144,(53,91)))))),((13,(((((34,(19,(112,(9,86)))),(137,(14,28))),(60,((75,(12,(142,(82,143)))),(27,52)))),(61,(93,(58,((70,(11,(69,(72,(39,40))))),(47,150)))))),(88,(116,(126,(43,89)))))),(17,31))))))),((6,106),(7,(57,(140,(10,139)))))),(18,44)))));
	TREE Imported_tree_78 = (1,((154,((2,157),(138,153))),(155,(((107,(3,(83,(79,(((46,(141,(148,(121,(76,(118,(((5,((110,((((73,(4,(49,81))),(77,((109,(25,125)),(105,124)))),(100,(152,(90,99)))),(94,111))),(8,80))),(56,(((74,(15,104)),(119,(55,71))),(97,(151,(117,(29,(26,45)))))))),(((20,(113,(65,120))),(122,((114,(156,(42,(36,37)))),(59,95)))),(101,(103,(102,115))))))))))),(149,((50,(98,(16,(((145,(146,(((22,((128,((23,(24,(35,123))),((67,78),(92,135)))),(62,108))),((64,147),(66,68))),((33,(84,85)),(96,(38,63)))))),(32,41)),(51,87))))),((136,(((21,127),(131,(129,130))),((30,(132,(133,134))),(48,54)))),(144,(53,91)))))),((13,(((((34,(19,(112,(9,86)))),(137,(14,28))),(60,((75,(12,(142,(82,143)))),(27,52)))),(61,(93,(58,((70,(11,(69,(72,(39,40))))),(47,150)))))),(88,(116,(126,(43,89)))))),(17,31))))))),((6,106),(7,(57,(140,(10,139)))))),(18,44)))));
	TREE Imported_tree_79 = (1,((154,((2,157),(138,153))),(155,(((107,(3,(83,(79,(((46,(141,(148,(121,(76,(118,(((5,((110,((((73,(4,(49,81))),(77,((109,(25,125)),(105,124)))),(100,(152,(90,99)))),(94,111))),(8,80))),(56,(((74,(15,104)),(119,(55,71))),(97,(151,(117,(29,(26,45)))))))),(((20,(113,(65,120))),(122,((114,(156,(42,(36,37)))),(59,95)))),(101,(103,(102,115))))))))))),(149,((50,(98,(16,(((145,(146,(((22,((128,(((23,67),(24,(35,123))),(78,(92,135)))),(62,108))),((64,147),(66,68))),((33,(84,85)),(96,(38,63)))))),(32,41)),(51,87))))),((136,(((21,127),(131,(129,130))),((30,(132,(133,134))),(48,54)))),(144,(53,91)))))),((13,(((((34,(19,(112,(9,86)))),(137,(14,28))),(60,((75,(12,(142,(82,143)))),(27,52)))),(61,(93,(58,((70,(11,(69,(72,(39,40))))),(47,150)))))),(88,(116,(126,(43,89)))))),(17,31))))))),((6,106),(7,(57,(140,(10,139)))))),(18,44)))));
	TREE Imported_tree_80 = (1,((154,((2,157),(138,153))),(155,(((107,(3,(83,(79,(((46,(141,(148,(121,(76,(118,(((5,((110,((((73,(4,(49,81))),(77,((109,(25,125)),(105,124)))),(100,(152,(90,99)))),(94,111))),(8,80))),(56,(((74,(15,104)),(119,(55,71))),(97,(151,(117,(29,(26,45)))))))),(((20,(113,(65,120))),(122,((114,(156,(42,(36,37)))),(59,95)))),(101,(103,(102,115))))))))))),(149,((50,(98,(16,(((145,(146,(((22,((128,((23,(24,(35,123))),(78,(92,(67,135))))),(62,108))),((64,147),(66,68))),((33,(84,85)),(96,(38,63)))))),(32,41)),(51,87))))),((136,(((21,127),(131,(129,130))),((30,(132,(133,134))),(48,54)))),(144,(53,91)))))),((13,(((((34,(19,(112,(9,86)))),(137,(14,28))),(60,((75,(12,(142,(82,143)))),(27,52)))),(61,(93,(58,((70,(11,(69,(72,(39,40))))),(47,150)))))),(88,(116,(126,(43,89)))))),(17,31))))))),((6,106),(7,(57,(140,(10,139)))))),(18,44)))));
	TREE Imported_tree_81 = (1,((154,((2,157),(138,153))),(155,(((107,(3,(83,(79,(((46,(141,(148,(121,(76,(118,(((5,((110,((((73,(4,(49,81))),(77,((109,(25,125)),(105,124)))),(100,(152,(90,99)))),(94,111))),(8,80))),(56,(((74,(15,104)),(119,(55,71))),(97,(151,(117,(29,(26,45)))))))),(((20,(113,(65,120))),(122,((114,(156,(42,(36,37)))),(59,95)))),(101,(103,(102,115))))))))))),(149,((50,(98,(16,(((145,(146,(((22,((128,((23,(24,(35,123))),(78,(92,135)))),(67,(62,108)))),(68,(66,(64,147)))),((33,(84,85)),(96,(38,63)))))),(32,41)),(51,87))))),((136,(((21,127),(131,(129,130))),((30,(132,(133,134))),(48,54)))),(144,(53,91)))))),((13,(((((34,(19,(112,(9,86)))),(137,(14,28))),(60,((75,(12,(142,(82,143)))),(27,52)))),(61,(93,(58,((70,(11,(69,(72,(39,40))))),(47,150)))))),(88,(116,(126,(43,89)))))),(17,31))))))),((6,106),(7,(57,(140,(10,139)))))),(18,44)))));
	TREE Imported_tree_82 = (1,((154,((2,157),(138,153))),(155,(((107,(3,(83,(79,(((46,(141,(148,(121,(76,(118,(((5,((110,((((73,(4,(77,(49,81)))),((109,(25,125)),(105,124))),(100,(152,(90,99)))),(94,111))),(8,80))),(56,(((74,(15,104)),(119,(55,71))),(97,(151,(117,(29,(26,45)))))))),(((20,(113,(65,120))),(122,((114,(156,(42,(36,37)))),(59,95)))),(101,(103,(102,115))))))))))),(149,((50,(98,(16,(((145,(146,(((22,((128,((23,(24,(35,123))),(78,(92,135)))),(67,(62,108)))),((64,147),(66,68))),((33,(84,85)),(96,(38,63)))))),(32,41)),(51,87))))),((136,(((21,127),(131,(129,130))),((30,(132,(133,134))),(48,54)))),(144,(53,91)))))),((13,(((((34,(19,(112,(9,86)))),(137,(14,28))),(60,((75,(12,(142,(82,143)))),(27,52)))),(61,(93,(58,((70,(11,(69,(72,(39,40))))),(47,150)))))),(88,(116,(126,(43,89)))))),(17,31))))))),((6,106),(7,(57,(140,(10,139)))))),(18,44)))));
	TREE Imported_tree_83 = (1,((154,((2,157),(138,153))),(155,(((107,(3,(83,(79,(((46,(141,(148,(121,(76,(118,(((5,((110,((((73,(4,(49,81))),(77,((109,(25,125)),(105,124)))),(100,(152,(90,99)))),(94,111))),(8,80))),(56,(((74,(15,104)),(119,(55,71))),(97,(151,(117,(29,(26,45)))))))),(((20,(113,(65,120))),(122,((114,(156,(42,(36,37)))),(59,95)))),(101,(103,(102,115))))))))))),(149,((50,(98,(16,(((145,(146,(((22,((128,((23,(24,(35,123))),(78,(92,135)))),(67,(62,108)))),((64,147),(66,68))),((33,(84,85)),(96,(38,63)))))),(32,41)),(51,87))))),((136,(((21,127),(131,(129,130))),((30,(132,(133,134))),(48,54)))),(144,(53,91)))))),((13,(((((34,(19,(112,(9,86)))),(137,(14,28))),(60,((75,(12,(142,(82,143)))),(27,52)))),(61,(93,(58,((70,(11,(69,(72,(39,40))))),(47,150)))))),(116,((43,89),(88,126))))),(17,31))))))),((6,106),(7,(57,(140,(10,139)))))),(18,44)))));
	TREE Imported_tree_84 = (1,((154,((2,157),(138,153))),(155,(((107,(3,(83,(79,(((46,(141,(148,(121,(76,(118,(((5,((110,((((73,(4,(49,81))),(77,((109,(25,125)),(105,124)))),(100,(152,(90,99)))),(94,111))),(8,80))),(56,(((74,(15,104)),(119,(55,71))),(97,(151,(117,(29,(26,45)))))))),(((20,(113,(65,120))),(122,((114,(156,(42,(36,37)))),(59,95)))),(101,(103,(102,115))))))))))),(149,((50,(98,(16,(((145,(146,(((22,((128,((23,(24,(35,123))),(78,(92,135)))),(67,(62,108)))),((64,147),(66,68))),((33,(84,85)),(96,(38,63)))))),(32,41)),(51,87))))),((136,(((21,127),(131,(129,130))),((30,(132,(133,134))),(48,54)))),(144,(53,91)))))),((13,(((((34,(19,(112,(9,86)))),(137,(14,28))),(60,((75,(12,(142,(82,143)))),(27,52)))),(61,(93,(58,((70,(11,(69,(72,(39,40))))),(47,150)))))),(116,(126,(88,(43,89)))))),(17,31))))))),((6,106),(7,(57,(140,(10,139)))))),(18,44)))));
	TREE Imported_tree_85 = (1,((154,((2,157),(138,153))),(155,(((107,(3,(83,(79,(((46,(141,(148,(121,(76,(118,(((5,((110,((((73,(4,(49,81))),(77,((109,(25,125)),(105,124)))),(100,(152,(90,99)))),(94,111))),(8,80))),(56,(((74,(15,104)),(119,(55,71))),(97,(151,(117,(29,(26,45)))))))),(((20,(113,(65,120))),(122,((114,(156,(42,(36,37)))),(59,95)))),(101,(103,(102,115))))))))))),(149,((50,(98,(16,(((145,(146,(((22,((128,((23,(24,(35,123))),(78,(92,135)))),(67,(62,108)))),((64,147),(66,68))),((33,(84,85)),(96,(38,63)))))),(32,41)),(51,87))))),((136,(((21,127),(131,(129,130))),((30,(132,(133,134))),(48,54)))),(144,(53,91)))))),((13,(((((34,(19,(112,(9,86)))),(137,(14,28))),(60,((75,(12,(142,(82,143)))),(27,52)))),(61,(93,(58,((70,(11,(69,(72,(39,40))))),(47,150)))))),(116,(126,(43,(88,89)))))),(17,31))))))),((6,106),(7,(57,(140,(10,139)))))),(18,44)))));
	TREE Imported_tree_86 = (1,((154,((2,157),(138,153))),(155,(((107,(3,(83,(79,(((46,(141,(148,(121,(76,(118,(((5,((110,((((73,(4,(49,81))),(77,((109,(25,125)),(105,124)))),(100,(152,(90,99)))),(94,111))),(8,80))),(56,(((74,(15,104)),(119,(55,71))),(97,(151,(117,(29,(26,45)))))))),(((20,(113,(65,120))),(122,((114,(156,(42,(36,37)))),(59,95)))),(103,(101,(102,115))))))))))),(149,((50,(98,(16,(((145,(146,(((22,((128,((23,(24,(35,123))),(78,(92,135)))),(67,(62,108)))),((64,147),(66,68))),((33,(84,85)),(96,(38,63)))))),(32,41)),(51,87))))),((136,(((21,127),(131,(129,130))),((30,(132,(133,134))),(48,54)))),(144,(53,91)))))),((13,(((((34,(19,(112,(9,86)))),(137,(14,28))),(60,((75,(12,(142,(82,143)))),(27,52)))),(61,(93,(58,((70,(11,(69,(72,(39,40))))),(47,150)))))),(88,(116,(126,(43,89)))))),(17,31))))))),((6,106),(7,(57,(140,(10,139)))))),(18,44)))));
	TREE Imported_tree_87 = (1,((154,((2,157),(138,153))),(155,(((3,(83,(79,(((46,(141,(148,(121,(76,(118,(((5,((110,((((73,(4,(49,81))),(77,((109,(25,125)),(105,124)))),(100,(152,(90,99)))),(94,111))),(8,80))),(56,(((74,(15,104)),(119,(55,71))),(97,(151,(117,(29,(26,45)))))))),(((20,(113,(65,120))),(122,((114,(156,(42,(36,37)))),(59,95)))),(101,(103,(102,115))))))))))),(149,((50,(98,(16,(((145,(146,(((22,((128,((23,(24,(35,123))),(78,(92,135)))),(67,(62,108)))),((64,147),(66,68))),((33,(84,85)),(96,(38,63)))))),(32,41)),(51,87))))),((136,(((21,127),(131,(129,130))),((30,(132,(133,134))),(48,54)))),(144,(53,91)))))),((13,(((((34,(19,(112,(9,86)))),(137,(14,28))),(60,((75,(12,(142,(82,143)))),(27,52)))),(61,(93,(58,((70,(11,(69,(72,(39,40))))),(47,150)))))),(88,(116,(126,(43,89)))))),(17,31)))))),((6,106),(7,(107,(57,(140,(10,139))))))),(18,44)))));
	TREE Imported_tree_88 = (1,((154,((2,157),(138,153))),(155,(((107,(3,(83,(79,(((46,(141,(148,(121,(76,(118,(((5,((110,((((73,(4,(49,81))),(77,((109,(25,125)),(105,124)))),(100,(152,(90,99)))),(94,111))),(8,80))),(56,(((74,(15,104)),(119,(55,71))),(97,(151,(117,(29,(26,45)))))))),(((20,(113,(65,120))),(122,((114,(156,(42,(36,37)))),(59,95)))),(101,(103,(102,115))))))))))),(149,((50,(98,(16,(((145,(146,(((22,((128,((23,(24,(35,123))),(78,(92,135)))),(67,(62,108)))),((64,147),(66,68))),((33,(84,85)),(96,(38,63)))))),(32,41)),(51,87))))),((136,(((21,127),(131,(129,130))),((30,(132,(133,134))),(48,54)))),(144,(53,91)))))),((13,(((((34,(19,(112,(9,86)))),(137,(14,28))),(60,((75,(12,(142,(82,143)))),(27,52)))),(61,(93,(58,((70,(11,(69,(72,(39,40))))),(47,150)))))),(116,(88,(126,(43,89)))))),(17,31))))))),((6,106),(7,(57,(140,(10,139)))))),(18,44)))));
	TREE Imported_tree_89 = (1,((154,((2,157),(138,153))),(155,(((107,(3,(83,(79,(((46,(141,(148,(121,(76,(118,(((5,((110,((((73,(4,(49,81))),(77,(125,((25,109),(105,124))))),(100,(152,(90,99)))),(94,111))),(8,80))),(56,(((74,(15,104)),(119,(55,71))),(97,(151,(117,(29,(26,45)))))))),(((20,(113,(65,120))),(122,((114,(156,(42,(36,37)))),(59,95)))),(101,(103,(102,115))))))))))),(149,((50,(98,(16,(((145,(146,(((22,((128,((23,(24,(35,123))),(78,(92,135)))),(67,(62,108)))),((64,147),(66,68))),((33,(84,85)),(96,(38,63)))))),(32,41)),(51,87))))),((136,(((21,127),(131,(129,130))),((30,(132,(133,134))),(48,54)))),(144,(53,91)))))),((13,(((((34,(19,(112,(9,86)))),(137,(14,28))),(60,((75,(12,(142,(82,143)))),(27,52)))),(61,(93,(58,((70,(11,(69,(72,(39,40))))),(47,150)))))),(88,(116,(126,(43,89)))))),(17,31))))))),((6,106),(7,(57,(140,(10,139)))))),(18,44)))));
	TREE Imported_tree_90 = (1,((154,((2,157),(138,153))),(155,(((107,(3,(83,(79,(((46,(141,(148,(121,(76,(118,(((5,((110,((((73,(4,(49,81))),(77,((25,109),(124,(105,125))))),(100,(152,(90,99)))),(94,111))),(8,80))),(56,(((74,(15,104)),(119,(55,71))),(97,(151,(117,(29,(26,45)))))))),(((20,(113,(65,120))),(122,((114,(156,(42,(36,37)))),(59,95)))),(101,(103,(102,115))))))))))),(149,((50,(98,(16,(((145,(146,(((22,((128,((23,(24,(35,123))),(78,(92,135)))),(67,(62,108)))),((64,147),(66,68))),((33,(84,85)),(96,(38,63)))))),(32,41)),(51,87))))),((136,(((21,127),(131,(129,130))),((30,(132,(133,134))),(48,54)))),(144,(53,91)))))),((13,(((((34,(19,(112,(9,86)))),(137,(14,28))),(60,((75,(12,(142,(82,143)))),(27,52)))),(61,(93,(58,((70,(11,(69,(72,(39,40))))),(47,150)))))),(88,(116,(126,(43,89)))))),(17,31))))))),((6,106),(7,(57,(140,(10,139)))))),(18,44)))));
	TREE Imported_tree_91 = (1,((154,((2,157),(138,153))),(155,(((107,(3,(83,(79,(((46,(141,(148,(121,(76,(118,(((131,(5,((110,((((73,(4,(49,81))),(77,((109,(25,125)),(105,124)))),(100,(152,(90,99)))),(94,111))),(8,80)))),(56,(((74,(15,104)),(119,(55,71))),(97,(151,(117,(29,(26,45)))))))),(((20,(113,(65,120))),(122,((114,(156,(42,(36,37)))),(59,95)))),(101,(103,(102,115))))))))))),(149,((50,(98,(16,(((145,(146,(((22,((128,((23,(24,(35,123))),(78,(92,135)))),(67,(62,108)))),((64,147),(66,68))),((33,(84,85)),(96,(38,63)))))),(32,41)),(51,87))))),((136,(((21,127),(129,130)),((30,(132,(133,134))),(48,54)))),(144,(53,91)))))),((13,(((((34,(19,(112,(9,86)))),(137,(14,28))),(60,((75,(12,(142,(82,143)))),(27,52)))),(61,(93,(58,((70,(11,(69,(72,(39,40))))),(47,150)))))),(88,(116,(126,(43,89)))))),(17,31))))))),((6,106),(7,(57,(140,(10,139)))))),(18,44)))));
	TREE Imported_tree_92 = (1,((154,((2,157),(138,153))),(155,(((107,(3,(83,(79,(((46,(141,(148,(121,(76,(118,(((5,((110,((((73,(4,(49,81))),(77,((109,(25,125)),(105,124)))),(100,(152,(90,99)))),(94,111))),(8,80))),(56,(((74,(15,104)),(119,(55,71))),(97,(151,(117,(29,(26,45)))))))),(((20,(113,(65,120))),(122,((114,(156,(42,(36,37)))),(59,95)))),(101,(103,(102,115))))))))))),(149,((50,(98,(16,(((145,(146,(((22,((128,((23,(24,(35,123))),(78,(92,135)))),(67,(62,108)))),((64,147),(66,68))),((33,(84,85)),(96,(38,63)))))),(32,41)),(51,87))))),((136,(((21,127),(129,130)),((131,(30,(132,(133,134)))),(48,54)))),(144,(53,91)))))),((13,(((((34,(19,(112,(9,86)))),(137,(14,28))),(60,((75,(12,(142,(82,143)))),(27,52)))),(61,(93,(58,((70,(11,(69,(72,(39,40))))),(47,150)))))),(88,(116,(126,(43,89)))))),(17,31))))))),((6,106),(7,(57,(140,(10,139)))))),(18,44)))));
	TREE Imported_tree_93 = (1,((154,((2,157),(138,153))),(155,(((107,(3,(83,(79,(((46,(141,(148,(121,(76,(118,(((5,((110,((((73,(4,(49,81))),(77,((109,(25,125)),(105,124)))),(100,(152,(90,99)))),(94,111))),(8,80))),(56,(((74,(15,104)),(119,(55,71))),(97,(151,(117,(29,(26,45)))))))),(((20,(113,(65,120))),(122,((114,(156,(42,(36,37)))),(59,95)))),(101,(103,(102,115))))))))))),(149,((50,(98,(16,(((145,(146,(((22,((128,((23,(24,(35,123))),(78,(92,135)))),(67,(62,108)))),((64,147),(66,68))),((33,(84,85)),(96,(38,63)))))),(32,41)),(51,87))))),((136,(((21,127),(129,130)),((30,(132,(133,134))),(131,(48,54))))),(144,(53,91)))))),((13,(((((34,(19,(112,(9,86)))),(137,(14,28))),(60,((75,(12,(142,(82,143)))),(27,52)))),(61,(93,(58,((70,(11,(69,(72,(39,40))))),(47,150)))))),(88,(116,(126,(43,89)))))),(17,31))))))),((6,106),(7,(57,(140,(10,139)))))),(18,44)))));
	TREE Imported_tree_94 = (1,((154,((2,157),(138,153))),(155,(((107,(3,(83,(79,(((46,(141,(148,(121,(76,(118,(((5,((110,((((73,(4,(49,81))),(77,((109,(25,125)),(105,124)))),(100,(152,(90,99)))),(94,111))),(131,(8,80)))),(56,(((74,(15,104)),(119,(55,71))),(97,(151,(117,(29,(26,45)))))))),(((20,(113,(65,120))),(122,((114,(156,(42,(36,37)))),(59,95)))),(101,(103,(102,115))))))))))),(149,((50,(98,(16,(((145,(146,(((22,((128,((23,(24,(35,123))),(78,(92,135)))),(67,(62,108)))),((64,147),(66,68))),((33,(84,85)),(96,(38,63)))))),(32,41)),(51,87))))),((136,(((21,127),(129,130)),((30,(132,(133,134))),(48,54)))),(144,(53,91)))))),((13,(((((34,(19,(112,(9,86)))),(137,(14,28))),(60,((75,(12,(142,(82,143)))),(27,52)))),(61,(93,(58,((70,(11,(69,(72,(39,40))))),(47,150)))))),(88,(116,(126,(43,89)))))),(17,31))))))),((6,106),(7,(57,(140,(10,139)))))),(18,44)))));
	TREE Imported_tree_95 = (1,((154,((2,157),(138,153))),(155,(((107,(3,(83,(79,(((46,(141,(148,(121,(76,(118,(((5,((110,((((73,(4,(49,81))),(77,((109,(25,125)),(105,124)))),(100,(152,(90,99)))),(94,111))),(8,80))),(56,(((74,(15,104)),(119,(55,71))),(97,(151,(117,(29,(26,45)))))))),(((20,(113,(65,120))),(122,((114,(156,(42,(36,37)))),(59,95)))),(101,(103,(102,115))))))))))),(149,((50,(98,(16,(((145,(146,(((22,((128,((23,(24,(35,123))),(78,(92,135)))),(67,(62,108)))),((64,147),(66,68))),((33,(84,85)),(96,(38,63)))))),(32,41)),(51,87))))),((136,(((21,127),((129,130),(131,132))),((30,(133,134)),(48,54)))),(144,(53,91)))))),((13,(((((34,(19,(112,(9,86)))),(137,(14,28))),(60,((75,(12,(142,(82,143)))),(27,52)))),(61,(93,(58,((70,(11,(69,(72,(39,40))))),(47,150)))))),(88,(116,(126,(43,89)))))),(17,31))))))),((6,106),(7,(57,(140,(10,139)))))),(18,44)))));
	TREE Imported_tree_96 = (1,((154,((2,157),(138,153))),(155,(((107,(3,(83,(79,(((46,(141,(148,(121,(76,(118,(((5,((110,((((73,(4,(49,81))),(77,((109,(25,125)),(105,124)))),(100,(152,(90,99)))),(94,111))),(8,80))),(56,(((74,(15,104)),(119,(55,71))),(97,(151,(117,(29,(26,45)))))))),(((20,(113,(65,120))),(122,((114,(156,(42,(36,37)))),(59,95)))),(101,(103,(102,115))))))))))),(149,((50,(98,(16,(((145,(146,(((22,((128,((23,(24,(35,123))),(78,(92,135)))),(67,(62,108)))),((64,147),(66,68))),((33,(84,85)),(96,(38,63)))))),(32,41)),(51,87))))),((133,(136,(((21,127),(131,(129,130))),((30,(132,134)),(48,54))))),(144,(53,91)))))),((13,(((((34,(19,(112,(9,86)))),(137,(14,28))),(60,((75,(12,(142,(82,143)))),(27,52)))),(61,(93,(58,((70,(11,(69,(72,(39,40))))),(47,150)))))),(88,(116,(126,(43,89)))))),(17,31))))))),((6,106),(7,(57,(140,(10,139)))))),(18,44)))));
	TREE Imported_tree_97 = (1,((154,((2,157),(138,153))),(155,(((107,(3,(83,(79,(((46,(141,(148,(121,(76,(118,(((5,((110,((((73,(4,(49,81))),(77,((109,(25,125)),(105,124)))),(100,(152,(90,99)))),(94,111))),(8,80))),(56,(((74,(15,104)),(119,(55,71))),(97,(151,(117,(29,(26,45)))))))),(((20,(113,(65,120))),(122,((114,(156,(42,(36,37)))),(59,95)))),(101,(103,(102,115))))))))))),(149,((50,(98,(16,(((145,(146,(((22,((128,((23,(24,(35,123))),(78,(92,135)))),(67,(62,108)))),((64,147),(66,68))),((33,(84,85)),(96,(38,63)))))),(32,41)),(51,87))))),((136,(133,(((21,127),(131,(129,130))),((30,(132,134)),(48,54))))),(144,(53,91)))))),((13,(((((34,(19,(112,(9,86)))),(137,(14,28))),(60,((75,(12,(142,(82,143)))),(27,52)))),(61,(93,(58,((70,(11,(69,(72,(39,40))))),(47,150)))))),(88,(116,(126,(43,89)))))),(17,31))))))),((6,106),(7,(57,(140,(10,139)))))),(18,44)))));
	TREE Imported_tree_98 = (1,((154,((2,157),(138,153))),(155,(((107,(3,(83,(79,(((46,(141,(148,(121,(76,(118,(((133,(5,((110,((((73,(4,(49,81))),(77,((109,(25,125)),(105,124)))),(100,(152,(90,99)))),(94,111))),(8,80)))),(56,(((74,(15,104)),(119,(55,71))),(97,(151,(117,(29,(26,45)))))))),(((20,(113,(65,120))),(122,((114,(156,(42,(36,37)))),(59,95)))),(101,(103,(102,115))))))))))),(149,((50,(98,(16,(((145,(146,(((22,((128,((23,(24,(35,123))),(78,(92,135)))),(67,(62,108)))),((64,147),(66,68))),((33,(84,85)),(96,(38,63)))))),(32,41)),(51,87))))),((136,(((21,127),(131,(129,130))),((30,(132,134)),(48,54)))),(144,(53,91)))))),((13,(((((34,(19,(112,(9,86)))),(137,(14,28))),(60,((75,(12,(142,(82,143)))),(27,52)))),(61,(93,(58,((70,(11,(69,(72,(39,40))))),(47,150)))))),(88,(116,(126,(43,89)))))),(17,31))))))),((6,106),(7,(57,(140,(10,139)))))),(18,44)))));
	TREE Imported_tree_99 = (1,((154,((2,157),(138,153))),(155,(((107,(3,(83,(79,(((46,(141,(148,(121,(76,(118,(((5,((110,((((73,(4,(49,81))),(77,((109,(25,125)),(105,124)))),(100,(152,(90,99)))),(94,111))),(8,80))),(56,(((74,(15,104)),(119,(55,71))),(97,(151,(117,(29,(26,45)))))))),(((20,(113,(65,120))),(122,((114,(156,(42,(36,37)))),(59,95)))),(101,(103,(102,115))))))))))),(149,((50,(98,(16,(((145,(146,(((22,((128,((23,(24,(35,123))),(78,(92,135)))),(67,(62,108)))),((64,147),(66,68))),((33,(84,85)),(96,(38,63)))))),(32,41)),(51,87))))),((136,((133,((21,127),(131,(129,130)))),((30,(132,134)),(48,54)))),(144,(53,91)))))),((13,(((((34,(19,(112,(9,86)))),(137,(14,28))),(60,((75,(12,(142,(82,143)))),(27,52)))),(61,(93,(58,((70,(11,(69,(72,(39,40))))),(47,150)))))),(88,(116,(126,(43,89)))))),(17,31))))))),((6,106),(7,(57,(140,(10,139)))))),(18,44)))));
	TREE Imported_tree_100 = (1,((154,((2,157),(138,153))),(155,(((107,(3,(83,(79,(((46,(141,(148,(121,(76,(118,(((5,((110,((((73,(4,(49,81))),(77,((109,(25,125)),(105,124)))),(100,(152,(90,99)))),(94,111))),(8,80))),(56,(((74,(15,104)),(119,(55,71))),(97,(151,(117,(29,(26,45)))))))),(((20,(113,(65,120))),(122,((114,(156,(42,(36,37)))),(59,95)))),(101,(103,(102,115))))))))))),(149,((50,(98,(16,(((145,(146,(((22,((128,((23,(24,(35,123))),(78,(92,135)))),(67,(62,108)))),((64,147),(66,68))),((33,(84,85)),(96,(38,63)))))),(32,41)),(51,87))))),((136,(((133,(21,127)),(131,(129,130))),((30,(132,134)),(48,54)))),(144,(53,91)))))),((13,(((((34,(19,(112,(9,86)))),(137,(14,28))),(60,((75,(12,(142,(82,143)))),(27,52)))),(61,(93,(58,((70,(11,(69,(72,(39,40))))),(47,150)))))),(88,(116,(126,(43,89)))))),(17,31))))))),((6,106),(7,(57,(140,(10,139)))))),(18,44)))));
	TREE Imported_tree_101 = (1,((154,((2,157),(138,153))),(155,(((107,(3,(83,(79,(((46,(141,(148,(121,(76,(118,(((5,((110,((((73,(4,(49,81))),(77,((109,(25,125)),(105,124)))),(100,(152,(90,99)))),(94,111))),(8,80))),(56,(((74,(15,104)),(119,(55,71))),(97,(151,(117,(29,(26,45)))))))),(((20,(113,(65,120))),(122,((114,(156,(42,(36,37)))),(59,95)))),(101,(103,(102,115))))))))))),(149,((50,(98,(16,(((145,(146,(((22,((128,((23,(24,(35,123))),(78,(92,135)))),(67,(62,108)))),((64,147),(66,68))),((33,(84,85)),(96,(38,63)))))),(32,41)),(51,87))))),((136,(((21,127),(131,(129,130))),(133,((30,(132,134)),(48,54))))),(144,(53,91)))))),((13,(((((34,(19,(112,(9,86)))),(137,(14,28))),(60,((75,(12,(142,(82,143)))),(27,52)))),(61,(93,(58,((70,(11,(69,(72,(39,40))))),(47,150)))))),(88,(116,(126,(43,89)))))),(17,31))))))),((6,106),(7,(57,(140,(10,139)))))),(18,44)))));
	TREE Imported_tree_102 = (1,((154,((2,157),(138,153))),(155,(((107,(3,(83,(79,(((46,(141,(148,(121,(76,(118,(((5,((110,((((73,(4,(49,81))),(77,((109,(25,125)),(105,124)))),(100,(152,(90,99)))),(94,111))),(8,80))),(56,(((74,(15,104)),(119,(55,71))),(97,(151,(117,(29,(26,45)))))))),(((20,(113,(65,120))),(122,((114,(156,(42,(36,37)))),(59,95)))),(101,(103,(102,115))))))))))),(149,((50,(98,(16,(((145,(146,(((22,((128,((23,(24,(35,123))),(78,(92,135)))),(67,(62,108)))),((64,147),(66,68))),((33,(84,85)),(96,(38,63)))))),(32,41)),(51,87))))),((136,(((21,127),(131,(129,130))),((133,(30,(132,134))),(48,54)))),(144,(53,91)))))),((13,(((((34,(19,(112,(9,86)))),(137,(14,28))),(60,((75,(12,(142,(82,143)))),(27,52)))),(61,(93,(58,((70,(11,(69,(72,(39,40))))),(47,150)))))),(88,(116,(126,(43,89)))))),(17,31))))))),((6,106),(7,(57,(140,(10,139)))))),(18,44)))));
	TREE Imported_tree_103 = (1,((154,((2,157),(138,153))),(155,(((107,(3,(83,(79,(((46,(141,(148,(121,(76,(118,(((5,((110,((((73,(4,(49,81))),(77,((109,(25,125)),(105,124)))),(100,(152,(90,99)))),(94,111))),(8,80))),(56,(((74,(15,104)),(119,(55,71))),(97,(151,(117,(29,(26,45)))))))),(((20,(113,(65,120))),(122,((114,(156,(42,(36,37)))),(59,95)))),(101,(103,(102,115))))))))))),(149,((50,(98,(16,(((145,(146,(((22,((128,((23,(24,(35,123))),(78,(92,135)))),(67,(62,108)))),((64,147),(66,68))),((33,(84,85)),(96,(38,63)))))),(32,41)),(51,87))))),((136,(((21,127),(131,(129,130))),((30,(132,134)),(133,(48,54))))),(144,(53,91)))))),((13,(((((34,(19,(112,(9,86)))),(137,(14,28))),(60,((75,(12,(142,(82,143)))),(27,52)))),(61,(93,(58,((70,(11,(69,(72,(39,40))))),(47,150)))))),(88,(116,(126,(43,89)))))),(17,31))))))),((6,106),(7,(57,(140,(10,139)))))),(18,44)))));
	TREE Imported_tree_104 = (1,((154,((2,157),(138,153))),(155,(((107,(3,(83,(79,(((46,(141,(148,(121,(76,(118,(((5,((110,((((73,(4,(49,81))),(77,((109,(25,125)),(105,124)))),(100,(152,(90,99)))),(94,111))),(8,80))),(56,(((74,(15,104)),(119,(55,71))),(97,(151,(117,(29,(26,45)))))))),(((20,(113,(65,120))),(122,((114,(156,(42,(36,37)))),(59,95)))),(101,(103,(102,115))))))))))),(149,((50,(98,(16,(((145,(146,(((22,((128,((23,(24,(35,123))),(78,(92,135)))),(67,(62,108)))),((64,147),(66,68))),((33,(84,85)),(96,(38,63)))))),(32,41)),(51,87))))),((136,(((21,127),(131,(129,130))),((30,(132,134)),(54,(48,133))))),(144,(53,91)))))),((13,(((((34,(19,(112,(9,86)))),(137,(14,28))),(60,((75,(12,(142,(82,143)))),(27,52)))),(61,(93,(58,((70,(11,(69,(72,(39,40))))),(47,150)))))),(88,(116,(126,(43,89)))))),(17,31))))))),((6,106),(7,(57,(140,(10,139)))))),(18,44)))));
	TREE Imported_tree_105 = (1,((154,((2,157),(138,153))),(155,(((107,(3,(83,(79,(((46,(141,(148,(121,(76,(118,(((134,(5,((110,((((73,(4,(49,81))),(77,((109,(25,125)),(105,124)))),(100,(152,(90,99)))),(94,111))),(8,80)))),(56,(((74,(15,104)),(119,(55,71))),(97,(151,(117,(29,(26,45)))))))),(((20,(113,(65,120))),(122,((114,(156,(42,(36,37)))),(59,95)))),(101,(103,(102,115))))))))))),(149,((50,(98,(16,(((145,(146,(((22,((128,((23,(24,(35,123))),(78,(92,135)))),(67,(62,108)))),((64,147),(66,68))),((33,(84,85)),(96,(38,63)))))),(32,41)),(51,87))))),((136,(((21,127),(131,(129,130))),((30,(132,133)),(48,54)))),(144,(53,91)))))),((13,(((((34,(19,(112,(9,86)))),(137,(14,28))),(60,((75,(12,(142,(82,143)))),(27,52)))),(61,(93,(58,((70,(11,(69,(72,(39,40))))),(47,150)))))),(88,(116,(126,(43,89)))))),(17,31))))))),((6,106),(7,(57,(140,(10,139)))))),(18,44)))));
	TREE Imported_tree_106 = (1,((154,((2,157),(138,153))),(155,(((107,(3,(83,(79,(((46,(141,(148,(121,(76,(118,(((5,((110,((((73,(4,(49,81))),(77,((109,(25,125)),(105,124)))),(100,(152,(90,99)))),(94,111))),(8,80))),(56,(((74,(15,104)),(119,(55,71))),(97,(151,(117,(29,(26,45)))))))),(((20,(113,(65,120))),(122,((114,(156,(42,(36,37)))),(59,95)))),(101,(103,(102,115))))))))))),(149,((50,(98,(16,(((145,(146,(((22,((128,((23,(24,(35,123))),(78,(92,135)))),(67,(62,108)))),((64,147),(66,68))),((33,(84,85)),(96,(38,63)))))),(32,41)),(51,87))))),((136,(((21,127),((129,130),(131,134))),((30,(132,133)),(48,54)))),(144,(53,91)))))),((13,(((((34,(19,(112,(9,86)))),(137,(14,28))),(60,((75,(12,(142,(82,143)))),(27,52)))),(61,(93,(58,((70,(11,(69,(72,(39,40))))),(47,150)))))),(88,(116,(126,(43,89)))))),(17,31))))))),((6,106),(7,(57,(140,(10,139)))))),(18,44)))));
	TREE Imported_tree_107 = (1,((154,((2,157),(138,153))),(155,(((107,(3,(83,(79,(((46,(141,(148,(121,(76,(118,(((5,(134,((110,((((73,(4,(49,81))),(77,((109,(25,125)),(105,124)))),(100,(152,(90,99)))),(94,111))),(8,80)))),(56,(((74,(15,104)),(119,(55,71))),(97,(151,(117,(29,(26,45)))))))),(((20,(113,(65,120))),(122,((114,(156,(42,(36,37)))),(59,95)))),(101,(103,(102,115))))))))))),(149,((50,(98,(16,(((145,(146,(((22,((128,((23,(24,(35,123))),(78,(92,135)))),(67,(62,108)))),((64,147),(66,68))),((33,(84,85)),(96,(38,63)))))),(32,41)),(51,87))))),((136,(((21,127),(131,(129,130))),((30,(132,133)),(48,54)))),(144,(53,91)))))),((13,(((((34,(19,(112,(9,86)))),(137,(14,28))),(60,((75,(12,(142,(82,143)))),(27,52)))),(61,(93,(58,((70,(11,(69,(72,(39,40))))),(47,150)))))),(88,(116,(126,(43,89)))))),(17,31))))))),((6,106),(7,(57,(140,(10,139)))))),(18,44)))));
	TREE Imported_tree_108 = (1,((154,((2,157),(138,153))),(155,(((107,(3,(83,(79,(((46,(141,(148,(121,(76,(118,(((5,((110,((((73,(4,(49,81))),(77,((109,(25,125)),(105,124)))),(100,(152,(90,99)))),(94,111))),(134,(8,80)))),(56,(((74,(15,104)),(119,(55,71))),(97,(151,(117,(29,(26,45)))))))),(((20,(113,(65,120))),(122,((114,(156,(42,(36,37)))),(59,95)))),(101,(103,(102,115))))))))))),(149,((50,(98,(16,(((145,(146,(((22,((128,((23,(24,(35,123))),(78,(92,135)))),(67,(62,108)))),((64,147),(66,68))),((33,(84,85)),(96,(38,63)))))),(32,41)),(51,87))))),((136,(((21,127),(131,(129,130))),((30,(132,133)),(48,54)))),(144,(53,91)))))),((13,(((((34,(19,(112,(9,86)))),(137,(14,28))),(60,((75,(12,(142,(82,143)))),(27,52)))),(61,(93,(58,((70,(11,(69,(72,(39,40))))),(47,150)))))),(88,(116,(126,(43,89)))))),(17,31))))))),((6,106),(7,(57,(140,(10,139)))))),(18,44)))));
	TREE Imported_tree_109 = (1,((154,((2,157),(138,153))),(155,(((107,(3,(83,(79,(((46,(141,(148,(121,(76,(118,(((5,((134,(110,((((73,(4,(49,81))),(77,((109,(25,125)),(105,124)))),(100,(152,(90,99)))),(94,111)))),(8,80))),(56,(((74,(15,104)),(119,(55,71))),(97,(151,(117,(29,(26,45)))))))),(((20,(113,(65,120))),(122,((114,(156,(42,(36,37)))),(59,95)))),(101,(103,(102,115))))))))))),(149,((50,(98,(16,(((145,(146,(((22,((128,((23,(24,(35,123))),(78,(92,135)))),(67,(62,108)))),((64,147),(66,68))),((33,(84,85)),(96,(38,63)))))),(32,41)),(51,87))))),((136,(((21,127),(131,(129,130))),((30,(132,133)),(48,54)))),(144,(53,91)))))),((13,(((((34,(19,(112,(9,86)))),(137,(14,28))),(60,((75,(12,(142,(82,143)))),(27,52)))),(61,(93,(58,((70,(11,(69,(72,(39,40))))),(47,150)))))),(88,(116,(126,(43,89)))))),(17,31))))))),((6,106),(7,(57,(140,(10,139)))))),(18,44)))));
	TREE Imported_tree_110 = (1,((154,((2,157),(138,153))),(155,(((107,(3,(83,(79,(((46,(141,(148,(121,(76,(118,(((5,((110,((((73,(4,(49,81))),(77,((109,(25,125)),(105,124)))),(100,(152,(90,99)))),(94,111))),(8,(80,134)))),(56,(((74,(15,104)),(119,(55,71))),(97,(151,(117,(29,(26,45)))))))),(((20,(113,(65,120))),(122,((114,(156,(42,(36,37)))),(59,95)))),(101,(103,(102,115))))))))))),(149,((50,(98,(16,(((145,(146,(((22,((128,((23,(24,(35,123))),(78,(92,135)))),(67,(62,108)))),((64,147),(66,68))),((33,(84,85)),(96,(38,63)))))),(32,41)),(51,87))))),((136,(((21,127),(131,(129,130))),((30,(132,133)),(48,54)))),(144,(53,91)))))),((13,(((((34,(19,(112,(9,86)))),(137,(14,28))),(60,((75,(12,(142,(82,143)))),(27,52)))),(61,(93,(58,((70,(11,(69,(72,(39,40))))),(47,150)))))),(88,(116,(126,(43,89)))))),(17,31))))))),((6,106),(7,(57,(140,(10,139)))))),(18,44)))));
	TREE Imported_tree_111 = (1,((154,((2,157),(138,153))),(155,(((107,(3,(83,(79,(((46,(141,(148,(121,(76,(118,(((5,((110,(134,((((73,(4,(49,81))),(77,((109,(25,125)),(105,124)))),(100,(152,(90,99)))),(94,111)))),(8,80))),(56,(((74,(15,104)),(119,(55,71))),(97,(151,(117,(29,(26,45)))))))),(((20,(113,(65,120))),(122,((114,(156,(42,(36,37)))),(59,95)))),(101,(103,(102,115))))))))))),(149,((50,(98,(16,(((145,(146,(((22,((128,((23,(24,(35,123))),(78,(92,135)))),(67,(62,108)))),((64,147),(66,68))),((33,(84,85)),(96,(38,63)))))),(32,41)),(51,87))))),((136,(((21,127),(131,(129,130))),((30,(132,133)),(48,54)))),(144,(53,91)))))),((13,(((((34,(19,(112,(9,86)))),(137,(14,28))),(60,((75,(12,(142,(82,143)))),(27,52)))),(61,(93,(58,((70,(11,(69,(72,(39,40))))),(47,150)))))),(88,(116,(126,(43,89)))))),(17,31))))))),((6,106),(7,(57,(140,(10,139)))))),(18,44)))));
	TREE Imported_tree_112 = (1,((154,((2,157),(138,153))),(155,(((107,(3,(83,(79,(((46,(141,(148,(121,(76,(118,(((5,((((((73,(4,(49,81))),(77,((109,(25,125)),(105,124)))),(100,(152,(90,99)))),(94,111)),(110,134)),(8,80))),(56,(((74,(15,104)),(119,(55,71))),(97,(151,(117,(29,(26,45)))))))),(((20,(113,(65,120))),(122,((114,(156,(42,(36,37)))),(59,95)))),(101,(103,(102,115))))))))))),(149,((50,(98,(16,(((145,(146,(((22,((128,((23,(24,(35,123))),(78,(92,135)))),(67,(62,108)))),((64,147),(66,68))),((33,(84,85)),(96,(38,63)))))),(32,41)),(51,87))))),((136,(((21,127),(131,(129,130))),((30,(132,133)),(48,54)))),(144,(53,91)))))),((13,(((((34,(19,(112,(9,86)))),(137,(14,28))),(60,((75,(12,(142,(82,143)))),(27,52)))),(61,(93,(58,((70,(11,(69,(72,(39,40))))),(47,150)))))),(88,(116,(126,(43,89)))))),(17,31))))))),((6,106),(7,(57,(140,(10,139)))))),(18,44)))));
	TREE Imported_tree_113 = (1,((154,((2,157),(138,153))),(155,(((107,(3,(83,(79,(((46,(141,(148,(121,(76,(118,(((5,((110,((134,(((73,(4,(49,81))),(77,((109,(25,125)),(105,124)))),(100,(152,(90,99))))),(94,111))),(8,80))),(56,(((74,(15,104)),(119,(55,71))),(97,(151,(117,(29,(26,45)))))))),(((20,(113,(65,120))),(122,((114,(156,(42,(36,37)))),(59,95)))),(101,(103,(102,115))))))))))),(149,((50,(98,(16,(((145,(146,(((22,((128,((23,(24,(35,123))),(78,(92,135)))),(67,(62,108)))),((64,147),(66,68))),((33,(84,85)),(96,(38,63)))))),(32,41)),(51,87))))),((136,(((21,127),(131,(129,130))),((30,(132,133)),(48,54)))),(144,(53,91)))))),((13,(((((34,(19,(112,(9,86)))),(137,(14,28))),(60,((75,(12,(142,(82,143)))),(27,52)))),(61,(93,(58,((70,(11,(69,(72,(39,40))))),(47,150)))))),(88,(116,(126,(43,89)))))),(17,31))))))),((6,106),(7,(57,(140,(10,139)))))),(18,44)))));
	TREE Imported_tree_114 = (1,((154,((2,157),(138,153))),(155,(((107,(3,(83,(79,(((46,(141,(148,(121,(76,(118,(((5,((110,((((73,(4,(49,81))),(77,((109,(25,125)),(105,124)))),(100,(152,(90,99)))),(134,(94,111)))),(8,80))),(56,(((74,(15,104)),(119,(55,71))),(97,(151,(117,(29,(26,45)))))))),(((20,(113,(65,120))),(122,((114,(156,(42,(36,37)))),(59,95)))),(101,(103,(102,115))))))))))),(149,((50,(98,(16,(((145,(146,(((22,((128,((23,(24,(35,123))),(78,(92,135)))),(67,(62,108)))),((64,147),(66,68))),((33,(84,85)),(96,(38,63)))))),(32,41)),(51,87))))),((136,(((21,127),(131,(129,130))),((30,(132,133)),(48,54)))),(144,(53,91)))))),((13,(((((34,(19,(112,(9,86)))),(137,(14,28))),(60,((75,(12,(142,(82,143)))),(27,52)))),(61,(93,(58,((70,(11,(69,(72,(39,40))))),(47,150)))))),(88,(116,(126,(43,89)))))),(17,31))))))),((6,106),(7,(57,(140,(10,139)))))),(18,44)))));
	TREE Imported_tree_115 = (1,((154,((2,157),(138,153))),(155,(((107,(3,(83,(79,(((46,(141,(148,(121,(76,(118,(((5,((110,((((73,(4,(49,81))),(77,((109,(25,125)),(105,124)))),(100,(152,(90,99)))),(111,(94,134)))),(8,80))),(56,(((74,(15,104)),(119,(55,71))),(97,(151,(117,(29,(26,45)))))))),(((20,(113,(65,120))),(122,((114,(156,(42,(36,37)))),(59,95)))),(101,(103,(102,115))))))))))),(149,((50,(98,(16,(((145,(146,(((22,((128,((23,(24,(35,123))),(78,(92,135)))),(67,(62,108)))),((64,147),(66,68))),((33,(84,85)),(96,(38,63)))))),(32,41)),(51,87))))),((136,(((21,127),(131,(129,130))),((30,(132,133)),(48,54)))),(144,(53,91)))))),((13,(((((34,(19,(112,(9,86)))),(137,(14,28))),(60,((75,(12,(142,(82,143)))),(27,52)))),(61,(93,(58,((70,(11,(69,(72,(39,40))))),(47,150)))))),(88,(116,(126,(43,89)))))),(17,31))))))),((6,106),(7,(57,(140,(10,139)))))),(18,44)))));
	TREE Imported_tree_116 = (1,(153,((154,(138,(2,157))),(155,(((107,(3,(83,(79,(((46,(141,(148,(121,(76,(118,(((5,((110,((((73,(4,(49,81))),(77,((109,(25,125)),(105,124)))),(100,(152,(90,99)))),(94,111))),(8,80))),(56,(((74,(15,104)),(119,(55,71))),(97,(151,(117,(29,(26,45)))))))),(((20,(113,(65,120))),(122,((114,(156,(42,(36,37)))),(59,95)))),(101,(103,(102,115))))))))))),(149,((50,(98,(16,(((145,(146,(((22,((128,((23,(24,(35,123))),(78,(92,135)))),(67,(62,108)))),((64,147),(66,68))),((33,(84,85)),(96,(38,63)))))),(32,41)),(51,87))))),((136,(((21,127),(131,(129,130))),((30,(132,(133,134))),(48,54)))),(144,(53,91)))))),((13,(((((34,(19,(112,(9,86)))),(137,(14,28))),(60,((75,(12,(142,(82,143)))),(27,52)))),(61,(93,(58,((70,(11,(69,(72,(39,40))))),(47,150)))))),(88,(116,(126,(43,89)))))),(17,31))))))),((6,106),(7,(57,(140,(10,139)))))),(18,44))))));
	TREE Imported_tree_117 = (1,((154,(153,(138,(2,157)))),(155,(((107,(3,(83,(79,(((46,(141,(148,(121,(76,(118,(((5,((110,((((73,(4,(49,81))),(77,((109,(25,125)),(105,124)))),(100,(152,(90,99)))),(94,111))),(8,80))),(56,(((74,(15,104)),(119,(55,71))),(97,(151,(117,(29,(26,45)))))))),(((20,(113,(65,120))),(122,((114,(156,(42,(36,37)))),(59,95)))),(101,(103,(102,115))))))))))),(149,((50,(98,(16,(((145,(146,(((22,((128,((23,(24,(35,123))),(78,(92,135)))),(67,(62,108)))),((64,147),(66,68))),((33,(84,85)),(96,(38,63)))))),(32,41)),(51,87))))),((136,(((21,127),(131,(129,130))),((30,(132,(133,134))),(48,54)))),(144,(53,91)))))),((13,(((((34,(19,(112,(9,86)))),(137,(14,28))),(60,((75,(12,(142,(82,143)))),(27,52)))),(61,(93,(58,((70,(11,(69,(72,(39,40))))),(47,150)))))),(88,(116,(126,(43,89)))))),(17,31))))))),((6,106),(7,(57,(140,(10,139)))))),(18,44)))));
	TREE Imported_tree_118 = (1,((154,((2,157),(138,153))),(155,(((107,(3,(83,(79,(((46,(141,(148,(121,(76,(118,(((5,((110,(((77,(((4,73),(49,81)),((109,(25,125)),(105,124)))),(100,(152,(90,99)))),(94,111))),(8,80))),(56,(((74,(15,104)),(119,(55,71))),(97,(151,(117,(29,(26,45)))))))),(((20,(113,(65,120))),(122,((114,(156,(42,(36,37)))),(59,95)))),(101,(103,(102,115))))))))))),(149,((50,(98,(16,(((145,(146,(((22,((128,((23,(24,(35,123))),(78,(92,135)))),(67,(62,108)))),((64,147),(66,68))),((33,(84,85)),(96,(38,63)))))),(32,41)),(51,87))))),((136,(((21,127),(131,(129,130))),((30,(132,(133,134))),(48,54)))),(144,(53,91)))))),((13,(((((34,(19,(112,(9,86)))),(137,(14,28))),(60,((75,(12,(142,(82,143)))),(27,52)))),(61,(93,(58,((70,(11,(69,(72,(39,40))))),(47,150)))))),(88,(116,(126,(43,89)))))),(17,31))))))),((6,106),(7,(57,(140,(10,139)))))),(18,44)))));
	TREE Imported_tree_119 = (1,((154,((2,157),(138,153))),(155,(((107,(3,(83,(79,(((46,(141,(148,(121,(76,(118,(((5,((110,((((77,((4,73),(49,81))),((109,(25,125)),(105,124))),(100,(152,(90,99)))),(94,111))),(8,80))),(56,(((74,(15,104)),(119,(55,71))),(97,(151,(117,(29,(26,45)))))))),(((20,(113,(65,120))),(122,((114,(156,(42,(36,37)))),(59,95)))),(101,(103,(102,115))))))))))),(149,((50,(98,(16,(((145,(146,(((22,((128,((23,(24,(35,123))),(78,(92,135)))),(67,(62,108)))),((64,147),(66,68))),((33,(84,85)),(96,(38,63)))))),(32,41)),(51,87))))),((136,(((21,127),(131,(129,130))),((30,(132,(133,134))),(48,54)))),(144,(53,91)))))),((13,(((((34,(19,(112,(9,86)))),(137,(14,28))),(60,((75,(12,(142,(82,143)))),(27,52)))),(61,(93,(58,((70,(11,(69,(72,(39,40))))),(47,150)))))),(88,(116,(126,(43,89)))))),(17,31))))))),((6,106),(7,(57,(140,(10,139)))))),(18,44)))));
	TREE Imported_tree_120 = (1,((154,((2,157),(138,153))),(155,(((107,(3,(83,(79,(((46,(141,(148,(121,(76,(118,(((5,((110,((((73,(4,(49,81))),(77,((109,(25,125)),(105,124)))),(100,(152,(90,99)))),(94,111))),(8,80))),(56,(((74,(15,104)),(119,(55,71))),(97,(151,(117,(29,(26,45)))))))),(((20,(113,(65,120))),(122,((114,(156,(42,(36,37)))),(59,95)))),(101,(103,(102,115))))))))))),(149,((50,(98,(16,(((145,(146,(((22,((128,((23,(24,(35,123))),(78,(92,135)))),(67,(62,108)))),((64,147),(66,68))),((33,(84,85)),(96,(38,63)))))),(32,41)),(51,87))))),((136,((((21,127),(131,(129,130))),(48,54)),(30,(132,(133,134))))),(144,(53,91)))))),((13,(((((34,(19,(112,(9,86)))),(137,(14,28))),(60,((75,(12,(142,(82,143)))),(27,52)))),(61,(93,(58,((70,(11,(69,(72,(39,40))))),(47,150)))))),(88,(116,(126,(43,89)))))),(17,31))))))),((6,106),(7,(57,(140,(10,139)))))),(18,44)))));
	TREE Imported_tree_121 = (1,((154,((2,157),(138,153))),(155,(((107,(3,(83,(79,(((46,(141,(148,(121,(76,(118,(((5,((110,((((73,(4,(49,81))),(77,((109,(25,125)),(105,124)))),(100,(152,(90,99)))),(94,111))),(8,80))),(56,(((74,(15,104)),(119,(55,71))),(97,(151,(117,(29,(26,45)))))))),(((20,(113,(65,120))),(122,((114,(156,(42,(36,37)))),(59,95)))),(101,(103,(102,115))))))))))),(149,((50,(98,(16,(((145,(146,(((22,((128,((23,(24,(35,123))),(78,(92,135)))),(67,(62,108)))),((64,147),(66,68))),((33,(84,85)),(96,(38,63)))))),(32,41)),(51,87))))),((136,((((21,127),(131,(129,130))),(48,54)),(133,(134,(30,132))))),(144,(53,91)))))),((13,(((((34,(19,(112,(9,86)))),(137,(14,28))),(60,((75,(12,(142,(82,143)))),(27,52)))),(61,(93,(58,((70,(11,(69,(72,(39,40))))),(47,150)))))),(88,(116,(126,(43,89)))))),(17,31))))))),((6,106),(7,(57,(140,(10,139)))))),(18,44)))));
	TREE Imported_tree_122 = (1,((154,((2,157),(138,153))),(155,(((107,(3,(83,(79,(((46,(141,(148,(121,(76,(118,(((5,((110,((((73,(4,(49,81))),(77,((109,(25,125)),(105,124)))),(100,(152,(90,99)))),(94,111))),(8,80))),(56,(((74,(15,104)),(119,(55,71))),(97,(151,(117,(29,(26,45)))))))),(((20,(113,(65,120))),(122,((114,(156,(42,(36,37)))),(59,95)))),(101,(103,(102,115))))))))))),(149,((50,(98,(16,(((145,(146,((22,((128,(((23,(24,(35,123))),(78,(92,135))),((33,(84,85)),(96,(38,63))))),(67,(62,108)))),((64,147),(66,68))))),(32,41)),(51,87))))),((136,(((21,127),(131,(129,130))),((30,(132,(133,134))),(48,54)))),(144,(53,91)))))),((13,(((((34,(19,(112,(9,86)))),(137,(14,28))),(60,((75,(12,(142,(82,143)))),(27,52)))),(61,(93,(58,((70,(11,(69,(72,(39,40))))),(47,150)))))),(88,(116,(126,(43,89)))))),(17,31))))))),((6,106),(7,(57,(140,(10,139)))))),(18,44)))));
	TREE Imported_tree_123 = (1,((154,((2,157),(138,153))),(155,(((107,(3,(83,(79,(((46,(141,(148,(121,(76,(118,(((5,((110,((((73,(4,(49,81))),(77,((109,(25,125)),(105,124)))),(100,(152,(90,99)))),(94,111))),(8,80))),(56,(((74,(15,104)),(119,(55,71))),(97,(151,(117,(29,(26,45)))))))),(((20,(113,(65,120))),(122,((114,(156,(42,(36,37)))),(59,95)))),(101,(103,(102,115))))))))))),(149,((50,(98,(16,(((145,(146,(((22,((128,((23,(24,(35,123))),(78,(92,135)))),(67,(62,108)))),((64,147),(66,68))),((33,(84,85)),(96,(38,63)))))),(32,41)),(51,87))))),((136,(((21,127),(131,(129,130))),((30,(132,(133,134))),(48,54)))),(144,(53,91)))))),(((13,((((34,(19,(112,(9,86)))),(137,(14,28))),(60,((75,(12,(142,(82,143)))),(27,52)))),(61,(93,(58,((70,(11,(69,(72,(39,40))))),(47,150))))))),(116,(88,(126,(43,89))))),(17,31))))))),((6,106),(7,(57,(140,(10,139)))))),(18,44)))));
	TREE Imported_tree_124 = (1,((154,((2,157),(138,153))),(155,(((107,(3,(83,(79,(((46,(141,(148,(121,(76,(118,(((5,((110,(((((4,73),(49,81)),(77,((109,(25,125)),(105,124)))),(100,(152,(90,99)))),(94,111))),(8,80))),(56,(((74,(15,104)),(119,(55,71))),(97,(151,(117,(29,(26,45)))))))),(((20,(113,(65,120))),(122,((114,(156,(42,(36,37)))),(59,95)))),(101,(103,(102,115))))))))))),(149,((50,(98,(16,(((145,(146,(((22,((128,((23,(24,(35,123))),(78,(92,135)))),(67,(62,108)))),((64,147),(66,68))),((33,(84,85)),(96,(38,63)))))),(32,41)),(51,87))))),((136,(((21,127),(131,(129,130))),((30,(132,(133,134))),(48,54)))),(144,(53,91)))))),((13,(((((34,(19,(112,(9,86)))),(137,(14,28))),(60,((75,(12,(142,(82,143)))),(27,52)))),(61,(93,(58,((70,(11,(69,(72,(39,40))))),(47,150)))))),(88,(116,(126,(43,89)))))),(17,31))))))),((6,106),(7,(57,(140,(10,139)))))),(18,44)))));
	TREE Imported_tree_125 = (1,((154,((2,157),(138,153))),(155,(((107,(3,(83,(79,(((46,(141,(148,(121,(76,(118,(((5,((110,((((73,(4,(49,81))),(77,((109,(25,125)),(105,124)))),(100,(152,(90,99)))),(94,111))),(8,80))),(56,(((74,(15,104)),(119,(55,71))),(97,(151,(117,(29,(26,45)))))))),(((20,(113,(65,120))),(122,((114,(156,(42,(36,37)))),(59,95)))),(101,(103,(102,115))))))))))),(149,((50,(98,(16,(((145,(146,((((22,(67,(128,((23,(24,(35,123))),(78,(92,135)))))),(62,108)),((64,147),(66,68))),((33,(84,85)),(96,(38,63)))))),(32,41)),(51,87))))),((136,(((21,127),(131,(129,130))),((30,(132,(133,134))),(48,54)))),(144,(53,91)))))),((13,(((((34,(19,(112,(9,86)))),(137,(14,28))),(60,((75,(12,(142,(82,143)))),(27,52)))),(61,(93,(58,((70,(11,(69,(72,(39,40))))),(47,150)))))),(88,(116,(126,(43,89)))))),(17,31))))))),((6,106),(7,(57,(140,(10,139)))))),(18,44)))));
	TREE Imported_tree_126 = (1,((154,((2,157),(138,153))),(155,(((107,(3,(83,(79,(((46,(141,(148,(121,(76,(118,((((5,((110,((((73,(4,(49,81))),(77,((109,(25,125)),(105,124)))),(100,(152,(90,99)))),(94,111))),(8,80))),(133,134)),(56,(((74,(15,104)),(119,(55,71))),(97,(151,(117,(29,(26,45)))))))),(((20,(113,(65,120))),(122,((114,(156,(42,(36,37)))),(59,95)))),(101,(103,(102,115))))))))))),(149,((50,(98,(16,(((145,(146,(((22,((128,((23,(24,(35,123))),(78,(92,135)))),(67,(62,108)))),((64,147),(66,68))),((33,(84,85)),(96,(38,63)))))),(32,41)),(51,87))))),((136,(((21,127),(131,(129,130))),((30,132),(48,54)))),(144,(53,91)))))),((13,(((((34,(19,(112,(9,86)))),(137,(14,28))),(60,((75,(12,(142,(82,143)))),(27,52)))),(61,(93,(58,((70,(11,(69,(72,(39,40))))),(47,150)))))),(88,(116,(126,(43,89)))))),(17,31))))))),((6,106),(7,(57,(140,(10,139)))))),(18,44)))));
	TREE Imported_tree_127 = (1,((154,((2,157),(138,153))),(155,(((107,(3,(83,(79,(((46,(141,(148,(121,(76,(118,(((5,((110,((((73,(4,(49,81))),(77,((109,(25,125)),(105,124)))),(100,(152,(90,99)))),(94,111))),(8,80))),(56,(((74,(15,104)),(119,(55,71))),(97,(151,(117,(29,(26,45)))))))),(((20,(113,(65,120))),(122,((114,(156,(42,(36,37)))),(59,95)))),(101,(103,(102,115))))))))))),(149,((50,(98,(16,(((145,(146,(((22,((128,((23,(24,(35,123))),(78,(92,135)))),(67,(62,108)))),((64,147),(66,68))),((33,(84,85)),(96,(38,63)))))),(32,41)),(51,87))))),((136,(((21,127),((129,130),(131,(133,134)))),((30,132),(48,54)))),(144,(53,91)))))),((13,(((((34,(19,(112,(9,86)))),(137,(14,28))),(60,((75,(12,(142,(82,143)))),(27,52)))),(61,(93,(58,((70,(11,(69,(72,(39,40))))),(47,150)))))),(88,(116,(126,(43,89)))))),(17,31))))))),((6,106),(7,(57,(140,(10,139)))))),(18,44)))));
	TREE Imported_tree_128 = (1,((154,((2,157),(138,153))),(155,(((107,(3,(83,(79,(((46,(141,(148,(121,(76,(118,(((5,((110,((((73,(4,(49,81))),(77,((109,(25,125)),(105,124)))),(100,(152,(90,99)))),(94,111))),(8,80))),(56,(((74,(15,104)),(119,(55,71))),(97,(151,(117,(29,(26,45)))))))),(((20,(113,(65,120))),(122,((114,(156,(42,(36,37)))),(59,95)))),(101,(103,(102,115))))))))))),(149,((50,(98,(16,(((145,(146,(((22,((128,((23,(24,(35,123))),(78,(92,135)))),(67,(62,108)))),((64,147),(66,68))),((33,(84,85)),(96,(38,63)))))),(32,41)),(51,87))))),((136,(((21,127),((129,130),(131,(132,(133,134))))),(30,(48,54)))),(144,(53,91)))))),((13,(((((34,(19,(112,(9,86)))),(137,(14,28))),(60,((75,(12,(142,(82,143)))),(27,52)))),(61,(93,(58,((70,(11,(69,(72,(39,40))))),(47,150)))))),(88,(116,(126,(43,89)))))),(17,31))))))),((6,106),(7,(57,(140,(10,139)))))),(18,44)))));
	TREE Imported_tree_129 = (1,((154,((2,157),(138,153))),(155,(((107,(3,(83,(79,(((46,(141,(148,(121,(76,(118,(((5,((110,((((73,(4,(49,81))),(77,((109,(25,125)),(105,124)))),(100,(152,(90,99)))),(94,111))),(8,80))),(56,(((74,(15,104)),(119,(55,71))),(97,(151,(117,(29,(26,45)))))))),(((20,(113,(65,120))),(122,((114,(156,(42,(36,37)))),(59,95)))),(101,(103,(102,115))))))))))),(149,((50,(98,(16,(((145,(146,(((22,((128,((23,(24,(35,123))),(78,(92,135)))),(67,(62,108)))),((64,147),(66,68))),((33,(84,85)),(96,(38,63)))))),(32,41)),(51,87))))),((136,(((21,127),(131,(129,130))),((30,(132,(133,134))),(48,54)))),(144,(53,91)))))),((13,(((((34,(9,(19,(86,112)))),(137,(14,28))),(60,((75,((12,142),(82,143))),(27,52)))),(61,(93,(58,((11,(70,(69,(72,(39,40))))),(47,150)))))),(88,(116,(126,(43,89)))))),(17,31))))))),((6,106),(7,(57,(140,(10,139)))))),(18,44)))));
	TREE Imported_tree_130 = (1,((154,((2,157),(138,153))),(155,(((107,(3,(83,(79,(((46,(141,(148,(121,(76,(118,(((5,((110,((((73,(4,(49,81))),(77,((109,(25,125)),(105,124)))),(100,(152,(90,99)))),(94,111))),(8,80))),(56,(((74,(15,104)),(119,(55,71))),(97,(151,(117,(29,(26,45)))))))),(((20,(113,(65,120))),(122,((114,(156,(42,(36,37)))),(59,95)))),(101,(103,(102,115))))))))))),(149,((50,(98,(16,(((145,(146,((((128,(22,((23,(24,(35,123))),(78,(92,135))))),(67,(62,108))),((64,147),(66,68))),((33,(84,85)),(96,(38,63)))))),(32,41)),(51,87))))),((136,(((21,127),(131,(129,130))),((30,(132,(133,134))),(48,54)))),(144,(53,91)))))),((13,(((((34,(9,(19,(86,112)))),(137,(14,28))),(60,((75,(12,(142,(82,143)))),(27,52)))),(61,(93,(58,((11,(70,(69,(72,(39,40))))),(47,150)))))),(88,(116,(126,(43,89)))))),(17,31))))))),((6,106),(7,(57,(140,(10,139)))))),(18,44)))));
	TREE Imported_tree_131 = (1,((154,((2,157),(138,153))),(155,(((107,(3,(83,(79,(((141,(46,(148,(121,(76,(118,(((5,((110,((((73,(4,(49,81))),(77,((109,(25,125)),(105,124)))),(100,(152,(90,99)))),(94,111))),(8,80))),(56,(((74,(15,104)),(119,(55,71))),(97,(151,(117,(29,(26,45)))))))),(((20,(113,(65,120))),(122,((114,(156,(42,(36,37)))),(59,95)))),(101,(103,(102,115))))))))))),(149,((50,(98,(16,(((145,(146,(((22,((128,((23,(24,(35,123))),(78,(92,135)))),(67,(62,108)))),((64,147),(66,68))),((33,(84,85)),(96,(38,63)))))),(32,41)),(51,87))))),((136,(((21,127),(131,(129,130))),((30,(132,(133,134))),(48,54)))),(144,(53,91)))))),((13,(((((34,(9,(19,(86,112)))),(137,(14,28))),(60,((75,(12,(142,(82,143)))),(27,52)))),(61,(93,(58,((11,(70,(69,(72,(39,40))))),(47,150)))))),(88,(116,(126,(43,89)))))),(17,31))))))),((6,106),(7,(57,(140,(10,139)))))),(18,44)))));
	TREE Imported_tree_132 = (1,((154,((2,157),(138,153))),(155,(((107,(3,(83,(79,(((46,(141,(148,(121,(76,(118,(((5,((110,((((73,(4,(49,81))),(77,((109,(25,125)),(105,124)))),(100,(152,(90,99)))),(94,111))),(8,80))),(56,(((74,(15,104)),(119,(55,71))),(97,(151,(117,(29,(26,45)))))))),(((20,(113,(65,120))),(122,((114,(156,(42,(36,37)))),(59,95)))),(101,(103,(102,115))))))))))),(149,((50,(98,(16,(((145,(146,(((22,((128,((23,(24,(35,123))),(78,(92,135)))),(67,(62,108)))),((64,147),(66,68))),((33,(84,85)),(96,(38,63)))))),(32,41)),(51,87))))),((136,(((21,127),(131,(129,130))),((30,(132,(133,134))),(48,54)))),(144,(53,91)))))),((13,(((((34,(9,(19,(86,112)))),(137,(14,28))),(60,((75,(12,(142,(82,143)))),(27,52)))),(61,(58,(93,((11,(70,(69,(72,(39,40))))),(47,150)))))),(88,(116,(126,(43,89)))))),(17,31))))))),((6,106),(7,(57,(140,(10,139)))))),(18,44)))));
	TREE Imported_tree_133 = (1,((154,((2,157),(138,153))),(155,(((107,(3,(83,(79,(((46,(141,(148,(121,(76,(118,(((5,((110,((((73,(4,(49,81))),(77,((109,(25,125)),(105,124)))),(100,(152,(90,99)))),(94,111))),(8,80))),(56,(((74,(15,104)),(119,(55,71))),(97,(151,(117,(29,(26,45)))))))),(((20,(113,(65,120))),(122,((114,(156,(42,(36,37)))),(59,95)))),(101,(103,(102,115))))))))))),(149,((50,(98,(16,(((145,(146,(((22,((128,((23,(24,(62,(35,123)))),(78,(92,135)))),(67,108))),((64,147),(66,68))),((33,(84,85)),(96,(38,63)))))),(32,41)),(51,87))))),((136,(((21,127),(131,(129,130))),((30,(132,(133,134))),(48,54)))),(144,(53,91)))))),((13,(((((34,(9,(19,(86,112)))),(137,(14,28))),(60,((75,(12,(142,(82,143)))),(27,52)))),(61,(93,(58,((11,(70,(69,(72,(39,40))))),(47,150)))))),(88,(116,(126,(43,89)))))),(17,31))))))),((6,106),(7,(57,(140,(10,139)))))),(18,44)))));
	TREE Imported_tree_134 = (1,((154,((2,157),(138,153))),(155,(((107,(3,(83,(79,(((46,(141,(148,(121,(76,(118,(((5,((110,((((73,(4,(49,81))),(77,((109,(25,125)),(105,124)))),(100,(152,(90,99)))),(94,111))),(8,80))),(56,(((74,(15,104)),(119,(55,71))),(97,(151,(117,(29,(26,45)))))))),(((20,(113,(65,120))),(122,((114,(156,(42,(36,37)))),(59,95)))),(101,(103,(102,115))))))))))),(149,((50,(98,(16,(((145,(146,(((22,((128,((23,(24,(35,123))),(78,(92,135)))),(67,(62,108)))),(68,(64,(66,147)))),((33,(84,85)),(96,(38,63)))))),(32,41)),(51,87))))),((136,(((21,127),(131,(129,130))),((30,(132,(133,134))),(48,54)))),(144,(53,91)))))),((13,(((((34,(9,(19,(86,112)))),(137,(14,28))),(60,((75,(12,(142,(82,143)))),(27,52)))),(61,(93,(58,((11,(70,(69,(72,(39,40))))),(47,150)))))),(88,(116,(126,(43,89)))))),(17,31))))))),((6,106),(7,(57,(140,(10,139)))))),(18,44)))));
	TREE Imported_tree_135 = (1,((154,((2,157),(138,153))),(155,(((107,(3,(83,(79,(((46,(141,(148,(121,(76,(118,(((5,((110,((((73,(4,(49,81))),(77,((109,(25,125)),(105,124)))),(100,(152,(90,99)))),(94,111))),(8,80))),(56,(((74,(15,104)),(119,(55,71))),(97,(151,(117,(29,(26,45)))))))),(((20,(113,(65,120))),(122,((114,(156,(42,(36,37)))),(59,95)))),(101,(103,(102,115))))))))))),(149,((50,(98,(16,(((145,(146,(((22,((((23,(24,(35,123))),(78,(92,135))),(67,128)),(62,108))),((64,147),(66,68))),((33,(84,85)),(96,(38,63)))))),(32,41)),(51,87))))),((136,(((21,127),(131,(129,130))),((30,(132,(133,134))),(48,54)))),(144,(53,91)))))),((13,(((((34,(9,(19,(86,112)))),(137,(14,28))),(60,((75,(12,(142,(82,143)))),(27,52)))),(61,(93,(58,((11,(70,(69,(72,(39,40))))),(47,150)))))),(88,(116,(126,(43,89)))))),(17,31))))))),((6,106),(7,(57,(140,(10,139)))))),(18,44)))));
	TREE Imported_tree_136 = (1,((154,((2,157),(138,153))),(155,(((107,(3,(83,(79,(((46,(141,(148,(121,(76,(118,(((5,((110,((((73,(4,(49,81))),(77,((109,(25,125)),(105,124)))),(100,(152,(90,99)))),(94,111))),(8,80))),(56,(((74,(15,104)),(119,(55,71))),(97,(151,(117,(29,(26,45)))))))),(((20,(113,(65,120))),(122,((114,(156,(42,(36,37)))),(59,95)))),(101,(103,(102,115))))))))))),(149,((50,(98,(16,(((145,(146,(((22,((128,(67,((23,(24,(35,123))),(78,(92,135))))),(62,108))),((64,147),(66,68))),((33,(84,85)),(96,(38,63)))))),(32,41)),(51,87))))),((136,(((21,127),(131,(129,130))),((30,(132,(133,134))),(48,54)))),(144,(53,91)))))),((13,(((((34,(9,(19,(86,112)))),(137,(14,28))),(60,((75,(12,(142,(82,143)))),(27,52)))),(61,(93,(58,((11,(70,(69,(72,(39,40))))),(47,150)))))),(88,(116,(126,(43,89)))))),(17,31))))))),((6,106),(7,(57,(140,(10,139)))))),(18,44)))));
	TREE Imported_tree_137 = (1,((154,((2,157),(138,153))),(155,(((107,(3,(83,(79,(((46,(141,(148,(121,(76,(118,(((5,((110,((((73,(4,(49,81))),(77,((109,(25,125)),(105,124)))),(100,(152,(90,99)))),(94,111))),(8,80))),(56,(((74,(15,104)),(119,(55,71))),(97,(151,(117,(29,(26,45)))))))),(((20,(113,(65,120))),(122,((114,(156,(42,(36,37)))),(59,95)))),(101,(103,(102,115))))))))))),(149,((50,(98,(16,(((145,(146,(((22,((128,((23,(24,(35,123))),(67,(78,(92,135))))),(62,108))),((64,147),(66,68))),((33,(84,85)),(96,(38,63)))))),(32,41)),(51,87))))),((136,(((21,127),(131,(129,130))),((30,(132,(133,134))),(48,54)))),(144,(53,91)))))),((13,(((((34,(9,(19,(86,112)))),(137,(14,28))),(60,((75,(12,(142,(82,143)))),(27,52)))),(61,(93,(58,((11,(70,(69,(72,(39,40))))),(47,150)))))),(88,(116,(126,(43,89)))))),(17,31))))))),((6,106),(7,(57,(140,(10,139)))))),(18,44)))));
	TREE Imported_tree_138 = (1,((154,((2,157),(138,153))),(155,(((107,(3,(83,(79,(((46,(141,(148,(121,(76,(118,(((5,((110,((((73,(4,(49,81))),(77,((109,(25,125)),(105,124)))),(100,(152,(90,99)))),(94,111))),(8,80))),(56,(((74,(15,104)),(119,(55,71))),(97,(151,(117,(29,(26,45)))))))),(((20,(113,(65,120))),(122,((114,(156,(42,(36,37)))),(59,95)))),(101,(103,(102,115))))))))))),(149,((50,(98,(16,(((145,(146,(((22,((128,((67,(23,(24,(35,123)))),(78,(92,135)))),(62,108))),((64,147),(66,68))),((33,(84,85)),(96,(38,63)))))),(32,41)),(51,87))))),((136,(((21,127),(131,(129,130))),((30,(132,(133,134))),(48,54)))),(144,(53,91)))))),((13,(((((34,(9,(19,(86,112)))),(137,(14,28))),(60,((75,(12,(142,(82,143)))),(27,52)))),(61,(93,(58,((11,(70,(69,(72,(39,40))))),(47,150)))))),(88,(116,(126,(43,89)))))),(17,31))))))),((6,106),(7,(57,(140,(10,139)))))),(18,44)))));
	TREE Imported_tree_139 = (1,((154,((2,157),(138,153))),(155,(((107,(3,(83,(79,(((46,(141,(148,(121,(76,(118,(((5,((110,((((73,(4,(49,81))),(77,((109,(25,125)),(105,124)))),(100,(152,(90,99)))),(94,111))),(8,80))),(56,(((74,(15,104)),(119,(55,71))),(97,(151,(117,(29,(26,45)))))))),(((20,(113,(65,120))),(122,((114,(156,(42,(36,37)))),(59,95)))),(101,(103,(102,115))))))))))),(149,((50,(98,(16,(((145,(146,(((22,((128,((23,(24,(35,123))),(78,(67,(92,135))))),(62,108))),((64,147),(66,68))),((33,(84,85)),(96,(38,63)))))),(32,41)),(51,87))))),((136,(((21,127),(131,(129,130))),((30,(132,(133,134))),(48,54)))),(144,(53,91)))))),((13,(((((34,(9,(19,(86,112)))),(137,(14,28))),(60,((75,(12,(142,(82,143)))),(27,52)))),(61,(93,(58,((11,(70,(69,(72,(39,40))))),(47,150)))))),(88,(116,(126,(43,89)))))),(17,31))))))),((6,106),(7,(57,(140,(10,139)))))),(18,44)))));
	TREE Imported_tree_140 = (1,((154,((2,157),(138,153))),(155,(((107,(3,(83,(79,(((46,(141,(148,(121,(76,(118,(((5,((110,((((73,(4,(49,81))),(77,((109,(25,125)),(105,124)))),(100,(152,(90,99)))),(94,111))),(8,80))),(56,(((74,(15,104)),(119,(55,71))),(97,(151,(117,(29,(26,45)))))))),(((20,(113,(65,120))),(122,((114,(156,(42,(36,37)))),(59,95)))),(101,(103,(102,115))))))))))),(149,((50,(98,(16,(((145,(146,(((22,((128,((23,(24,(35,123))),((67,78),(92,135)))),(62,108))),((64,147),(66,68))),((33,(84,85)),(96,(38,63)))))),(32,41)),(51,87))))),((136,(((21,127),(131,(129,130))),((30,(132,(133,134))),(48,54)))),(144,(53,91)))))),((13,(((((34,(9,(19,(86,112)))),(137,(14,28))),(60,((75,(12,(142,(82,143)))),(27,52)))),(61,(93,(58,((11,(70,(69,(72,(39,40))))),(47,150)))))),(88,(116,(126,(43,89)))))),(17,31))))))),((6,106),(7,(57,(140,(10,139)))))),(18,44)))));
	TREE Imported_tree_141 = (1,((154,((2,157),(138,153))),(155,(((107,(3,(83,(79,(((46,(141,(148,(121,(76,(118,(((5,((110,((((73,(4,(49,81))),(77,((109,(25,125)),(105,124)))),(100,(152,(90,99)))),(94,111))),(8,80))),(56,(((74,(15,104)),(119,(55,71))),(97,(151,(117,(29,(26,45)))))))),(((20,(113,(65,120))),(122,((114,(156,(42,(36,37)))),(59,95)))),(101,(103,(102,115))))))))))),(149,((50,(98,(16,(((145,(146,(((22,((128,(((23,67),(24,(35,123))),(78,(92,135)))),(62,108))),((64,147),(66,68))),((33,(84,85)),(96,(38,63)))))),(32,41)),(51,87))))),((136,(((21,127),(131,(129,130))),((30,(132,(133,134))),(48,54)))),(144,(53,91)))))),((13,(((((34,(9,(19,(86,112)))),(137,(14,28))),(60,((75,(12,(142,(82,143)))),(27,52)))),(61,(93,(58,((11,(70,(69,(72,(39,40))))),(47,150)))))),(88,(116,(126,(43,89)))))),(17,31))))))),((6,106),(7,(57,(140,(10,139)))))),(18,44)))));
	TREE Imported_tree_142 = (1,((154,((2,157),(138,153))),(155,(((107,(3,(83,(79,(((46,(141,(148,(121,(76,(118,(((5,((110,((((73,(4,(49,81))),(77,((109,(25,125)),(105,124)))),(100,(152,(90,99)))),(94,111))),(8,80))),(56,(((74,(15,104)),(119,(55,71))),(97,(151,(117,(29,(26,45)))))))),(((20,(113,(65,120))),(122,((114,(156,(42,(36,37)))),(59,95)))),(101,(103,(102,115))))))))))),(149,((50,(98,(16,(((145,(146,(((22,((128,((23,(24,(35,123))),(78,(92,(67,135))))),(62,108))),((64,147),(66,68))),((33,(84,85)),(96,(38,63)))))),(32,41)),(51,87))))),((136,(((21,127),(131,(129,130))),((30,(132,(133,134))),(48,54)))),(144,(53,91)))))),((13,(((((34,(9,(19,(86,112)))),(137,(14,28))),(60,((75,(12,(142,(82,143)))),(27,52)))),(61,(93,(58,((11,(70,(69,(72,(39,40))))),(47,150)))))),(88,(116,(126,(43,89)))))),(17,31))))))),((6,106),(7,(57,(140,(10,139)))))),(18,44)))));
	TREE Imported_tree_143 = (1,((154,((2,157),(138,153))),(155,(((107,(3,(83,(79,(((46,(141,(148,(121,(76,(118,(((5,((110,((((73,(4,(49,81))),(77,((109,(25,125)),(105,124)))),(100,(152,(90,99)))),(94,111))),(8,80))),(56,(((74,(15,104)),(119,(55,71))),(97,(151,(117,(29,(26,45)))))))),(((20,(113,(65,120))),(122,((114,(156,(42,(36,37)))),(59,95)))),(101,(103,(102,115))))))))))),(149,((50,(98,(16,(((145,(146,(((22,((128,((23,(24,(35,123))),(78,(92,135)))),(67,(62,108)))),(68,(66,(64,147)))),((33,(84,85)),(96,(38,63)))))),(32,41)),(51,87))))),((136,(((21,127),(131,(129,130))),((30,(132,(133,134))),(48,54)))),(144,(53,91)))))),((13,(((((34,(9,(19,(86,112)))),(137,(14,28))),(60,((75,(12,(142,(82,143)))),(27,52)))),(61,(93,(58,((11,(70,(69,(72,(39,40))))),(47,150)))))),(88,(116,(126,(43,89)))))),(17,31))))))),((6,106),(7,(57,(140,(10,139)))))),(18,44)))));
	TREE Imported_tree_144 = (1,((154,((2,157),(138,153))),(155,(((107,(3,(83,(79,(((46,(141,(148,(121,(76,(118,(((5,((110,((((73,(4,(77,(49,81)))),((109,(25,125)),(105,124))),(100,(152,(90,99)))),(94,111))),(8,80))),(56,(((74,(15,104)),(119,(55,71))),(97,(151,(117,(29,(26,45)))))))),(((20,(113,(65,120))),(122,((114,(156,(42,(36,37)))),(59,95)))),(101,(103,(102,115))))))))))),(149,((50,(98,(16,(((145,(146,(((22,((128,((23,(24,(35,123))),(78,(92,135)))),(67,(62,108)))),((64,147),(66,68))),((33,(84,85)),(96,(38,63)))))),(32,41)),(51,87))))),((136,(((21,127),(131,(129,130))),((30,(132,(133,134))),(48,54)))),(144,(53,91)))))),((13,(((((34,(9,(19,(86,112)))),(137,(14,28))),(60,((75,(12,(142,(82,143)))),(27,52)))),(61,(93,(58,((11,(70,(69,(72,(39,40))))),(47,150)))))),(88,(116,(126,(43,89)))))),(17,31))))))),((6,106),(7,(57,(140,(10,139)))))),(18,44)))));
	TREE Imported_tree_145 = (1,((154,((2,157),(138,153))),(155,(((107,(3,(83,(79,(((46,(141,(148,(121,(76,(118,(((5,((110,((((73,(4,(49,81))),(77,((109,(25,125)),(105,124)))),(100,(152,(90,99)))),(94,111))),(8,80))),(56,(((74,(15,104)),(119,(55,71))),(97,(151,(117,(29,(26,45)))))))),(((20,(113,(65,120))),(122,((114,(156,(42,(36,37)))),(59,95)))),(101,(103,(102,115))))))))))),(149,((50,(98,(16,(((145,(146,(((22,((128,((23,(24,(35,123))),(78,(92,135)))),(67,(62,108)))),((64,147),(66,68))),((33,(84,85)),(96,(38,63)))))),(32,41)),(51,87))))),((136,(((21,127),(131,(129,130))),((30,(132,(133,134))),(48,54)))),(144,(53,91)))))),((13,(((((34,(9,(19,(86,112)))),(137,(14,28))),(60,((75,(12,(142,(82,143)))),(27,52)))),(61,(93,(58,((11,(70,(69,(72,(39,40))))),(47,150)))))),(116,((43,89),(88,126))))),(17,31))))))),((6,106),(7,(57,(140,(10,139)))))),(18,44)))));
	TREE Imported_tree_146 = (1,((154,((2,157),(138,153))),(155,(((107,(3,(83,(79,(((46,(141,(148,(121,(76,(118,(((5,((110,((((73,(4,(49,81))),(77,((109,(25,125)),(105,124)))),(100,(152,(90,99)))),(94,111))),(8,80))),(56,(((74,(15,104)),(119,(55,71))),(97,(151,(117,(29,(26,45)))))))),(((20,(113,(65,120))),(122,((114,(156,(42,(36,37)))),(59,95)))),(101,(103,(102,115))))))))))),(149,((50,(98,(16,(((145,(146,(((22,((128,((23,(24,(35,123))),(78,(92,135)))),(67,(62,108)))),((64,147),(66,68))),((33,(84,85)),(96,(38,63)))))),(32,41)),(51,87))))),((136,(((21,127),(131,(129,130))),((30,(132,(133,134))),(48,54)))),(144,(53,91)))))),((13,(((((34,(9,(19,(86,112)))),(137,(14,28))),(60,((75,(12,(142,(82,143)))),(27,52)))),(61,(93,(58,((11,(70,(69,(72,(39,40))))),(47,150)))))),(116,(126,(88,(43,89)))))),(17,31))))))),((6,106),(7,(57,(140,(10,139)))))),(18,44)))));
	TREE Imported_tree_147 = (1,((154,((2,157),(138,153))),(155,(((107,(3,(83,(79,(((46,(141,(148,(121,(76,(118,(((5,((110,((((73,(4,(49,81))),(77,((109,(25,125)),(105,124)))),(100,(152,(90,99)))),(94,111))),(8,80))),(56,(((74,(15,104)),(119,(55,71))),(97,(151,(117,(29,(26,45)))))))),(((20,(113,(65,120))),(122,((114,(156,(42,(36,37)))),(59,95)))),(101,(103,(102,115))))))))))),(149,((50,(98,(16,(((145,(146,(((22,((128,((23,(24,(35,123))),(78,(92,135)))),(67,(62,108)))),((64,147),(66,68))),((33,(84,85)),(96,(38,63)))))),(32,41)),(51,87))))),((136,(((21,127),(131,(129,130))),((30,(132,(133,134))),(48,54)))),(144,(53,91)))))),((13,(((((34,(9,(19,(86,112)))),(137,(14,28))),(60,((75,(12,(142,(82,143)))),(27,52)))),(61,(93,(58,((11,(70,(69,(72,(39,40))))),(47,150)))))),(116,(126,(43,(88,89)))))),(17,31))))))),((6,106),(7,(57,(140,(10,139)))))),(18,44)))));
	TREE Imported_tree_148 = (1,((154,((2,157),(138,153))),(155,(((107,(3,(83,(79,(((46,(141,(148,(121,(76,(118,(((5,((110,((((73,(4,(49,81))),(77,((109,(25,125)),(105,124)))),(100,(152,(90,99)))),(94,111))),(8,80))),(56,(((74,(15,104)),(119,(55,71))),(97,(151,(117,(29,(26,45)))))))),(((20,(113,(65,120))),(122,((114,(156,(42,(36,37)))),(59,95)))),(103,(101,(102,115))))))))))),(149,((50,(98,(16,(((145,(146,(((22,((128,((23,(24,(35,123))),(78,(92,135)))),(67,(62,108)))),((64,147),(66,68))),((33,(84,85)),(96,(38,63)))))),(32,41)),(51,87))))),((136,(((21,127),(131,(129,130))),((30,(132,(133,134))),(48,54)))),(144,(53,91)))))),((13,(((((34,(9,(19,(86,112)))),(137,(14,28))),(60,((75,(12,(142,(82,143)))),(27,52)))),(61,(93,(58,((11,(70,(69,(72,(39,40))))),(47,150)))))),(88,(116,(126,(43,89)))))),(17,31))))))),((6,106),(7,(57,(140,(10,139)))))),(18,44)))));
	TREE Imported_tree_149 = (1,((154,((2,157),(138,153))),(155,(((3,(83,(79,(((46,(141,(148,(121,(76,(118,(((5,((110,((((73,(4,(49,81))),(77,((109,(25,125)),(105,124)))),(100,(152,(90,99)))),(94,111))),(8,80))),(56,(((74,(15,104)),(119,(55,71))),(97,(151,(117,(29,(26,45)))))))),(((20,(113,(65,120))),(122,((114,(156,(42,(36,37)))),(59,95)))),(101,(103,(102,115))))))))))),(149,((50,(98,(16,(((145,(146,(((22,((128,((23,(24,(35,123))),(78,(92,135)))),(67,(62,108)))),((64,147),(66,68))),((33,(84,85)),(96,(38,63)))))),(32,41)),(51,87))))),((136,(((21,127),(131,(129,130))),((30,(132,(133,134))),(48,54)))),(144,(53,91)))))),((13,(((((34,(9,(19,(86,112)))),(137,(14,28))),(60,((75,(12,(142,(82,143)))),(27,52)))),(61,(93,(58,((11,(70,(69,(72,(39,40))))),(47,150)))))),(88,(116,(126,(43,89)))))),(17,31)))))),((6,106),(7,(107,(57,(140,(10,139))))))),(18,44)))));
	TREE Imported_tree_150 = (1,((154,((2,157),(138,153))),(155,(((107,(3,(83,(79,(((46,(141,(148,(121,(76,(118,(((5,((110,((((73,(4,(49,81))),(77,((109,(25,125)),(105,124)))),(100,(152,(90,99)))),(94,111))),(8,80))),(56,(((74,(15,104)),(119,(55,71))),(97,(151,(117,(29,(26,45)))))))),(((20,(113,(65,120))),(122,((114,(156,(42,(36,37)))),(59,95)))),(101,(103,(102,115))))))))))),(149,((50,(98,(16,(((145,(146,(((22,((128,((23,(24,(35,123))),(78,(92,135)))),(67,(62,108)))),((64,147),(66,68))),((33,(84,85)),(96,(38,63)))))),(32,41)),(51,87))))),((136,(((21,127),(131,(129,130))),((30,(132,(133,134))),(48,54)))),(144,(53,91)))))),((13,(((((34,(9,(19,(86,112)))),(137,(14,28))),(60,((75,(12,(142,(82,143)))),(27,52)))),(61,(93,(58,((11,(70,(69,(72,(39,40))))),(47,150)))))),(116,(88,(126,(43,89)))))),(17,31))))))),((6,106),(7,(57,(140,(10,139)))))),(18,44)))));
	TREE Imported_tree_151 = (1,((154,((2,157),(138,153))),(155,(((107,(3,(83,(79,(((46,(141,(148,(121,(76,(118,(((5,((110,((((73,(4,(49,81))),(77,(125,((25,109),(105,124))))),(100,(152,(90,99)))),(94,111))),(8,80))),(56,(((74,(15,104)),(119,(55,71))),(97,(151,(117,(29,(26,45)))))))),(((20,(113,(65,120))),(122,((114,(156,(42,(36,37)))),(59,95)))),(101,(103,(102,115))))))))))),(149,((50,(98,(16,(((145,(146,(((22,((128,((23,(24,(35,123))),(78,(92,135)))),(67,(62,108)))),((64,147),(66,68))),((33,(84,85)),(96,(38,63)))))),(32,41)),(51,87))))),((136,(((21,127),(131,(129,130))),((30,(132,(133,134))),(48,54)))),(144,(53,91)))))),((13,(((((34,(9,(19,(86,112)))),(137,(14,28))),(60,((75,(12,(142,(82,143)))),(27,52)))),(61,(93,(58,((11,(70,(69,(72,(39,40))))),(47,150)))))),(88,(116,(126,(43,89)))))),(17,31))))))),((6,106),(7,(57,(140,(10,139)))))),(18,44)))));
	TREE Imported_tree_152 = (1,((154,((2,157),(138,153))),(155,(((107,(3,(83,(79,(((46,(141,(148,(121,(76,(118,(((5,((110,((((73,(4,(49,81))),(77,((25,109),(124,(105,125))))),(100,(152,(90,99)))),(94,111))),(8,80))),(56,(((74,(15,104)),(119,(55,71))),(97,(151,(117,(29,(26,45)))))))),(((20,(113,(65,120))),(122,((114,(156,(42,(36,37)))),(59,95)))),(101,(103,(102,115))))))))))),(149,((50,(98,(16,(((145,(146,(((22,((128,((23,(24,(35,123))),(78,(92,135)))),(67,(62,108)))),((64,147),(66,68))),((33,(84,85)),(96,(38,63)))))),(32,41)),(51,87))))),((136,(((21,127),(131,(129,130))),((30,(132,(133,134))),(48,54)))),(144,(53,91)))))),((13,(((((34,(9,(19,(86,112)))),(137,(14,28))),(60,((75,(12,(142,(82,143)))),(27,52)))),(61,(93,(58,((11,(70,(69,(72,(39,40))))),(47,150)))))),(88,(116,(126,(43,89)))))),(17,31))))))),((6,106),(7,(57,(140,(10,139)))))),(18,44)))));
	TREE Imported_tree_153 = (1,((154,((2,157),(138,153))),(155,(((107,(3,(83,(79,(((46,(141,(148,(121,(76,(118,(((131,(5,((110,((((73,(4,(49,81))),(77,((109,(25,125)),(105,124)))),(100,(152,(90,99)))),(94,111))),(8,80)))),(56,(((74,(15,104)),(119,(55,71))),(97,(151,(117,(29,(26,45)))))))),(((20,(113,(65,120))),(122,((114,(156,(42,(36,37)))),(59,95)))),(101,(103,(102,115))))))))))),(149,((50,(98,(16,(((145,(146,(((22,((128,((23,(24,(35,123))),(78,(92,135)))),(67,(62,108)))),((64,147),(66,68))),((33,(84,85)),(96,(38,63)))))),(32,41)),(51,87))))),((136,(((21,127),(129,130)),((30,(132,(133,134))),(48,54)))),(144,(53,91)))))),((13,(((((34,(9,(19,(86,112)))),(137,(14,28))),(60,((75,(12,(142,(82,143)))),(27,52)))),(61,(93,(58,((11,(70,(69,(72,(39,40))))),(47,150)))))),(88,(116,(126,(43,89)))))),(17,31))))))),((6,106),(7,(57,(140,(10,139)))))),(18,44)))));
	TREE Imported_tree_154 = (1,((154,((2,157),(138,153))),(155,(((107,(3,(83,(79,(((46,(141,(148,(121,(76,(118,(((5,((110,((((73,(4,(49,81))),(77,((109,(25,125)),(105,124)))),(100,(152,(90,99)))),(94,111))),(8,80))),(56,(((74,(15,104)),(119,(55,71))),(97,(151,(117,(29,(26,45)))))))),(((20,(113,(65,120))),(122,((114,(156,(42,(36,37)))),(59,95)))),(101,(103,(102,115))))))))))),(149,((50,(98,(16,(((145,(146,(((22,((128,((23,(24,(35,123))),(78,(92,135)))),(67,(62,108)))),((64,147),(66,68))),((33,(84,85)),(96,(38,63)))))),(32,41)),(51,87))))),((136,(((21,127),(129,130)),((131,(30,(132,(133,134)))),(48,54)))),(144,(53,91)))))),((13,(((((34,(9,(19,(86,112)))),(137,(14,28))),(60,((75,(12,(142,(82,143)))),(27,52)))),(61,(93,(58,((11,(70,(69,(72,(39,40))))),(47,150)))))),(88,(116,(126,(43,89)))))),(17,31))))))),((6,106),(7,(57,(140,(10,139)))))),(18,44)))));
	TREE Imported_tree_155 = (1,((154,((2,157),(138,153))),(155,(((107,(3,(83,(79,(((46,(141,(148,(121,(76,(118,(((5,((110,((((73,(4,(49,81))),(77,((109,(25,125)),(105,124)))),(100,(152,(90,99)))),(94,111))),(8,80))),(56,(((74,(15,104)),(119,(55,71))),(97,(151,(117,(29,(26,45)))))))),(((20,(113,(65,120))),(122,((114,(156,(42,(36,37)))),(59,95)))),(101,(103,(102,115))))))))))),(149,((50,(98,(16,(((145,(146,(((22,((128,((23,(24,(35,123))),(78,(92,135)))),(67,(62,108)))),((64,147),(66,68))),((33,(84,85)),(96,(38,63)))))),(32,41)),(51,87))))),((136,(((21,127),(129,130)),((30,(132,(133,134))),(131,(48,54))))),(144,(53,91)))))),((13,(((((34,(9,(19,(86,112)))),(137,(14,28))),(60,((75,(12,(142,(82,143)))),(27,52)))),(61,(93,(58,((11,(70,(69,(72,(39,40))))),(47,150)))))),(88,(116,(126,(43,89)))))),(17,31))))))),((6,106),(7,(57,(140,(10,139)))))),(18,44)))));
	TREE Imported_tree_156 = (1,((154,((2,157),(138,153))),(155,(((107,(3,(83,(79,(((46,(141,(148,(121,(76,(118,(((5,((110,((((73,(4,(49,81))),(77,((109,(25,125)),(105,124)))),(100,(152,(90,99)))),(94,111))),(131,(8,80)))),(56,(((74,(15,104)),(119,(55,71))),(97,(151,(117,(29,(26,45)))))))),(((20,(113,(65,120))),(122,((114,(156,(42,(36,37)))),(59,95)))),(101,(103,(102,115))))))))))),(149,((50,(98,(16,(((145,(146,(((22,((128,((23,(24,(35,123))),(78,(92,135)))),(67,(62,108)))),((64,147),(66,68))),((33,(84,85)),(96,(38,63)))))),(32,41)),(51,87))))),((136,(((21,127),(129,130)),((30,(132,(133,134))),(48,54)))),(144,(53,91)))))),((13,(((((34,(9,(19,(86,112)))),(137,(14,28))),(60,((75,(12,(142,(82,143)))),(27,52)))),(61,(93,(58,((11,(70,(69,(72,(39,40))))),(47,150)))))),(88,(116,(126,(43,89)))))),(17,31))))))),((6,106),(7,(57,(140,(10,139)))))),(18,44)))));
	TREE Imported_tree_157 = (1,((154,((2,157),(138,153))),(155,(((107,(3,(83,(79,(((46,(141,(148,(121,(76,(118,(((5,((110,((((73,(4,(49,81))),(77,((109,(25,125)),(105,124)))),(100,(152,(90,99)))),(94,111))),(8,80))),(56,(((74,(15,104)),(119,(55,71))),(97,(151,(117,(29,(26,45)))))))),(((20,(113,(65,120))),(122,((114,(156,(42,(36,37)))),(59,95)))),(101,(103,(102,115))))))))))),(149,((50,(98,(16,(((145,(146,(((22,((128,((23,(24,(35,123))),(78,(92,135)))),(67,(62,108)))),((64,147),(66,68))),((33,(84,85)),(96,(38,63)))))),(32,41)),(51,87))))),((136,(((21,127),((129,130),(131,132))),((30,(133,134)),(48,54)))),(144,(53,91)))))),((13,(((((34,(9,(19,(86,112)))),(137,(14,28))),(60,((75,(12,(142,(82,143)))),(27,52)))),(61,(93,(58,((11,(70,(69,(72,(39,40))))),(47,150)))))),(88,(116,(126,(43,89)))))),(17,31))))))),((6,106),(7,(57,(140,(10,139)))))),(18,44)))));
	TREE Imported_tree_158 = (1,((154,((2,157),(138,153))),(155,(((107,(3,(83,(79,(((46,(141,(148,(121,(76,(118,(((5,((110,((((73,(4,(49,81))),(77,((109,(25,125)),(105,124)))),(100,(152,(90,99)))),(94,111))),(8,80))),(56,(((74,(15,104)),(119,(55,71))),(97,(151,(117,(29,(26,45)))))))),(((20,(113,(65,120))),(122,((114,(156,(42,(36,37)))),(59,95)))),(101,(103,(102,115))))))))))),(149,((50,(98,(16,(((145,(146,(((22,((128,((23,(24,(35,123))),(78,(92,135)))),(67,(62,108)))),((64,147),(66,68))),((33,(84,85)),(96,(38,63)))))),(32,41)),(51,87))))),((133,(136,(((21,127),(131,(129,130))),((30,(132,134)),(48,54))))),(144,(53,91)))))),((13,(((((34,(9,(19,(86,112)))),(137,(14,28))),(60,((75,(12,(142,(82,143)))),(27,52)))),(61,(93,(58,((11,(70,(69,(72,(39,40))))),(47,150)))))),(88,(116,(126,(43,89)))))),(17,31))))))),((6,106),(7,(57,(140,(10,139)))))),(18,44)))));
	TREE Imported_tree_159 = (1,((154,((2,157),(138,153))),(155,(((107,(3,(83,(79,(((46,(141,(148,(121,(76,(118,(((5,((110,((((73,(4,(49,81))),(77,((109,(25,125)),(105,124)))),(100,(152,(90,99)))),(94,111))),(8,80))),(56,(((74,(15,104)),(119,(55,71))),(97,(151,(117,(29,(26,45)))))))),(((20,(113,(65,120))),(122,((114,(156,(42,(36,37)))),(59,95)))),(101,(103,(102,115))))))))))),(149,((50,(98,(16,(((145,(146,(((22,((128,((23,(24,(35,123))),(78,(92,135)))),(67,(62,108)))),((64,147),(66,68))),((33,(84,85)),(96,(38,63)))))),(32,41)),(51,87))))),((136,(133,(((21,127),(131,(129,130))),((30,(132,134)),(48,54))))),(144,(53,91)))))),((13,(((((34,(9,(19,(86,112)))),(137,(14,28))),(60,((75,(12,(142,(82,143)))),(27,52)))),(61,(93,(58,((11,(70,(69,(72,(39,40))))),(47,150)))))),(88,(116,(126,(43,89)))))),(17,31))))))),((6,106),(7,(57,(140,(10,139)))))),(18,44)))));
	TREE Imported_tree_160 = (1,((154,((2,157),(138,153))),(155,(((107,(3,(83,(79,(((46,(141,(148,(121,(76,(118,(((133,(5,((110,((((73,(4,(49,81))),(77,((109,(25,125)),(105,124)))),(100,(152,(90,99)))),(94,111))),(8,80)))),(56,(((74,(15,104)),(119,(55,71))),(97,(151,(117,(29,(26,45)))))))),(((20,(113,(65,120))),(122,((114,(156,(42,(36,37)))),(59,95)))),(101,(103,(102,115))))))))))),(149,((50,(98,(16,(((145,(146,(((22,((128,((23,(24,(35,123))),(78,(92,135)))),(67,(62,108)))),((64,147),(66,68))),((33,(84,85)),(96,(38,63)))))),(32,41)),(51,87))))),((136,(((21,127),(131,(129,130))),((30,(132,134)),(48,54)))),(144,(53,91)))))),((13,(((((34,(9,(19,(86,112)))),(137,(14,28))),(60,((75,(12,(142,(82,143)))),(27,52)))),(61,(93,(58,((11,(70,(69,(72,(39,40))))),(47,150)))))),(88,(116,(126,(43,89)))))),(17,31))))))),((6,106),(7,(57,(140,(10,139)))))),(18,44)))));
	TREE Imported_tree_161 = (1,((154,((2,157),(138,153))),(155,(((107,(3,(83,(79,(((46,(141,(148,(121,(76,(118,(((5,((110,((((73,(4,(49,81))),(77,((109,(25,125)),(105,124)))),(100,(152,(90,99)))),(94,111))),(8,80))),(56,(((74,(15,104)),(119,(55,71))),(97,(151,(117,(29,(26,45)))))))),(((20,(113,(65,120))),(122,((114,(156,(42,(36,37)))),(59,95)))),(101,(103,(102,115))))))))))),(149,((50,(98,(16,(((145,(146,(((22,((128,((23,(24,(35,123))),(78,(92,135)))),(67,(62,108)))),((64,147),(66,68))),((33,(84,85)),(96,(38,63)))))),(32,41)),(51,87))))),((136,((133,((21,127),(131,(129,130)))),((30,(132,134)),(48,54)))),(144,(53,91)))))),((13,(((((34,(9,(19,(86,112)))),(137,(14,28))),(60,((75,(12,(142,(82,143)))),(27,52)))),(61,(93,(58,((11,(70,(69,(72,(39,40))))),(47,150)))))),(88,(116,(126,(43,89)))))),(17,31))))))),((6,106),(7,(57,(140,(10,139)))))),(18,44)))));
	TREE Imported_tree_162 = (1,((154,((2,157),(138,153))),(155,(((107,(3,(83,(79,(((46,(141,(148,(121,(76,(118,(((5,((110,((((73,(4,(49,81))),(77,((109,(25,125)),(105,124)))),(100,(152,(90,99)))),(94,111))),(8,80))),(56,(((74,(15,104)),(119,(55,71))),(97,(151,(117,(29,(26,45)))))))),(((20,(113,(65,120))),(122,((114,(156,(42,(36,37)))),(59,95)))),(101,(103,(102,115))))))))))),(149,((50,(98,(16,(((145,(146,(((22,((128,((23,(24,(35,123))),(78,(92,135)))),(67,(62,108)))),((64,147),(66,68))),((33,(84,85)),(96,(38,63)))))),(32,41)),(51,87))))),((136,(((133,(21,127)),(131,(129,130))),((30,(132,134)),(48,54)))),(144,(53,91)))))),((13,(((((34,(9,(19,(86,112)))),(137,(14,28))),(60,((75,(12,(142,(82,143)))),(27,52)))),(61,(93,(58,((11,(70,(69,(72,(39,40))))),(47,150)))))),(88,(116,(126,(43,89)))))),(17,31))))))),((6,106),(7,(57,(140,(10,139)))))),(18,44)))));
	TREE Imported_tree_163 = (1,((154,((2,157),(138,153))),(155,(((107,(3,(83,(79,(((46,(141,(148,(121,(76,(118,(((5,((110,((((73,(4,(49,81))),(77,((109,(25,125)),(105,124)))),(100,(152,(90,99)))),(94,111))),(8,80))),(56,(((74,(15,104)),(119,(55,71))),(97,(151,(117,(29,(26,45)))))))),(((20,(113,(65,120))),(122,((114,(156,(42,(36,37)))),(59,95)))),(101,(103,(102,115))))))))))),(149,((50,(98,(16,(((145,(146,(((22,((128,((23,(24,(35,123))),(78,(92,135)))),(67,(62,108)))),((64,147),(66,68))),((33,(84,85)),(96,(38,63)))))),(32,41)),(51,87))))),((136,(((21,127),(131,(129,130))),(133,((30,(132,134)),(48,54))))),(144,(53,91)))))),((13,(((((34,(9,(19,(86,112)))),(137,(14,28))),(60,((75,(12,(142,(82,143)))),(27,52)))),(61,(93,(58,((11,(70,(69,(72,(39,40))))),(47,150)))))),(88,(116,(126,(43,89)))))),(17,31))))))),((6,106),(7,(57,(140,(10,139)))))),(18,44)))));
	TREE Imported_tree_164 = (1,((154,((2,157),(138,153))),(155,(((107,(3,(83,(79,(((46,(141,(148,(121,(76,(118,(((5,((110,((((73,(4,(49,81))),(77,((109,(25,125)),(105,124)))),(100,(152,(90,99)))),(94,111))),(8,80))),(56,(((74,(15,104)),(119,(55,71))),(97,(151,(117,(29,(26,45)))))))),(((20,(113,(65,120))),(122,((114,(156,(42,(36,37)))),(59,95)))),(101,(103,(102,115))))))))))),(149,((50,(98,(16,(((145,(146,(((22,((128,((23,(24,(35,123))),(78,(92,135)))),(67,(62,108)))),((64,147),(66,68))),((33,(84,85)),(96,(38,63)))))),(32,41)),(51,87))))),((136,(((21,127),(131,(129,130))),((133,(30,(132,134))),(48,54)))),(144,(53,91)))))),((13,(((((34,(9,(19,(86,112)))),(137,(14,28))),(60,((75,(12,(142,(82,143)))),(27,52)))),(61,(93,(58,((11,(70,(69,(72,(39,40))))),(47,150)))))),(88,(116,(126,(43,89)))))),(17,31))))))),((6,106),(7,(57,(140,(10,139)))))),(18,44)))));
	TREE Imported_tree_165 = (1,((154,((2,157),(138,153))),(155,(((107,(3,(83,(79,(((46,(141,(148,(121,(76,(118,(((5,((110,((((73,(4,(49,81))),(77,((109,(25,125)),(105,124)))),(100,(152,(90,99)))),(94,111))),(8,80))),(56,(((74,(15,104)),(119,(55,71))),(97,(151,(117,(29,(26,45)))))))),(((20,(113,(65,120))),(122,((114,(156,(42,(36,37)))),(59,95)))),(101,(103,(102,115))))))))))),(149,((50,(98,(16,(((145,(146,(((22,((128,((23,(24,(35,123))),(78,(92,135)))),(67,(62,108)))),((64,147),(66,68))),((33,(84,85)),(96,(38,63)))))),(32,41)),(51,87))))),((136,(((21,127),(131,(129,130))),((30,(132,134)),(133,(48,54))))),(144,(53,91)))))),((13,(((((34,(9,(19,(86,112)))),(137,(14,28))),(60,((75,(12,(142,(82,143)))),(27,52)))),(61,(93,(58,((11,(70,(69,(72,(39,40))))),(47,150)))))),(88,(116,(126,(43,89)))))),(17,31))))))),((6,106),(7,(57,(140,(10,139)))))),(18,44)))));
	TREE Imported_tree_166 = (1,((154,((2,157),(138,153))),(155,(((107,(3,(83,(79,(((46,(141,(148,(121,(76,(118,(((5,((110,((((73,(4,(49,81))),(77,((109,(25,125)),(105,124)))),(100,(152,(90,99)))),(94,111))),(8,80))),(56,(((74,(15,104)),(119,(55,71))),(97,(151,(117,(29,(26,45)))))))),(((20,(113,(65,120))),(122,((114,(156,(42,(36,37)))),(59,95)))),(101,(103,(102,115))))))))))),(149,((50,(98,(16,(((145,(146,(((22,((128,((23,(24,(35,123))),(78,(92,135)))),(67,(62,108)))),((64,147),(66,68))),((33,(84,85)),(96,(38,63)))))),(32,41)),(51,87))))),((136,(((21,127),(131,(129,130))),((30,(132,134)),(54,(48,133))))),(144,(53,91)))))),((13,(((((34,(9,(19,(86,112)))),(137,(14,28))),(60,((75,(12,(142,(82,143)))),(27,52)))),(61,(93,(58,((11,(70,(69,(72,(39,40))))),(47,150)))))),(88,(116,(126,(43,89)))))),(17,31))))))),((6,106),(7,(57,(140,(10,139)))))),(18,44)))));
	TREE Imported_tree_167 = (1,((154,((2,157),(138,153))),(155,(((107,(3,(83,(79,(((46,(141,(148,(121,(76,(118,(((134,(5,((110,((((73,(4,(49,81))),(77,((109,(25,125)),(105,124)))),(100,(152,(90,99)))),(94,111))),(8,80)))),(56,(((74,(15,104)),(119,(55,71))),(97,(151,(117,(29,(26,45)))))))),(((20,(113,(65,120))),(122,((114,(156,(42,(36,37)))),(59,95)))),(101,(103,(102,115))))))))))),(149,((50,(98,(16,(((145,(146,(((22,((128,((23,(24,(35,123))),(78,(92,135)))),(67,(62,108)))),((64,147),(66,68))),((33,(84,85)),(96,(38,63)))))),(32,41)),(51,87))))),((136,(((21,127),(131,(129,130))),((30,(132,133)),(48,54)))),(144,(53,91)))))),((13,(((((34,(9,(19,(86,112)))),(137,(14,28))),(60,((75,(12,(142,(82,143)))),(27,52)))),(61,(93,(58,((11,(70,(69,(72,(39,40))))),(47,150)))))),(88,(116,(126,(43,89)))))),(17,31))))))),((6,106),(7,(57,(140,(10,139)))))),(18,44)))));
	TREE Imported_tree_168 = (1,((154,((2,157),(138,153))),(155,(((107,(3,(83,(79,(((46,(141,(148,(121,(76,(118,(((5,((110,((((73,(4,(49,81))),(77,((109,(25,125)),(105,124)))),(100,(152,(90,99)))),(94,111))),(8,80))),(56,(((74,(15,104)),(119,(55,71))),(97,(151,(117,(29,(26,45)))))))),(((20,(113,(65,120))),(122,((114,(156,(42,(36,37)))),(59,95)))),(101,(103,(102,115))))))))))),(149,((50,(98,(16,(((145,(146,(((22,((128,((23,(24,(35,123))),(78,(92,135)))),(67,(62,108)))),((64,147),(66,68))),((33,(84,85)),(96,(38,63)))))),(32,41)),(51,87))))),((136,(((21,127),((129,130),(131,134))),((30,(132,133)),(48,54)))),(144,(53,91)))))),((13,(((((34,(9,(19,(86,112)))),(137,(14,28))),(60,((75,(12,(142,(82,143)))),(27,52)))),(61,(93,(58,((11,(70,(69,(72,(39,40))))),(47,150)))))),(88,(116,(126,(43,89)))))),(17,31))))))),((6,106),(7,(57,(140,(10,139)))))),(18,44)))));
	TREE Imported_tree_169 = (1,((154,((2,157),(138,153))),(155,(((107,(3,(83,(79,(((46,(141,(148,(121,(76,(118,(((5,(134,((110,((((73,(4,(49,81))),(77,((109,(25,125)),(105,124)))),(100,(152,(90,99)))),(94,111))),(8,80)))),(56,(((74,(15,104)),(119,(55,71))),(97,(151,(117,(29,(26,45)))))))),(((20,(113,(65,120))),(122,((114,(156,(42,(36,37)))),(59,95)))),(101,(103,(102,115))))))))))),(149,((50,(98,(16,(((145,(146,(((22,((128,((23,(24,(35,123))),(78,(92,135)))),(67,(62,108)))),((64,147),(66,68))),((33,(84,85)),(96,(38,63)))))),(32,41)),(51,87))))),((136,(((21,127),(131,(129,130))),((30,(132,133)),(48,54)))),(144,(53,91)))))),((13,(((((34,(9,(19,(86,112)))),(137,(14,28))),(60,((75,(12,(142,(82,143)))),(27,52)))),(61,(93,(58,((11,(70,(69,(72,(39,40))))),(47,150)))))),(88,(116,(126,(43,89)))))),(17,31))))))),((6,106),(7,(57,(140,(10,139)))))),(18,44)))));
	TREE Imported_tree_170 = (1,((154,((2,157),(138,153))),(155,(((107,(3,(83,(79,(((46,(141,(148,(121,(76,(118,(((5,((110,((((73,(4,(49,81))),(77,((109,(25,125)),(105,124)))),(100,(152,(90,99)))),(94,111))),(134,(8,80)))),(56,(((74,(15,104)),(119,(55,71))),(97,(151,(117,(29,(26,45)))))))),(((20,(113,(65,120))),(122,((114,(156,(42,(36,37)))),(59,95)))),(101,(103,(102,115))))))))))),(149,((50,(98,(16,(((145,(146,(((22,((128,((23,(24,(35,123))),(78,(92,135)))),(67,(62,108)))),((64,147),(66,68))),((33,(84,85)),(96,(38,63)))))),(32,41)),(51,87))))),((136,(((21,127),(131,(129,130))),((30,(132,133)),(48,54)))),(144,(53,91)))))),((13,(((((34,(9,(19,(86,112)))),(137,(14,28))),(60,((75,(12,(142,(82,143)))),(27,52)))),(61,(93,(58,((11,(70,(69,(72,(39,40))))),(47,150)))))),(88,(116,(126,(43,89)))))),(17,31))))))),((6,106),(7,(57,(140,(10,139)))))),(18,44)))));
	TREE Imported_tree_171 = (1,((154,((2,157),(138,153))),(155,(((107,(3,(83,(79,(((46,(141,(148,(121,(76,(118,(((5,((134,(110,((((73,(4,(49,81))),(77,((109,(25,125)),(105,124)))),(100,(152,(90,99)))),(94,111)))),(8,80))),(56,(((74,(15,104)),(119,(55,71))),(97,(151,(117,(29,(26,45)))))))),(((20,(113,(65,120))),(122,((114,(156,(42,(36,37)))),(59,95)))),(101,(103,(102,115))))))))))),(149,((50,(98,(16,(((145,(146,(((22,((128,((23,(24,(35,123))),(78,(92,135)))),(67,(62,108)))),((64,147),(66,68))),((33,(84,85)),(96,(38,63)))))),(32,41)),(51,87))))),((136,(((21,127),(131,(129,130))),((30,(132,133)),(48,54)))),(144,(53,91)))))),((13,(((((34,(9,(19,(86,112)))),(137,(14,28))),(60,((75,(12,(142,(82,143)))),(27,52)))),(61,(93,(58,((11,(70,(69,(72,(39,40))))),(47,150)))))),(88,(116,(126,(43,89)))))),(17,31))))))),((6,106),(7,(57,(140,(10,139)))))),(18,44)))));
	TREE Imported_tree_172 = (1,((154,((2,157),(138,153))),(155,(((107,(3,(83,(79,(((46,(141,(148,(121,(76,(118,(((5,((110,((((73,(4,(49,81))),(77,((109,(25,125)),(105,124)))),(100,(152,(90,99)))),(94,111))),(8,(80,134)))),(56,(((74,(15,104)),(119,(55,71))),(97,(151,(117,(29,(26,45)))))))),(((20,(113,(65,120))),(122,((114,(156,(42,(36,37)))),(59,95)))),(101,(103,(102,115))))))))))),(149,((50,(98,(16,(((145,(146,(((22,((128,((23,(24,(35,123))),(78,(92,135)))),(67,(62,108)))),((64,147),(66,68))),((33,(84,85)),(96,(38,63)))))),(32,41)),(51,87))))),((136,(((21,127),(131,(129,130))),((30,(132,133)),(48,54)))),(144,(53,91)))))),((13,(((((34,(9,(19,(86,112)))),(137,(14,28))),(60,((75,(12,(142,(82,143)))),(27,52)))),(61,(93,(58,((11,(70,(69,(72,(39,40))))),(47,150)))))),(88,(116,(126,(43,89)))))),(17,31))))))),((6,106),(7,(57,(140,(10,139)))))),(18,44)))));
	TREE Imported_tree_173 = (1,((154,((2,157),(138,153))),(155,(((107,(3,(83,(79,(((46,(141,(148,(121,(76,(118,(((5,((110,(134,((((73,(4,(49,81))),(77,((109,(25,125)),(105,124)))),(100,(152,(90,99)))),(94,111)))),(8,80))),(56,(((74,(15,104)),(119,(55,71))),(97,(151,(117,(29,(26,45)))))))),(((20,(113,(65,120))),(122,((114,(156,(42,(36,37)))),(59,95)))),(101,(103,(102,115))))))))))),(149,((50,(98,(16,(((145,(146,(((22,((128,((23,(24,(35,123))),(78,(92,135)))),(67,(62,108)))),((64,147),(66,68))),((33,(84,85)),(96,(38,63)))))),(32,41)),(51,87))))),((136,(((21,127),(131,(129,130))),((30,(132,133)),(48,54)))),(144,(53,91)))))),((13,(((((34,(9,(19,(86,112)))),(137,(14,28))),(60,((75,(12,(142,(82,143)))),(27,52)))),(61,(93,(58,((11,(70,(69,(72,(39,40))))),(47,150)))))),(88,(116,(126,(43,89)))))),(17,31))))))),((6,106),(7,(57,(140,(10,139)))))),(18,44)))));
	TREE Imported_tree_174 = (1,((154,((2,157),(138,153))),(155,(((107,(3,(83,(79,(((46,(141,(148,(121,(76,(118,(((5,((((((73,(4,(49,81))),(77,((109,(25,125)),(105,124)))),(100,(152,(90,99)))),(94,111)),(110,134)),(8,80))),(56,(((74,(15,104)),(119,(55,71))),(97,(151,(117,(29,(26,45)))))))),(((20,(113,(65,120))),(122,((114,(156,(42,(36,37)))),(59,95)))),(101,(103,(102,115))))))))))),(149,((50,(98,(16,(((145,(146,(((22,((128,((23,(24,(35,123))),(78,(92,135)))),(67,(62,108)))),((64,147),(66,68))),((33,(84,85)),(96,(38,63)))))),(32,41)),(51,87))))),((136,(((21,127),(131,(129,130))),((30,(132,133)),(48,54)))),(144,(53,91)))))),((13,(((((34,(9,(19,(86,112)))),(137,(14,28))),(60,((75,(12,(142,(82,143)))),(27,52)))),(61,(93,(58,((11,(70,(69,(72,(39,40))))),(47,150)))))),(88,(116,(126,(43,89)))))),(17,31))))))),((6,106),(7,(57,(140,(10,139)))))),(18,44)))));
	TREE Imported_tree_175 = (1,((154,((2,157),(138,153))),(155,(((107,(3,(83,(79,(((46,(141,(148,(121,(76,(118,(((5,((110,((134,(((73,(4,(49,81))),(77,((109,(25,125)),(105,124)))),(100,(152,(90,99))))),(94,111))),(8,80))),(56,(((74,(15,104)),(119,(55,71))),(97,(151,(117,(29,(26,45)))))))),(((20,(113,(65,120))),(122,((114,(156,(42,(36,37)))),(59,95)))),(101,(103,(102,115))))))))))),(149,((50,(98,(16,(((145,(146,(((22,((128,((23,(24,(35,123))),(78,(92,135)))),(67,(62,108)))),((64,147),(66,68))),((33,(84,85)),(96,(38,63)))))),(32,41)),(51,87))))),((136,(((21,127),(131,(129,130))),((30,(132,133)),(48,54)))),(144,(53,91)))))),((13,(((((34,(9,(19,(86,112)))),(137,(14,28))),(60,((75,(12,(142,(82,143)))),(27,52)))),(61,(93,(58,((11,(70,(69,(72,(39,40))))),(47,150)))))),(88,(116,(126,(43,89)))))),(17,31))))))),((6,106),(7,(57,(140,(10,139)))))),(18,44)))));
	TREE Imported_tree_176 = (1,((154,((2,157),(138,153))),(155,(((107,(3,(83,(79,(((46,(141,(148,(121,(76,(118,(((5,((110,((((73,(4,(49,81))),(77,((109,(25,125)),(105,124)))),(100,(152,(90,99)))),(134,(94,111)))),(8,80))),(56,(((74,(15,104)),(119,(55,71))),(97,(151,(117,(29,(26,45)))))))),(((20,(113,(65,120))),(122,((114,(156,(42,(36,37)))),(59,95)))),(101,(103,(102,115))))))))))),(149,((50,(98,(16,(((145,(146,(((22,((128,((23,(24,(35,123))),(78,(92,135)))),(67,(62,108)))),((64,147),(66,68))),((33,(84,85)),(96,(38,63)))))),(32,41)),(51,87))))),((136,(((21,127),(131,(129,130))),((30,(132,133)),(48,54)))),(144,(53,91)))))),((13,(((((34,(9,(19,(86,112)))),(137,(14,28))),(60,((75,(12,(142,(82,143)))),(27,52)))),(61,(93,(58,((11,(70,(69,(72,(39,40))))),(47,150)))))),(88,(116,(126,(43,89)))))),(17,31))))))),((6,106),(7,(57,(140,(10,139)))))),(18,44)))));
	TREE Imported_tree_177 = (1,((154,((2,157),(138,153))),(155,(((107,(3,(83,(79,(((46,(141,(148,(121,(76,(118,(((5,((110,((((73,(4,(49,81))),(77,((109,(25,125)),(105,124)))),(100,(152,(90,99)))),(111,(94,134)))),(8,80))),(56,(((74,(15,104)),(119,(55,71))),(97,(151,(117,(29,(26,45)))))))),(((20,(113,(65,120))),(122,((114,(156,(42,(36,37)))),(59,95)))),(101,(103,(102,115))))))))))),(149,((50,(98,(16,(((145,(146,(((22,((128,((23,(24,(35,123))),(78,(92,135)))),(67,(62,108)))),((64,147),(66,68))),((33,(84,85)),(96,(38,63)))))),(32,41)),(51,87))))),((136,(((21,127),(131,(129,130))),((30,(132,133)),(48,54)))),(144,(53,91)))))),((13,(((((34,(9,(19,(86,112)))),(137,(14,28))),(60,((75,(12,(142,(82,143)))),(27,52)))),(61,(93,(58,((11,(70,(69,(72,(39,40))))),(47,150)))))),(88,(116,(126,(43,89)))))),(17,31))))))),((6,106),(7,(57,(140,(10,139)))))),(18,44)))));
	TREE Imported_tree_178 = (1,(153,((154,(138,(2,157))),(155,(((107,(3,(83,(79,(((46,(141,(148,(121,(76,(118,(((5,((110,((((73,(4,(49,81))),(77,((109,(25,125)),(105,124)))),(100,(152,(90,99)))),(94,111))),(8,80))),(56,(((74,(15,104)),(119,(55,71))),(97,(151,(117,(29,(26,45)))))))),(((20,(113,(65,120))),(122,((114,(156,(42,(36,37)))),(59,95)))),(101,(103,(102,115))))))))))),(149,((50,(98,(16,(((145,(146,(((22,((128,((23,(24,(35,123))),(78,(92,135)))),(67,(62,108)))),((64,147),(66,68))),((33,(84,85)),(96,(38,63)))))),(32,41)),(51,87))))),((136,(((21,127),(131,(129,130))),((30,(132,(133,134))),(48,54)))),(144,(53,91)))))),((13,(((((34,(9,(19,(86,112)))),(137,(14,28))),(60,((75,(12,(142,(82,143)))),(27,52)))),(61,(93,(58,((11,(70,(69,(72,(39,40))))),(47,150)))))),(88,(116,(126,(43,89)))))),(17,31))))))),((6,106),(7,(57,(140,(10,139)))))),(18,44))))));
	TREE Imported_tree_179 = (1,((154,(153,(138,(2,157)))),(155,(((107,(3,(83,(79,(((46,(141,(148,(121,(76,(118,(((5,((110,((((73,(4,(49,81))),(77,((109,(25,125)),(105,124)))),(100,(152,(90,99)))),(94,111))),(8,80))),(56,(((74,(15,104)),(119,(55,71))),(97,(151,(117,(29,(26,45)))))))),(((20,(113,(65,120))),(122,((114,(156,(42,(36,37)))),(59,95)))),(101,(103,(102,115))))))))))),(149,((50,(98,(16,(((145,(146,(((22,((128,((23,(24,(35,123))),(78,(92,135)))),(67,(62,108)))),((64,147),(66,68))),((33,(84,85)),(96,(38,63)))))),(32,41)),(51,87))))),((136,(((21,127),(131,(129,130))),((30,(132,(133,134))),(48,54)))),(144,(53,91)))))),((13,(((((34,(9,(19,(86,112)))),(137,(14,28))),(60,((75,(12,(142,(82,143)))),(27,52)))),(61,(93,(58,((11,(70,(69,(72,(39,40))))),(47,150)))))),(88,(116,(126,(43,89)))))),(17,31))))))),((6,106),(7,(57,(140,(10,139)))))),(18,44)))));
	TREE Imported_tree_180 = (1,((154,((2,157),(138,153))),(155,(((107,(3,(83,(79,(((46,(141,(148,(121,(76,(118,(((5,((110,(((77,(((4,73),(49,81)),((109,(25,125)),(105,124)))),(100,(152,(90,99)))),(94,111))),(8,80))),(56,(((74,(15,104)),(119,(55,71))),(97,(151,(117,(29,(26,45)))))))),(((20,(113,(65,120))),(122,((114,(156,(42,(36,37)))),(59,95)))),(101,(103,(102,115))))))))))),(149,((50,(98,(16,(((145,(146,(((22,((128,((23,(24,(35,123))),(78,(92,135)))),(67,(62,108)))),((64,147),(66,68))),((33,(84,85)),(96,(38,63)))))),(32,41)),(51,87))))),((136,(((21,127),(131,(129,130))),((30,(132,(133,134))),(48,54)))),(144,(53,91)))))),((13,(((((34,(9,(19,(86,112)))),(137,(14,28))),(60,((75,(12,(142,(82,143)))),(27,52)))),(61,(93,(58,((11,(70,(69,(72,(39,40))))),(47,150)))))),(88,(116,(126,(43,89)))))),(17,31))))))),((6,106),(7,(57,(140,(10,139)))))),(18,44)))));
	TREE Imported_tree_181 = (1,((154,((2,157),(138,153))),(155,(((107,(3,(83,(79,(((46,(141,(148,(121,(76,(118,(((5,((110,((((77,((4,73),(49,81))),((109,(25,125)),(105,124))),(100,(152,(90,99)))),(94,111))),(8,80))),(56,(((74,(15,104)),(119,(55,71))),(97,(151,(117,(29,(26,45)))))))),(((20,(113,(65,120))),(122,((114,(156,(42,(36,37)))),(59,95)))),(101,(103,(102,115))))))))))),(149,((50,(98,(16,(((145,(146,(((22,((128,((23,(24,(35,123))),(78,(92,135)))),(67,(62,108)))),((64,147),(66,68))),((33,(84,85)),(96,(38,63)))))),(32,41)),(51,87))))),((136,(((21,127),(131,(129,130))),((30,(132,(133,134))),(48,54)))),(144,(53,91)))))),((13,(((((34,(9,(19,(86,112)))),(137,(14,28))),(60,((75,(12,(142,(82,143)))),(27,52)))),(61,(93,(58,((11,(70,(69,(72,(39,40))))),(47,150)))))),(88,(116,(126,(43,89)))))),(17,31))))))),((6,106),(7,(57,(140,(10,139)))))),(18,44)))));
	TREE Imported_tree_182 = (1,((154,((2,157),(138,153))),(155,(((107,(3,(83,(79,(((46,(141,(148,(121,(76,(118,(((5,((110,((((73,(4,(49,81))),(77,((109,(25,125)),(105,124)))),(100,(152,(90,99)))),(94,111))),(8,80))),(56,(((74,(15,104)),(119,(55,71))),(97,(151,(117,(29,(26,45)))))))),(((20,(113,(65,120))),(122,((114,(156,(42,(36,37)))),(59,95)))),(101,(103,(102,115))))))))))),(149,((50,(98,(16,(((145,(146,(((22,((128,((23,(24,(35,123))),(78,(92,135)))),(67,(62,108)))),((64,147),(66,68))),((33,(84,85)),(96,(38,63)))))),(32,41)),(51,87))))),((136,((((21,127),(131,(129,130))),(48,54)),(30,(132,(133,134))))),(144,(53,91)))))),((13,(((((34,(9,(19,(86,112)))),(137,(14,28))),(60,((75,(12,(142,(82,143)))),(27,52)))),(61,(93,(58,((11,(70,(69,(72,(39,40))))),(47,150)))))),(88,(116,(126,(43,89)))))),(17,31))))))),((6,106),(7,(57,(140,(10,139)))))),(18,44)))));
	TREE Imported_tree_183 = (1,((154,((2,157),(138,153))),(155,(((107,(3,(83,(79,(((46,(141,(148,(121,(76,(118,(((5,((110,((((73,(4,(49,81))),(77,((109,(25,125)),(105,124)))),(100,(152,(90,99)))),(94,111))),(8,80))),(56,(((74,(15,104)),(119,(55,71))),(97,(151,(117,(29,(26,45)))))))),(((20,(113,(65,120))),(122,((114,(156,(42,(36,37)))),(59,95)))),(101,(103,(102,115))))))))))),(149,((50,(98,(16,(((145,(146,(((22,((128,((23,(24,(35,123))),(78,(92,135)))),(67,(62,108)))),((64,147),(66,68))),((33,(84,85)),(96,(38,63)))))),(32,41)),(51,87))))),((136,((((21,127),(131,(129,130))),(48,54)),(133,(134,(30,132))))),(144,(53,91)))))),((13,(((((34,(9,(19,(86,112)))),(137,(14,28))),(60,((75,(12,(142,(82,143)))),(27,52)))),(61,(93,(58,((11,(70,(69,(72,(39,40))))),(47,150)))))),(88,(116,(126,(43,89)))))),(17,31))))))),((6,106),(7,(57,(140,(10,139)))))),(18,44)))));
	TREE Imported_tree_184 = (1,((154,((2,157),(138,153))),(155,(((107,(3,(83,(79,(((46,(141,(148,(121,(76,(118,(((5,((110,((((73,(4,(49,81))),(77,((109,(25,125)),(105,124)))),(100,(152,(90,99)))),(94,111))),(8,80))),(56,(((74,(15,104)),(119,(55,71))),(97,(151,(117,(29,(26,45)))))))),(((20,(113,(65,120))),(122,((114,(156,(42,(36,37)))),(59,95)))),(101,(103,(102,115))))))))))),(149,((50,(98,(16,(((145,(146,((22,((128,(((23,(24,(35,123))),(78,(92,135))),((33,(84,85)),(96,(38,63))))),(67,(62,108)))),((64,147),(66,68))))),(32,41)),(51,87))))),((136,(((21,127),(131,(129,130))),((30,(132,(133,134))),(48,54)))),(144,(53,91)))))),((13,(((((34,(9,(19,(86,112)))),(137,(14,28))),(60,((75,(12,(142,(82,143)))),(27,52)))),(61,(93,(58,((11,(70,(69,(72,(39,40))))),(47,150)))))),(88,(116,(126,(43,89)))))),(17,31))))))),((6,106),(7,(57,(140,(10,139)))))),(18,44)))));
	TREE Imported_tree_185 = (1,((154,((2,157),(138,153))),(155,(((107,(3,(83,(79,(((46,(141,(148,(121,(76,(118,(((5,((110,((((73,(4,(49,81))),(77,((109,(25,125)),(105,124)))),(100,(152,(90,99)))),(94,111))),(8,80))),(56,(((74,(15,104)),(119,(55,71))),(97,(151,(117,(29,(26,45)))))))),(((20,(113,(65,120))),(122,((114,(156,(42,(36,37)))),(59,95)))),(101,(103,(102,115))))))))))),(149,((50,(98,(16,(((145,(146,(((22,((128,((23,(24,(35,123))),(78,(92,135)))),(67,(62,108)))),((64,147),(66,68))),((33,(84,85)),(96,(38,63)))))),(32,41)),(51,87))))),((136,(((21,127),(131,(129,130))),((30,(132,(133,134))),(48,54)))),(144,(53,91)))))),(((13,((((34,(9,(19,(86,112)))),(137,(14,28))),(60,((75,(12,(142,(82,143)))),(27,52)))),(61,(93,(58,((11,(70,(69,(72,(39,40))))),(47,150))))))),(116,(88,(126,(43,89))))),(17,31))))))),((6,106),(7,(57,(140,(10,139)))))),(18,44)))));
	TREE Imported_tree_186 = (1,((154,((2,157),(138,153))),(155,(((107,(3,(83,(79,(((46,(141,(148,(121,(76,(118,(((5,((110,(((((4,73),(49,81)),(77,((109,(25,125)),(105,124)))),(100,(152,(90,99)))),(94,111))),(8,80))),(56,(((74,(15,104)),(119,(55,71))),(97,(151,(117,(29,(26,45)))))))),(((20,(113,(65,120))),(122,((114,(156,(42,(36,37)))),(59,95)))),(101,(103,(102,115))))))))))),(149,((50,(98,(16,(((145,(146,(((22,((128,((23,(24,(35,123))),(78,(92,135)))),(67,(62,108)))),((64,147),(66,68))),((33,(84,85)),(96,(38,63)))))),(32,41)),(51,87))))),((136,(((21,127),(131,(129,130))),((30,(132,(133,134))),(48,54)))),(144,(53,91)))))),((13,(((((34,(9,(19,(86,112)))),(137,(14,28))),(60,((75,(12,(142,(82,143)))),(27,52)))),(61,(93,(58,((11,(70,(69,(72,(39,40))))),(47,150)))))),(88,(116,(126,(43,89)))))),(17,31))))))),((6,106),(7,(57,(140,(10,139)))))),(18,44)))));
	TREE Imported_tree_187 = (1,((154,((2,157),(138,153))),(155,(((107,(3,(83,(79,(((46,(141,(148,(121,(76,(118,(((5,((110,((((73,(4,(49,81))),(77,((109,(25,125)),(105,124)))),(100,(152,(90,99)))),(94,111))),(8,80))),(56,(((74,(15,104)),(119,(55,71))),(97,(151,(117,(29,(26,45)))))))),(((20,(113,(65,120))),(122,((114,(156,(42,(36,37)))),(59,95)))),(101,(103,(102,115))))))))))),(149,((50,(98,(16,(((145,(146,((((22,(67,(128,((23,(24,(35,123))),(78,(92,135)))))),(62,108)),((64,147),(66,68))),((33,(84,85)),(96,(38,63)))))),(32,41)),(51,87))))),((136,(((21,127),(131,(129,130))),((30,(132,(133,134))),(48,54)))),(144,(53,91)))))),((13,(((((34,(9,(19,(86,112)))),(137,(14,28))),(60,((75,(12,(142,(82,143)))),(27,52)))),(61,(93,(58,((11,(70,(69,(72,(39,40))))),(47,150)))))),(88,(116,(126,(43,89)))))),(17,31))))))),((6,106),(7,(57,(140,(10,139)))))),(18,44)))));
	TREE Imported_tree_188 = (1,((154,((2,157),(138,153))),(155,(((107,(3,(83,(79,(((46,(141,(148,(121,(76,(118,((((5,((110,((((73,(4,(49,81))),(77,((109,(25,125)),(105,124)))),(100,(152,(90,99)))),(94,111))),(8,80))),(133,134)),(56,(((74,(15,104)),(119,(55,71))),(97,(151,(117,(29,(26,45)))))))),(((20,(113,(65,120))),(122,((114,(156,(42,(36,37)))),(59,95)))),(101,(103,(102,115))))))))))),(149,((50,(98,(16,(((145,(146,(((22,((128,((23,(24,(35,123))),(78,(92,135)))),(67,(62,108)))),((64,147),(66,68))),((33,(84,85)),(96,(38,63)))))),(32,41)),(51,87))))),((136,(((21,127),(131,(129,130))),((30,132),(48,54)))),(144,(53,91)))))),((13,(((((34,(9,(19,(86,112)))),(137,(14,28))),(60,((75,(12,(142,(82,143)))),(27,52)))),(61,(93,(58,((11,(70,(69,(72,(39,40))))),(47,150)))))),(88,(116,(126,(43,89)))))),(17,31))))))),((6,106),(7,(57,(140,(10,139)))))),(18,44)))));
	TREE Imported_tree_189 = (1,((154,((2,157),(138,153))),(155,(((107,(3,(83,(79,(((46,(141,(148,(121,(76,(118,(((5,((110,((((73,(4,(49,81))),(77,((109,(25,125)),(105,124)))),(100,(152,(90,99)))),(94,111))),(8,80))),(56,(((74,(15,104)),(119,(55,71))),(97,(151,(117,(29,(26,45)))))))),(((20,(113,(65,120))),(122,((114,(156,(42,(36,37)))),(59,95)))),(101,(103,(102,115))))))))))),(149,((50,(98,(16,(((145,(146,(((22,((128,((23,(24,(35,123))),(78,(92,135)))),(67,(62,108)))),((64,147),(66,68))),((33,(84,85)),(96,(38,63)))))),(32,41)),(51,87))))),((136,(((21,127),((129,130),(131,(133,134)))),((30,132),(48,54)))),(144,(53,91)))))),((13,(((((34,(9,(19,(86,112)))),(137,(14,28))),(60,((75,(12,(142,(82,143)))),(27,52)))),(61,(93,(58,((11,(70,(69,(72,(39,40))))),(47,150)))))),(88,(116,(126,(43,89)))))),(17,31))))))),((6,106),(7,(57,(140,(10,139)))))),(18,44)))));
	TREE Imported_tree_190 = (1,((154,((2,157),(138,153))),(155,(((107,(3,(83,(79,(((46,(141,(148,(121,(76,(118,(((5,((110,((((73,(4,(49,81))),(77,((109,(25,125)),(105,124)))),(100,(152,(90,99)))),(94,111))),(8,80))),(56,(((74,(15,104)),(119,(55,71))),(97,(151,(117,(29,(26,45)))))))),(((20,(113,(65,120))),(122,((114,(156,(42,(36,37)))),(59,95)))),(101,(103,(102,115))))))))))),(149,((50,(98,(16,(((145,(146,(((22,((128,((23,(24,(35,123))),(78,(92,135)))),(67,(62,108)))),((64,147),(66,68))),((33,(84,85)),(96,(38,63)))))),(32,41)),(51,87))))),((136,(((21,127),((129,130),(131,(132,(133,134))))),(30,(48,54)))),(144,(53,91)))))),((13,(((((34,(9,(19,(86,112)))),(137,(14,28))),(60,((75,(12,(142,(82,143)))),(27,52)))),(61,(93,(58,((11,(70,(69,(72,(39,40))))),(47,150)))))),(88,(116,(126,(43,89)))))),(17,31))))))),((6,106),(7,(57,(140,(10,139)))))),(18,44)))));
	TREE Imported_tree_191 = (1,((154,((2,157),(138,153))),(155,(((107,(3,(83,(79,(((46,(141,(148,(121,(76,(118,(((5,((110,((((73,(4,(49,81))),(77,((109,(25,125)),(105,124)))),(100,(152,(90,99)))),(94,111))),(8,80))),(56,(((74,(15,104)),(119,(55,71))),(97,(151,(117,(29,(26,45)))))))),(((20,(113,(65,120))),(122,((114,(156,(42,(36,37)))),(59,95)))),(101,(103,(102,115))))))))))),(149,((50,(98,(16,(((145,(146,((((128,(22,((23,(24,(35,123))),(78,(92,135))))),(67,(62,108))),((64,147),(66,68))),((33,(84,85)),(96,(38,63)))))),(32,41)),(51,87))))),((136,(((21,127),(131,(129,130))),((30,(132,(133,134))),(48,54)))),(144,(53,91)))))),((13,(((((34,(9,(19,(86,112)))),(137,(14,28))),(60,((75,((12,142),(82,143))),(27,52)))),(61,(93,(58,((70,(11,(69,(72,(39,40))))),(47,150)))))),(88,(116,(126,(43,89)))))),(17,31))))))),((6,106),(7,(57,(140,(10,139)))))),(18,44)))));
	TREE Imported_tree_192 = (1,((154,((2,157),(138,153))),(155,(((107,(3,(83,(79,(((141,(46,(148,(121,(76,(118,(((5,((110,((((73,(4,(49,81))),(77,((109,(25,125)),(105,124)))),(100,(152,(90,99)))),(94,111))),(8,80))),(56,(((74,(15,104)),(119,(55,71))),(97,(151,(117,(29,(26,45)))))))),(((20,(113,(65,120))),(122,((114,(156,(42,(36,37)))),(59,95)))),(101,(103,(102,115))))))))))),(149,((50,(98,(16,(((145,(146,(((22,((128,((23,(24,(35,123))),(78,(92,135)))),(67,(62,108)))),((64,147),(66,68))),((33,(84,85)),(96,(38,63)))))),(32,41)),(51,87))))),((136,(((21,127),(131,(129,130))),((30,(132,(133,134))),(48,54)))),(144,(53,91)))))),((13,(((((34,(9,(19,(86,112)))),(137,(14,28))),(60,((75,((12,142),(82,143))),(27,52)))),(61,(93,(58,((70,(11,(69,(72,(39,40))))),(47,150)))))),(88,(116,(126,(43,89)))))),(17,31))))))),((6,106),(7,(57,(140,(10,139)))))),(18,44)))));
	TREE Imported_tree_193 = (1,((154,((2,157),(138,153))),(155,(((107,(3,(83,(79,(((46,(141,(148,(121,(76,(118,(((5,((110,((((73,(4,(49,81))),(77,((109,(25,125)),(105,124)))),(100,(152,(90,99)))),(94,111))),(8,80))),(56,(((74,(15,104)),(119,(55,71))),(97,(151,(117,(29,(26,45)))))))),(((20,(113,(65,120))),(122,((114,(156,(42,(36,37)))),(59,95)))),(101,(103,(102,115))))))))))),(149,((50,(98,(16,(((145,(146,(((22,((128,((23,(24,(35,123))),(78,(92,135)))),(67,(62,108)))),((64,147),(66,68))),((33,(84,85)),(96,(38,63)))))),(32,41)),(51,87))))),((136,(((21,127),(131,(129,130))),((30,(132,(133,134))),(48,54)))),(144,(53,91)))))),((13,(((((34,(9,(19,(86,112)))),(137,(14,28))),(60,((75,((12,142),(82,143))),(27,52)))),(61,(58,(93,((70,(11,(69,(72,(39,40))))),(47,150)))))),(88,(116,(126,(43,89)))))),(17,31))))))),((6,106),(7,(57,(140,(10,139)))))),(18,44)))));
	TREE Imported_tree_194 = (1,((154,((2,157),(138,153))),(155,(((107,(3,(83,(79,(((46,(141,(148,(121,(76,(118,(((5,((110,((((73,(4,(49,81))),(77,((109,(25,125)),(105,124)))),(100,(152,(90,99)))),(94,111))),(8,80))),(56,(((74,(15,104)),(119,(55,71))),(97,(151,(117,(29,(26,45)))))))),(((20,(113,(65,120))),(122,((114,(156,(42,(36,37)))),(59,95)))),(101,(103,(102,115))))))))))),(149,((50,(98,(16,(((145,(146,(((22,((128,((23,(24,(62,(35,123)))),(78,(92,135)))),(67,108))),((64,147),(66,68))),((33,(84,85)),(96,(38,63)))))),(32,41)),(51,87))))),((136,(((21,127),(131,(129,130))),((30,(132,(133,134))),(48,54)))),(144,(53,91)))))),((13,(((((34,(9,(19,(86,112)))),(137,(14,28))),(60,((75,((12,142),(82,143))),(27,52)))),(61,(93,(58,((70,(11,(69,(72,(39,40))))),(47,150)))))),(88,(116,(126,(43,89)))))),(17,31))))))),((6,106),(7,(57,(140,(10,139)))))),(18,44)))));
	TREE Imported_tree_195 = (1,((154,((2,157),(138,153))),(155,(((107,(3,(83,(79,(((46,(141,(148,(121,(76,(118,(((5,((110,((((73,(4,(49,81))),(77,((109,(25,125)),(105,124)))),(100,(152,(90,99)))),(94,111))),(8,80))),(56,(((74,(15,104)),(119,(55,71))),(97,(151,(117,(29,(26,45)))))))),(((20,(113,(65,120))),(122,((114,(156,(42,(36,37)))),(59,95)))),(101,(103,(102,115))))))))))),(149,((50,(98,(16,(((145,(146,(((22,((128,((23,(24,(35,123))),(78,(92,135)))),(67,(62,108)))),(68,(64,(66,147)))),((33,(84,85)),(96,(38,63)))))),(32,41)),(51,87))))),((136,(((21,127),(131,(129,130))),((30,(132,(133,134))),(48,54)))),(144,(53,91)))))),((13,(((((34,(9,(19,(86,112)))),(137,(14,28))),(60,((75,((12,142),(82,143))),(27,52)))),(61,(93,(58,((70,(11,(69,(72,(39,40))))),(47,150)))))),(88,(116,(126,(43,89)))))),(17,31))))))),((6,106),(7,(57,(140,(10,139)))))),(18,44)))));
	TREE Imported_tree_196 = (1,((154,((2,157),(138,153))),(155,(((107,(3,(83,(79,(((46,(141,(148,(121,(76,(118,(((5,((110,((((73,(4,(49,81))),(77,((109,(25,125)),(105,124)))),(100,(152,(90,99)))),(94,111))),(8,80))),(56,(((74,(15,104)),(119,(55,71))),(97,(151,(117,(29,(26,45)))))))),(((20,(113,(65,120))),(122,((114,(156,(42,(36,37)))),(59,95)))),(101,(103,(102,115))))))))))),(149,((50,(98,(16,(((145,(146,(((22,((((23,(24,(35,123))),(78,(92,135))),(67,128)),(62,108))),((64,147),(66,68))),((33,(84,85)),(96,(38,63)))))),(32,41)),(51,87))))),((136,(((21,127),(131,(129,130))),((30,(132,(133,134))),(48,54)))),(144,(53,91)))))),((13,(((((34,(9,(19,(86,112)))),(137,(14,28))),(60,((75,((12,142),(82,143))),(27,52)))),(61,(93,(58,((70,(11,(69,(72,(39,40))))),(47,150)))))),(88,(116,(126,(43,89)))))),(17,31))))))),((6,106),(7,(57,(140,(10,139)))))),(18,44)))));
	TREE Imported_tree_197 = (1,((154,((2,157),(138,153))),(155,(((107,(3,(83,(79,(((46,(141,(148,(121,(76,(118,(((5,((110,((((73,(4,(49,81))),(77,((109,(25,125)),(105,124)))),(100,(152,(90,99)))),(94,111))),(8,80))),(56,(((74,(15,104)),(119,(55,71))),(97,(151,(117,(29,(26,45)))))))),(((20,(113,(65,120))),(122,((114,(156,(42,(36,37)))),(59,95)))),(101,(103,(102,115))))))))))),(149,((50,(98,(16,(((145,(146,(((22,((128,(67,((23,(24,(35,123))),(78,(92,135))))),(62,108))),((64,147),(66,68))),((33,(84,85)),(96,(38,63)))))),(32,41)),(51,87))))),((136,(((21,127),(131,(129,130))),((30,(132,(133,134))),(48,54)))),(144,(53,91)))))),((13,(((((34,(9,(19,(86,112)))),(137,(14,28))),(60,((75,((12,142),(82,143))),(27,52)))),(61,(93,(58,((70,(11,(69,(72,(39,40))))),(47,150)))))),(88,(116,(126,(43,89)))))),(17,31))))))),((6,106),(7,(57,(140,(10,139)))))),(18,44)))));
	TREE Imported_tree_198 = (1,((154,((2,157),(138,153))),(155,(((107,(3,(83,(79,(((46,(141,(148,(121,(76,(118,(((5,((110,((((73,(4,(49,81))),(77,((109,(25,125)),(105,124)))),(100,(152,(90,99)))),(94,111))),(8,80))),(56,(((74,(15,104)),(119,(55,71))),(97,(151,(117,(29,(26,45)))))))),(((20,(113,(65,120))),(122,((114,(156,(42,(36,37)))),(59,95)))),(101,(103,(102,115))))))))))),(149,((50,(98,(16,(((145,(146,(((22,((128,((23,(24,(35,123))),(67,(78,(92,135))))),(62,108))),((64,147),(66,68))),((33,(84,85)),(96,(38,63)))))),(32,41)),(51,87))))),((136,(((21,127),(131,(129,130))),((30,(132,(133,134))),(48,54)))),(144,(53,91)))))),((13,(((((34,(9,(19,(86,112)))),(137,(14,28))),(60,((75,((12,142),(82,143))),(27,52)))),(61,(93,(58,((70,(11,(69,(72,(39,40))))),(47,150)))))),(88,(116,(126,(43,89)))))),(17,31))))))),((6,106),(7,(57,(140,(10,139)))))),(18,44)))));
	TREE Imported_tree_199 = (1,((154,((2,157),(138,153))),(155,(((107,(3,(83,(79,(((46,(141,(148,(121,(76,(118,(((5,((110,((((73,(4,(49,81))),(77,((109,(25,125)),(105,124)))),(100,(152,(90,99)))),(94,111))),(8,80))),(56,(((74,(15,104)),(119,(55,71))),(97,(151,(117,(29,(26,45)))))))),(((20,(113,(65,120))),(122,((114,(156,(42,(36,37)))),(59,95)))),(101,(103,(102,115))))))))))),(149,((50,(98,(16,(((145,(146,(((22,((128,((67,(23,(24,(35,123)))),(78,(92,135)))),(62,108))),((64,147),(66,68))),((33,(84,85)),(96,(38,63)))))),(32,41)),(51,87))))),((136,(((21,127),(131,(129,130))),((30,(132,(133,134))),(48,54)))),(144,(53,91)))))),((13,(((((34,(9,(19,(86,112)))),(137,(14,28))),(60,((75,((12,142),(82,143))),(27,52)))),(61,(93,(58,((70,(11,(69,(72,(39,40))))),(47,150)))))),(88,(116,(126,(43,89)))))),(17,31))))))),((6,106),(7,(57,(140,(10,139)))))),(18,44)))));
	TREE Imported_tree_200 = (1,((154,((2,157),(138,153))),(155,(((107,(3,(83,(79,(((46,(141,(148,(121,(76,(118,(((5,((110,((((73,(4,(49,81))),(77,((109,(25,125)),(105,124)))),(100,(152,(90,99)))),(94,111))),(8,80))),(56,(((74,(15,104)),(119,(55,71))),(97,(151,(117,(29,(26,45)))))))),(((20,(113,(65,120))),(122,((114,(156,(42,(36,37)))),(59,95)))),(101,(103,(102,115))))))))))),(149,((50,(98,(16,(((145,(146,(((22,((128,((23,(24,(35,123))),(78,(67,(92,135))))),(62,108))),((64,147),(66,68))),((33,(84,85)),(96,(38,63)))))),(32,41)),(51,87))))),((136,(((21,127),(131,(129,130))),((30,(132,(133,134))),(48,54)))),(144,(53,91)))))),((13,(((((34,(9,(19,(86,112)))),(137,(14,28))),(60,((75,((12,142),(82,143))),(27,52)))),(61,(93,(58,((70,(11,(69,(72,(39,40))))),(47,150)))))),(88,(116,(126,(43,89)))))),(17,31))))))),((6,106),(7,(57,(140,(10,139)))))),(18,44)))));
	TREE Imported_tree_201 = (1,((154,((2,157),(138,153))),(155,(((107,(3,(83,(79,(((46,(141,(148,(121,(76,(118,(((5,((110,((((73,(4,(49,81))),(77,((109,(25,125)),(105,124)))),(100,(152,(90,99)))),(94,111))),(8,80))),(56,(((74,(15,104)),(119,(55,71))),(97,(151,(117,(29,(26,45)))))))),(((20,(113,(65,120))),(122,((114,(156,(42,(36,37)))),(59,95)))),(101,(103,(102,115))))))))))),(149,((50,(98,(16,(((145,(146,(((22,((128,((23,(24,(35,123))),((67,78),(92,135)))),(62,108))),((64,147),(66,68))),((33,(84,85)),(96,(38,63)))))),(32,41)),(51,87))))),((136,(((21,127),(131,(129,130))),((30,(132,(133,134))),(48,54)))),(144,(53,91)))))),((13,(((((34,(9,(19,(86,112)))),(137,(14,28))),(60,((75,((12,142),(82,143))),(27,52)))),(61,(93,(58,((70,(11,(69,(72,(39,40))))),(47,150)))))),(88,(116,(126,(43,89)))))),(17,31))))))),((6,106),(7,(57,(140,(10,139)))))),(18,44)))));
	TREE Imported_tree_202 = (1,((154,((2,157),(138,153))),(155,(((107,(3,(83,(79,(((46,(141,(148,(121,(76,(118,(((5,((110,((((73,(4,(49,81))),(77,((109,(25,125)),(105,124)))),(100,(152,(90,99)))),(94,111))),(8,80))),(56,(((74,(15,104)),(119,(55,71))),(97,(151,(117,(29,(26,45)))))))),(((20,(113,(65,120))),(122,((114,(156,(42,(36,37)))),(59,95)))),(101,(103,(102,115))))))))))),(149,((50,(98,(16,(((145,(146,(((22,((128,(((23,67),(24,(35,123))),(78,(92,135)))),(62,108))),((64,147),(66,68))),((33,(84,85)),(96,(38,63)))))),(32,41)),(51,87))))),((136,(((21,127),(131,(129,130))),((30,(132,(133,134))),(48,54)))),(144,(53,91)))))),((13,(((((34,(9,(19,(86,112)))),(137,(14,28))),(60,((75,((12,142),(82,143))),(27,52)))),(61,(93,(58,((70,(11,(69,(72,(39,40))))),(47,150)))))),(88,(116,(126,(43,89)))))),(17,31))))))),((6,106),(7,(57,(140,(10,139)))))),(18,44)))));
	TREE Imported_tree_203 = (1,((154,((2,157),(138,153))),(155,(((107,(3,(83,(79,(((46,(141,(148,(121,(76,(118,(((5,((110,((((73,(4,(49,81))),(77,((109,(25,125)),(105,124)))),(100,(152,(90,99)))),(94,111))),(8,80))),(56,(((74,(15,104)),(119,(55,71))),(97,(151,(117,(29,(26,45)))))))),(((20,(113,(65,120))),(122,((114,(156,(42,(36,37)))),(59,95)))),(101,(103,(102,115))))))))))),(149,((50,(98,(16,(((145,(146,(((22,((128,((23,(24,(35,123))),(78,(92,(67,135))))),(62,108))),((64,147),(66,68))),((33,(84,85)),(96,(38,63)))))),(32,41)),(51,87))))),((136,(((21,127),(131,(129,130))),((30,(132,(133,134))),(48,54)))),(144,(53,91)))))),((13,(((((34,(9,(19,(86,112)))),(137,(14,28))),(60,((75,((12,142),(82,143))),(27,52)))),(61,(93,(58,((70,(11,(69,(72,(39,40))))),(47,150)))))),(88,(116,(126,(43,89)))))),(17,31))))))),((6,106),(7,(57,(140,(10,139)))))),(18,44)))));
	TREE Imported_tree_204 = (1,((154,((2,157),(138,153))),(155,(((107,(3,(83,(79,(((46,(141,(148,(121,(76,(118,(((5,((110,((((73,(4,(49,81))),(77,((109,(25,125)),(105,124)))),(100,(152,(90,99)))),(94,111))),(8,80))),(56,(((74,(15,104)),(119,(55,71))),(97,(151,(117,(29,(26,45)))))))),(((20,(113,(65,120))),(122,((114,(156,(42,(36,37)))),(59,95)))),(101,(103,(102,115))))))))))),(149,((50,(98,(16,(((145,(146,(((22,((128,((23,(24,(35,123))),(78,(92,135)))),(67,(62,108)))),(68,(66,(64,147)))),((33,(84,85)),(96,(38,63)))))),(32,41)),(51,87))))),((136,(((21,127),(131,(129,130))),((30,(132,(133,134))),(48,54)))),(144,(53,91)))))),((13,(((((34,(9,(19,(86,112)))),(137,(14,28))),(60,((75,((12,142),(82,143))),(27,52)))),(61,(93,(58,((70,(11,(69,(72,(39,40))))),(47,150)))))),(88,(116,(126,(43,89)))))),(17,31))))))),((6,106),(7,(57,(140,(10,139)))))),(18,44)))));
	TREE Imported_tree_205 = (1,((154,((2,157),(138,153))),(155,(((107,(3,(83,(79,(((46,(141,(148,(121,(76,(118,(((5,((110,((((73,(4,(77,(49,81)))),((109,(25,125)),(105,124))),(100,(152,(90,99)))),(94,111))),(8,80))),(56,(((74,(15,104)),(119,(55,71))),(97,(151,(117,(29,(26,45)))))))),(((20,(113,(65,120))),(122,((114,(156,(42,(36,37)))),(59,95)))),(101,(103,(102,115))))))))))),(149,((50,(98,(16,(((145,(146,(((22,((128,((23,(24,(35,123))),(78,(92,135)))),(67,(62,108)))),((64,147),(66,68))),((33,(84,85)),(96,(38,63)))))),(32,41)),(51,87))))),((136,(((21,127),(131,(129,130))),((30,(132,(133,134))),(48,54)))),(144,(53,91)))))),((13,(((((34,(9,(19,(86,112)))),(137,(14,28))),(60,((75,((12,142),(82,143))),(27,52)))),(61,(93,(58,((70,(11,(69,(72,(39,40))))),(47,150)))))),(88,(116,(126,(43,89)))))),(17,31))))))),((6,106),(7,(57,(140,(10,139)))))),(18,44)))));
	TREE Imported_tree_206 = (1,((154,((2,157),(138,153))),(155,(((107,(3,(83,(79,(((46,(141,(148,(121,(76,(118,(((5,((110,((((73,(4,(49,81))),(77,((109,(25,125)),(105,124)))),(100,(152,(90,99)))),(94,111))),(8,80))),(56,(((74,(15,104)),(119,(55,71))),(97,(151,(117,(29,(26,45)))))))),(((20,(113,(65,120))),(122,((114,(156,(42,(36,37)))),(59,95)))),(101,(103,(102,115))))))))))),(149,((50,(98,(16,(((145,(146,(((22,((128,((23,(24,(35,123))),(78,(92,135)))),(67,(62,108)))),((64,147),(66,68))),((33,(84,85)),(96,(38,63)))))),(32,41)),(51,87))))),((136,(((21,127),(131,(129,130))),((30,(132,(133,134))),(48,54)))),(144,(53,91)))))),((13,(((((34,(9,(19,(86,112)))),(137,(14,28))),(60,((75,((12,142),(82,143))),(27,52)))),(61,(93,(58,((70,(11,(69,(72,(39,40))))),(47,150)))))),(116,((43,89),(88,126))))),(17,31))))))),((6,106),(7,(57,(140,(10,139)))))),(18,44)))));
	TREE Imported_tree_207 = (1,((154,((2,157),(138,153))),(155,(((107,(3,(83,(79,(((46,(141,(148,(121,(76,(118,(((5,((110,((((73,(4,(49,81))),(77,((109,(25,125)),(105,124)))),(100,(152,(90,99)))),(94,111))),(8,80))),(56,(((74,(15,104)),(119,(55,71))),(97,(151,(117,(29,(26,45)))))))),(((20,(113,(65,120))),(122,((114,(156,(42,(36,37)))),(59,95)))),(101,(103,(102,115))))))))))),(149,((50,(98,(16,(((145,(146,(((22,((128,((23,(24,(35,123))),(78,(92,135)))),(67,(62,108)))),((64,147),(66,68))),((33,(84,85)),(96,(38,63)))))),(32,41)),(51,87))))),((136,(((21,127),(131,(129,130))),((30,(132,(133,134))),(48,54)))),(144,(53,91)))))),((13,(((((34,(9,(19,(86,112)))),(137,(14,28))),(60,((75,((12,142),(82,143))),(27,52)))),(61,(93,(58,((70,(11,(69,(72,(39,40))))),(47,150)))))),(116,(126,(88,(43,89)))))),(17,31))))))),((6,106),(7,(57,(140,(10,139)))))),(18,44)))));
	TREE Imported_tree_208 = (1,((154,((2,157),(138,153))),(155,(((107,(3,(83,(79,(((46,(141,(148,(121,(76,(118,(((5,((110,((((73,(4,(49,81))),(77,((109,(25,125)),(105,124)))),(100,(152,(90,99)))),(94,111))),(8,80))),(56,(((74,(15,104)),(119,(55,71))),(97,(151,(117,(29,(26,45)))))))),(((20,(113,(65,120))),(122,((114,(156,(42,(36,37)))),(59,95)))),(101,(103,(102,115))))))))))),(149,((50,(98,(16,(((145,(146,(((22,((128,((23,(24,(35,123))),(78,(92,135)))),(67,(62,108)))),((64,147),(66,68))),((33,(84,85)),(96,(38,63)))))),(32,41)),(51,87))))),((136,(((21,127),(131,(129,130))),((30,(132,(133,134))),(48,54)))),(144,(53,91)))))),((13,(((((34,(9,(19,(86,112)))),(137,(14,28))),(60,((75,((12,142),(82,143))),(27,52)))),(61,(93,(58,((70,(11,(69,(72,(39,40))))),(47,150)))))),(116,(126,(43,(88,89)))))),(17,31))))))),((6,106),(7,(57,(140,(10,139)))))),(18,44)))));
	TREE Imported_tree_209 = (1,((154,((2,157),(138,153))),(155,(((107,(3,(83,(79,(((46,(141,(148,(121,(76,(118,(((5,((110,((((73,(4,(49,81))),(77,((109,(25,125)),(105,124)))),(100,(152,(90,99)))),(94,111))),(8,80))),(56,(((74,(15,104)),(119,(55,71))),(97,(151,(117,(29,(26,45)))))))),(((20,(113,(65,120))),(122,((114,(156,(42,(36,37)))),(59,95)))),(103,(101,(102,115))))))))))),(149,((50,(98,(16,(((145,(146,(((22,((128,((23,(24,(35,123))),(78,(92,135)))),(67,(62,108)))),((64,147),(66,68))),((33,(84,85)),(96,(38,63)))))),(32,41)),(51,87))))),((136,(((21,127),(131,(129,130))),((30,(132,(133,134))),(48,54)))),(144,(53,91)))))),((13,(((((34,(9,(19,(86,112)))),(137,(14,28))),(60,((75,((12,142),(82,143))),(27,52)))),(61,(93,(58,((70,(11,(69,(72,(39,40))))),(47,150)))))),(88,(116,(126,(43,89)))))),(17,31))))))),((6,106),(7,(57,(140,(10,139)))))),(18,44)))));
	TREE Imported_tree_210 = (1,((154,((2,157),(138,153))),(155,(((3,(83,(79,(((46,(141,(148,(121,(76,(118,(((5,((110,((((73,(4,(49,81))),(77,((109,(25,125)),(105,124)))),(100,(152,(90,99)))),(94,111))),(8,80))),(56,(((74,(15,104)),(119,(55,71))),(97,(151,(117,(29,(26,45)))))))),(((20,(113,(65,120))),(122,((114,(156,(42,(36,37)))),(59,95)))),(101,(103,(102,115))))))))))),(149,((50,(98,(16,(((145,(146,(((22,((128,((23,(24,(35,123))),(78,(92,135)))),(67,(62,108)))),((64,147),(66,68))),((33,(84,85)),(96,(38,63)))))),(32,41)),(51,87))))),((136,(((21,127),(131,(129,130))),((30,(132,(133,134))),(48,54)))),(144,(53,91)))))),((13,(((((34,(9,(19,(86,112)))),(137,(14,28))),(60,((75,((12,142),(82,143))),(27,52)))),(61,(93,(58,((70,(11,(69,(72,(39,40))))),(47,150)))))),(88,(116,(126,(43,89)))))),(17,31)))))),((6,106),(7,(107,(57,(140,(10,139))))))),(18,44)))));
	TREE Imported_tree_211 = (1,((154,((2,157),(138,153))),(155,(((107,(3,(83,(79,(((46,(141,(148,(121,(76,(118,(((5,((110,((((73,(4,(49,81))),(77,((109,(25,125)),(105,124)))),(100,(152,(90,99)))),(94,111))),(8,80))),(56,(((74,(15,104)),(119,(55,71))),(97,(151,(117,(29,(26,45)))))))),(((20,(113,(65,120))),(122,((114,(156,(42,(36,37)))),(59,95)))),(101,(103,(102,115))))))))))),(149,((50,(98,(16,(((145,(146,(((22,((128,((23,(24,(35,123))),(78,(92,135)))),(67,(62,108)))),((64,147),(66,68))),((33,(84,85)),(96,(38,63)))))),(32,41)),(51,87))))),((136,(((21,127),(131,(129,130))),((30,(132,(133,134))),(48,54)))),(144,(53,91)))))),((13,(((((34,(9,(19,(86,112)))),(137,(14,28))),(60,((75,((12,142),(82,143))),(27,52)))),(61,(93,(58,((70,(11,(69,(72,(39,40))))),(47,150)))))),(116,(88,(126,(43,89)))))),(17,31))))))),((6,106),(7,(57,(140,(10,139)))))),(18,44)))));
	TREE Imported_tree_212 = (1,((154,((2,157),(138,153))),(155,(((107,(3,(83,(79,(((46,(141,(148,(121,(76,(118,(((5,((110,((((73,(4,(49,81))),(77,(125,((25,109),(105,124))))),(100,(152,(90,99)))),(94,111))),(8,80))),(56,(((74,(15,104)),(119,(55,71))),(97,(151,(117,(29,(26,45)))))))),(((20,(113,(65,120))),(122,((114,(156,(42,(36,37)))),(59,95)))),(101,(103,(102,115))))))))))),(149,((50,(98,(16,(((145,(146,(((22,((128,((23,(24,(35,123))),(78,(92,135)))),(67,(62,108)))),((64,147),(66,68))),((33,(84,85)),(96,(38,63)))))),(32,41)),(51,87))))),((136,(((21,127),(131,(129,130))),((30,(132,(133,134))),(48,54)))),(144,(53,91)))))),((13,(((((34,(9,(19,(86,112)))),(137,(14,28))),(60,((75,((12,142),(82,143))),(27,52)))),(61,(93,(58,((70,(11,(69,(72,(39,40))))),(47,150)))))),(88,(116,(126,(43,89)))))),(17,31))))))),((6,106),(7,(57,(140,(10,139)))))),(18,44)))));
	TREE Imported_tree_213 = (1,((154,((2,157),(138,153))),(155,(((107,(3,(83,(79,(((46,(141,(148,(121,(76,(118,(((5,((110,((((73,(4,(49,81))),(77,((25,109),(124,(105,125))))),(100,(152,(90,99)))),(94,111))),(8,80))),(56,(((74,(15,104)),(119,(55,71))),(97,(151,(117,(29,(26,45)))))))),(((20,(113,(65,120))),(122,((114,(156,(42,(36,37)))),(59,95)))),(101,(103,(102,115))))))))))),(149,((50,(98,(16,(((145,(146,(((22,((128,((23,(24,(35,123))),(78,(92,135)))),(67,(62,108)))),((64,147),(66,68))),((33,(84,85)),(96,(38,63)))))),(32,41)),(51,87))))),((136,(((21,127),(131,(129,130))),((30,(132,(133,134))),(48,54)))),(144,(53,91)))))),((13,(((((34,(9,(19,(86,112)))),(137,(14,28))),(60,((75,((12,142),(82,143))),(27,52)))),(61,(93,(58,((70,(11,(69,(72,(39,40))))),(47,150)))))),(88,(116,(126,(43,89)))))),(17,31))))))),((6,106),(7,(57,(140,(10,139)))))),(18,44)))));
	TREE Imported_tree_214 = (1,((154,((2,157),(138,153))),(155,(((107,(3,(83,(79,(((46,(141,(148,(121,(76,(118,(((131,(5,((110,((((73,(4,(49,81))),(77,((109,(25,125)),(105,124)))),(100,(152,(90,99)))),(94,111))),(8,80)))),(56,(((74,(15,104)),(119,(55,71))),(97,(151,(117,(29,(26,45)))))))),(((20,(113,(65,120))),(122,((114,(156,(42,(36,37)))),(59,95)))),(101,(103,(102,115))))))))))),(149,((50,(98,(16,(((145,(146,(((22,((128,((23,(24,(35,123))),(78,(92,135)))),(67,(62,108)))),((64,147),(66,68))),((33,(84,85)),(96,(38,63)))))),(32,41)),(51,87))))),((136,(((21,127),(129,130)),((30,(132,(133,134))),(48,54)))),(144,(53,91)))))),((13,(((((34,(9,(19,(86,112)))),(137,(14,28))),(60,((75,((12,142),(82,143))),(27,52)))),(61,(93,(58,((70,(11,(69,(72,(39,40))))),(47,150)))))),(88,(116,(126,(43,89)))))),(17,31))))))),((6,106),(7,(57,(140,(10,139)))))),(18,44)))));
	TREE Imported_tree_215 = (1,((154,((2,157),(138,153))),(155,(((107,(3,(83,(79,(((46,(141,(148,(121,(76,(118,(((5,((110,((((73,(4,(49,81))),(77,((109,(25,125)),(105,124)))),(100,(152,(90,99)))),(94,111))),(8,80))),(56,(((74,(15,104)),(119,(55,71))),(97,(151,(117,(29,(26,45)))))))),(((20,(113,(65,120))),(122,((114,(156,(42,(36,37)))),(59,95)))),(101,(103,(102,115))))))))))),(149,((50,(98,(16,(((145,(146,(((22,((128,((23,(24,(35,123))),(78,(92,135)))),(67,(62,108)))),((64,147),(66,68))),((33,(84,85)),(96,(38,63)))))),(32,41)),(51,87))))),((136,(((21,127),(129,130)),((131,(30,(132,(133,134)))),(48,54)))),(144,(53,91)))))),((13,(((((34,(9,(19,(86,112)))),(137,(14,28))),(60,((75,((12,142),(82,143))),(27,52)))),(61,(93,(58,((70,(11,(69,(72,(39,40))))),(47,150)))))),(88,(116,(126,(43,89)))))),(17,31))))))),((6,106),(7,(57,(140,(10,139)))))),(18,44)))));
	TREE Imported_tree_216 = (1,((154,((2,157),(138,153))),(155,(((107,(3,(83,(79,(((46,(141,(148,(121,(76,(118,(((5,((110,((((73,(4,(49,81))),(77,((109,(25,125)),(105,124)))),(100,(152,(90,99)))),(94,111))),(8,80))),(56,(((74,(15,104)),(119,(55,71))),(97,(151,(117,(29,(26,45)))))))),(((20,(113,(65,120))),(122,((114,(156,(42,(36,37)))),(59,95)))),(101,(103,(102,115))))))))))),(149,((50,(98,(16,(((145,(146,(((22,((128,((23,(24,(35,123))),(78,(92,135)))),(67,(62,108)))),((64,147),(66,68))),((33,(84,85)),(96,(38,63)))))),(32,41)),(51,87))))),((136,(((21,127),(129,130)),((30,(132,(133,134))),(131,(48,54))))),(144,(53,91)))))),((13,(((((34,(9,(19,(86,112)))),(137,(14,28))),(60,((75,((12,142),(82,143))),(27,52)))),(61,(93,(58,((70,(11,(69,(72,(39,40))))),(47,150)))))),(88,(116,(126,(43,89)))))),(17,31))))))),((6,106),(7,(57,(140,(10,139)))))),(18,44)))));
	TREE Imported_tree_217 = (1,((154,((2,157),(138,153))),(155,(((107,(3,(83,(79,(((46,(141,(148,(121,(76,(118,(((5,((110,((((73,(4,(49,81))),(77,((109,(25,125)),(105,124)))),(100,(152,(90,99)))),(94,111))),(131,(8,80)))),(56,(((74,(15,104)),(119,(55,71))),(97,(151,(117,(29,(26,45)))))))),(((20,(113,(65,120))),(122,((114,(156,(42,(36,37)))),(59,95)))),(101,(103,(102,115))))))))))),(149,((50,(98,(16,(((145,(146,(((22,((128,((23,(24,(35,123))),(78,(92,135)))),(67,(62,108)))),((64,147),(66,68))),((33,(84,85)),(96,(38,63)))))),(32,41)),(51,87))))),((136,(((21,127),(129,130)),((30,(132,(133,134))),(48,54)))),(144,(53,91)))))),((13,(((((34,(9,(19,(86,112)))),(137,(14,28))),(60,((75,((12,142),(82,143))),(27,52)))),(61,(93,(58,((70,(11,(69,(72,(39,40))))),(47,150)))))),(88,(116,(126,(43,89)))))),(17,31))))))),((6,106),(7,(57,(140,(10,139)))))),(18,44)))));
	TREE Imported_tree_218 = (1,((154,((2,157),(138,153))),(155,(((107,(3,(83,(79,(((46,(141,(148,(121,(76,(118,(((5,((110,((((73,(4,(49,81))),(77,((109,(25,125)),(105,124)))),(100,(152,(90,99)))),(94,111))),(8,80))),(56,(((74,(15,104)),(119,(55,71))),(97,(151,(117,(29,(26,45)))))))),(((20,(113,(65,120))),(122,((114,(156,(42,(36,37)))),(59,95)))),(101,(103,(102,115))))))))))),(149,((50,(98,(16,(((145,(146,(((22,((128,((23,(24,(35,123))),(78,(92,135)))),(67,(62,108)))),((64,147),(66,68))),((33,(84,85)),(96,(38,63)))))),(32,41)),(51,87))))),((136,(((21,127),((129,130),(131,132))),((30,(133,134)),(48,54)))),(144,(53,91)))))),((13,(((((34,(9,(19,(86,112)))),(137,(14,28))),(60,((75,((12,142),(82,143))),(27,52)))),(61,(93,(58,((70,(11,(69,(72,(39,40))))),(47,150)))))),(88,(116,(126,(43,89)))))),(17,31))))))),((6,106),(7,(57,(140,(10,139)))))),(18,44)))));
	TREE Imported_tree_219 = (1,((154,((2,157),(138,153))),(155,(((107,(3,(83,(79,(((46,(141,(148,(121,(76,(118,(((5,((110,((((73,(4,(49,81))),(77,((109,(25,125)),(105,124)))),(100,(152,(90,99)))),(94,111))),(8,80))),(56,(((74,(15,104)),(119,(55,71))),(97,(151,(117,(29,(26,45)))))))),(((20,(113,(65,120))),(122,((114,(156,(42,(36,37)))),(59,95)))),(101,(103,(102,115))))))))))),(149,((50,(98,(16,(((145,(146,(((22,((128,((23,(24,(35,123))),(78,(92,135)))),(67,(62,108)))),((64,147),(66,68))),((33,(84,85)),(96,(38,63)))))),(32,41)),(51,87))))),((133,(136,(((21,127),(131,(129,130))),((30,(132,134)),(48,54))))),(144,(53,91)))))),((13,(((((34,(9,(19,(86,112)))),(137,(14,28))),(60,((75,((12,142),(82,143))),(27,52)))),(61,(93,(58,((70,(11,(69,(72,(39,40))))),(47,150)))))),(88,(116,(126,(43,89)))))),(17,31))))))),((6,106),(7,(57,(140,(10,139)))))),(18,44)))));
	TREE Imported_tree_220 = (1,((154,((2,157),(138,153))),(155,(((107,(3,(83,(79,(((46,(141,(148,(121,(76,(118,(((5,((110,((((73,(4,(49,81))),(77,((109,(25,125)),(105,124)))),(100,(152,(90,99)))),(94,111))),(8,80))),(56,(((74,(15,104)),(119,(55,71))),(97,(151,(117,(29,(26,45)))))))),(((20,(113,(65,120))),(122,((114,(156,(42,(36,37)))),(59,95)))),(101,(103,(102,115))))))))))),(149,((50,(98,(16,(((145,(146,(((22,((128,((23,(24,(35,123))),(78,(92,135)))),(67,(62,108)))),((64,147),(66,68))),((33,(84,85)),(96,(38,63)))))),(32,41)),(51,87))))),((136,(133,(((21,127),(131,(129,130))),((30,(132,134)),(48,54))))),(144,(53,91)))))),((13,(((((34,(9,(19,(86,112)))),(137,(14,28))),(60,((75,((12,142),(82,143))),(27,52)))),(61,(93,(58,((70,(11,(69,(72,(39,40))))),(47,150)))))),(88,(116,(126,(43,89)))))),(17,31))))))),((6,106),(7,(57,(140,(10,139)))))),(18,44)))));
	TREE Imported_tree_221 = (1,((154,((2,157),(138,153))),(155,(((107,(3,(83,(79,(((46,(141,(148,(121,(76,(118,(((133,(5,((110,((((73,(4,(49,81))),(77,((109,(25,125)),(105,124)))),(100,(152,(90,99)))),(94,111))),(8,80)))),(56,(((74,(15,104)),(119,(55,71))),(97,(151,(117,(29,(26,45)))))))),(((20,(113,(65,120))),(122,((114,(156,(42,(36,37)))),(59,95)))),(101,(103,(102,115))))))))))),(149,((50,(98,(16,(((145,(146,(((22,((128,((23,(24,(35,123))),(78,(92,135)))),(67,(62,108)))),((64,147),(66,68))),((33,(84,85)),(96,(38,63)))))),(32,41)),(51,87))))),((136,(((21,127),(131,(129,130))),((30,(132,134)),(48,54)))),(144,(53,91)))))),((13,(((((34,(9,(19,(86,112)))),(137,(14,28))),(60,((75,((12,142),(82,143))),(27,52)))),(61,(93,(58,((70,(11,(69,(72,(39,40))))),(47,150)))))),(88,(116,(126,(43,89)))))),(17,31))))))),((6,106),(7,(57,(140,(10,139)))))),(18,44)))));
	TREE Imported_tree_222 = (1,((154,((2,157),(138,153))),(155,(((107,(3,(83,(79,(((46,(141,(148,(121,(76,(118,(((5,((110,((((73,(4,(49,81))),(77,((109,(25,125)),(105,124)))),(100,(152,(90,99)))),(94,111))),(8,80))),(56,(((74,(15,104)),(119,(55,71))),(97,(151,(117,(29,(26,45)))))))),(((20,(113,(65,120))),(122,((114,(156,(42,(36,37)))),(59,95)))),(101,(103,(102,115))))))))))),(149,((50,(98,(16,(((145,(146,(((22,((128,((23,(24,(35,123))),(78,(92,135)))),(67,(62,108)))),((64,147),(66,68))),((33,(84,85)),(96,(38,63)))))),(32,41)),(51,87))))),((136,((133,((21,127),(131,(129,130)))),((30,(132,134)),(48,54)))),(144,(53,91)))))),((13,(((((34,(9,(19,(86,112)))),(137,(14,28))),(60,((75,((12,142),(82,143))),(27,52)))),(61,(93,(58,((70,(11,(69,(72,(39,40))))),(47,150)))))),(88,(116,(126,(43,89)))))),(17,31))))))),((6,106),(7,(57,(140,(10,139)))))),(18,44)))));
	TREE Imported_tree_223 = (1,((154,((2,157),(138,153))),(155,(((107,(3,(83,(79,(((46,(141,(148,(121,(76,(118,(((5,((110,((((73,(4,(49,81))),(77,((109,(25,125)),(105,124)))),(100,(152,(90,99)))),(94,111))),(8,80))),(56,(((74,(15,104)),(119,(55,71))),(97,(151,(117,(29,(26,45)))))))),(((20,(113,(65,120))),(122,((114,(156,(42,(36,37)))),(59,95)))),(101,(103,(102,115))))))))))),(149,((50,(98,(16,(((145,(146,(((22,((128,((23,(24,(35,123))),(78,(92,135)))),(67,(62,108)))),((64,147),(66,68))),((33,(84,85)),(96,(38,63)))))),(32,41)),(51,87))))),((136,(((133,(21,127)),(131,(129,130))),((30,(132,134)),(48,54)))),(144,(53,91)))))),((13,(((((34,(9,(19,(86,112)))),(137,(14,28))),(60,((75,((12,142),(82,143))),(27,52)))),(61,(93,(58,((70,(11,(69,(72,(39,40))))),(47,150)))))),(88,(116,(126,(43,89)))))),(17,31))))))),((6,106),(7,(57,(140,(10,139)))))),(18,44)))));
	TREE Imported_tree_224 = (1,((154,((2,157),(138,153))),(155,(((107,(3,(83,(79,(((46,(141,(148,(121,(76,(118,(((5,((110,((((73,(4,(49,81))),(77,((109,(25,125)),(105,124)))),(100,(152,(90,99)))),(94,111))),(8,80))),(56,(((74,(15,104)),(119,(55,71))),(97,(151,(117,(29,(26,45)))))))),(((20,(113,(65,120))),(122,((114,(156,(42,(36,37)))),(59,95)))),(101,(103,(102,115))))))))))),(149,((50,(98,(16,(((145,(146,(((22,((128,((23,(24,(35,123))),(78,(92,135)))),(67,(62,108)))),((64,147),(66,68))),((33,(84,85)),(96,(38,63)))))),(32,41)),(51,87))))),((136,(((21,127),(131,(129,130))),(133,((30,(132,134)),(48,54))))),(144,(53,91)))))),((13,(((((34,(9,(19,(86,112)))),(137,(14,28))),(60,((75,((12,142),(82,143))),(27,52)))),(61,(93,(58,((70,(11,(69,(72,(39,40))))),(47,150)))))),(88,(116,(126,(43,89)))))),(17,31))))))),((6,106),(7,(57,(140,(10,139)))))),(18,44)))));
	TREE Imported_tree_225 = (1,((154,((2,157),(138,153))),(155,(((107,(3,(83,(79,(((46,(141,(148,(121,(76,(118,(((5,((110,((((73,(4,(49,81))),(77,((109,(25,125)),(105,124)))),(100,(152,(90,99)))),(94,111))),(8,80))),(56,(((74,(15,104)),(119,(55,71))),(97,(151,(117,(29,(26,45)))))))),(((20,(113,(65,120))),(122,((114,(156,(42,(36,37)))),(59,95)))),(101,(103,(102,115))))))))))),(149,((50,(98,(16,(((145,(146,(((22,((128,((23,(24,(35,123))),(78,(92,135)))),(67,(62,108)))),((64,147),(66,68))),((33,(84,85)),(96,(38,63)))))),(32,41)),(51,87))))),((136,(((21,127),(131,(129,130))),((133,(30,(132,134))),(48,54)))),(144,(53,91)))))),((13,(((((34,(9,(19,(86,112)))),(137,(14,28))),(60,((75,((12,142),(82,143))),(27,52)))),(61,(93,(58,((70,(11,(69,(72,(39,40))))),(47,150)))))),(88,(116,(126,(43,89)))))),(17,31))))))),((6,106),(7,(57,(140,(10,139)))))),(18,44)))));
	TREE Imported_tree_226 = (1,((154,((2,157),(138,153))),(155,(((107,(3,(83,(79,(((46,(141,(148,(121,(76,(118,(((5,((110,((((73,(4,(49,81))),(77,((109,(25,125)),(105,124)))),(100,(152,(90,99)))),(94,111))),(8,80))),(56,(((74,(15,104)),(119,(55,71))),(97,(151,(117,(29,(26,45)))))))),(((20,(113,(65,120))),(122,((114,(156,(42,(36,37)))),(59,95)))),(101,(103,(102,115))))))))))),(149,((50,(98,(16,(((145,(146,(((22,((128,((23,(24,(35,123))),(78,(92,135)))),(67,(62,108)))),((64,147),(66,68))),((33,(84,85)),(96,(38,63)))))),(32,41)),(51,87))))),((136,(((21,127),(131,(129,130))),((30,(132,134)),(133,(48,54))))),(144,(53,91)))))),((13,(((((34,(9,(19,(86,112)))),(137,(14,28))),(60,((75,((12,142),(82,143))),(27,52)))),(61,(93,(58,((70,(11,(69,(72,(39,40))))),(47,150)))))),(88,(116,(126,(43,89)))))),(17,31))))))),((6,106),(7,(57,(140,(10,139)))))),(18,44)))));
	TREE Imported_tree_227 = (1,((154,((2,157),(138,153))),(155,(((107,(3,(83,(79,(((46,(141,(148,(121,(76,(118,(((5,((110,((((73,(4,(49,81))),(77,((109,(25,125)),(105,124)))),(100,(152,(90,99)))),(94,111))),(8,80))),(56,(((74,(15,104)),(119,(55,71))),(97,(151,(117,(29,(26,45)))))))),(((20,(113,(65,120))),(122,((114,(156,(42,(36,37)))),(59,95)))),(101,(103,(102,115))))))))))),(149,((50,(98,(16,(((145,(146,(((22,((128,((23,(24,(35,123))),(78,(92,135)))),(67,(62,108)))),((64,147),(66,68))),((33,(84,85)),(96,(38,63)))))),(32,41)),(51,87))))),((136,(((21,127),(131,(129,130))),((30,(132,134)),(54,(48,133))))),(144,(53,91)))))),((13,(((((34,(9,(19,(86,112)))),(137,(14,28))),(60,((75,((12,142),(82,143))),(27,52)))),(61,(93,(58,((70,(11,(69,(72,(39,40))))),(47,150)))))),(88,(116,(126,(43,89)))))),(17,31))))))),((6,106),(7,(57,(140,(10,139)))))),(18,44)))));
	TREE Imported_tree_228 = (1,((154,((2,157),(138,153))),(155,(((107,(3,(83,(79,(((46,(141,(148,(121,(76,(118,(((134,(5,((110,((((73,(4,(49,81))),(77,((109,(25,125)),(105,124)))),(100,(152,(90,99)))),(94,111))),(8,80)))),(56,(((74,(15,104)),(119,(55,71))),(97,(151,(117,(29,(26,45)))))))),(((20,(113,(65,120))),(122,((114,(156,(42,(36,37)))),(59,95)))),(101,(103,(102,115))))))))))),(149,((50,(98,(16,(((145,(146,(((22,((128,((23,(24,(35,123))),(78,(92,135)))),(67,(62,108)))),((64,147),(66,68))),((33,(84,85)),(96,(38,63)))))),(32,41)),(51,87))))),((136,(((21,127),(131,(129,130))),((30,(132,133)),(48,54)))),(144,(53,91)))))),((13,(((((34,(9,(19,(86,112)))),(137,(14,28))),(60,((75,((12,142),(82,143))),(27,52)))),(61,(93,(58,((70,(11,(69,(72,(39,40))))),(47,150)))))),(88,(116,(126,(43,89)))))),(17,31))))))),((6,106),(7,(57,(140,(10,139)))))),(18,44)))));
	TREE Imported_tree_229 = (1,((154,((2,157),(138,153))),(155,(((107,(3,(83,(79,(((46,(141,(148,(121,(76,(118,(((5,((110,((((73,(4,(49,81))),(77,((109,(25,125)),(105,124)))),(100,(152,(90,99)))),(94,111))),(8,80))),(56,(((74,(15,104)),(119,(55,71))),(97,(151,(117,(29,(26,45)))))))),(((20,(113,(65,120))),(122,((114,(156,(42,(36,37)))),(59,95)))),(101,(103,(102,115))))))))))),(149,((50,(98,(16,(((145,(146,(((22,((128,((23,(24,(35,123))),(78,(92,135)))),(67,(62,108)))),((64,147),(66,68))),((33,(84,85)),(96,(38,63)))))),(32,41)),(51,87))))),((136,(((21,127),((129,130),(131,134))),((30,(132,133)),(48,54)))),(144,(53,91)))))),((13,(((((34,(9,(19,(86,112)))),(137,(14,28))),(60,((75,((12,142),(82,143))),(27,52)))),(61,(93,(58,((70,(11,(69,(72,(39,40))))),(47,150)))))),(88,(116,(126,(43,89)))))),(17,31))))))),((6,106),(7,(57,(140,(10,139)))))),(18,44)))));
	TREE Imported_tree_230 = (1,((154,((2,157),(138,153))),(155,(((107,(3,(83,(79,(((46,(141,(148,(121,(76,(118,(((5,(134,((110,((((73,(4,(49,81))),(77,((109,(25,125)),(105,124)))),(100,(152,(90,99)))),(94,111))),(8,80)))),(56,(((74,(15,104)),(119,(55,71))),(97,(151,(117,(29,(26,45)))))))),(((20,(113,(65,120))),(122,((114,(156,(42,(36,37)))),(59,95)))),(101,(103,(102,115))))))))))),(149,((50,(98,(16,(((145,(146,(((22,((128,((23,(24,(35,123))),(78,(92,135)))),(67,(62,108)))),((64,147),(66,68))),((33,(84,85)),(96,(38,63)))))),(32,41)),(51,87))))),((136,(((21,127),(131,(129,130))),((30,(132,133)),(48,54)))),(144,(53,91)))))),((13,(((((34,(9,(19,(86,112)))),(137,(14,28))),(60,((75,((12,142),(82,143))),(27,52)))),(61,(93,(58,((70,(11,(69,(72,(39,40))))),(47,150)))))),(88,(116,(126,(43,89)))))),(17,31))))))),((6,106),(7,(57,(140,(10,139)))))),(18,44)))));
	TREE Imported_tree_231 = (1,((154,((2,157),(138,153))),(155,(((107,(3,(83,(79,(((46,(141,(148,(121,(76,(118,(((5,((110,((((73,(4,(49,81))),(77,((109,(25,125)),(105,124)))),(100,(152,(90,99)))),(94,111))),(134,(8,80)))),(56,(((74,(15,104)),(119,(55,71))),(97,(151,(117,(29,(26,45)))))))),(((20,(113,(65,120))),(122,((114,(156,(42,(36,37)))),(59,95)))),(101,(103,(102,115))))))))))),(149,((50,(98,(16,(((145,(146,(((22,((128,((23,(24,(35,123))),(78,(92,135)))),(67,(62,108)))),((64,147),(66,68))),((33,(84,85)),(96,(38,63)))))),(32,41)),(51,87))))),((136,(((21,127),(131,(129,130))),((30,(132,133)),(48,54)))),(144,(53,91)))))),((13,(((((34,(9,(19,(86,112)))),(137,(14,28))),(60,((75,((12,142),(82,143))),(27,52)))),(61,(93,(58,((70,(11,(69,(72,(39,40))))),(47,150)))))),(88,(116,(126,(43,89)))))),(17,31))))))),((6,106),(7,(57,(140,(10,139)))))),(18,44)))));
	TREE Imported_tree_232 = (1,((154,((2,157),(138,153))),(155,(((107,(3,(83,(79,(((46,(141,(148,(121,(76,(118,(((5,((134,(110,((((73,(4,(49,81))),(77,((109,(25,125)),(105,124)))),(100,(152,(90,99)))),(94,111)))),(8,80))),(56,(((74,(15,104)),(119,(55,71))),(97,(151,(117,(29,(26,45)))))))),(((20,(113,(65,120))),(122,((114,(156,(42,(36,37)))),(59,95)))),(101,(103,(102,115))))))))))),(149,((50,(98,(16,(((145,(146,(((22,((128,((23,(24,(35,123))),(78,(92,135)))),(67,(62,108)))),((64,147),(66,68))),((33,(84,85)),(96,(38,63)))))),(32,41)),(51,87))))),((136,(((21,127),(131,(129,130))),((30,(132,133)),(48,54)))),(144,(53,91)))))),((13,(((((34,(9,(19,(86,112)))),(137,(14,28))),(60,((75,((12,142),(82,143))),(27,52)))),(61,(93,(58,((70,(11,(69,(72,(39,40))))),(47,150)))))),(88,(116,(126,(43,89)))))),(17,31))))))),((6,106),(7,(57,(140,(10,139)))))),(18,44)))));
	TREE Imported_tree_233 = (1,((154,((2,157),(138,153))),(155,(((107,(3,(83,(79,(((46,(141,(148,(121,(76,(118,(((5,((110,((((73,(4,(49,81))),(77,((109,(25,125)),(105,124)))),(100,(152,(90,99)))),(94,111))),(8,(80,134)))),(56,(((74,(15,104)),(119,(55,71))),(97,(151,(117,(29,(26,45)))))))),(((20,(113,(65,120))),(122,((114,(156,(42,(36,37)))),(59,95)))),(101,(103,(102,115))))))))))),(149,((50,(98,(16,(((145,(146,(((22,((128,((23,(24,(35,123))),(78,(92,135)))),(67,(62,108)))),((64,147),(66,68))),((33,(84,85)),(96,(38,63)))))),(32,41)),(51,87))))),((136,(((21,127),(131,(129,130))),((30,(132,133)),(48,54)))),(144,(53,91)))))),((13,(((((34,(9,(19,(86,112)))),(137,(14,28))),(60,((75,((12,142),(82,143))),(27,52)))),(61,(93,(58,((70,(11,(69,(72,(39,40))))),(47,150)))))),(88,(116,(126,(43,89)))))),(17,31))))))),((6,106),(7,(57,(140,(10,139)))))),(18,44)))));
	TREE Imported_tree_234 = (1,((154,((2,157),(138,153))),(155,(((107,(3,(83,(79,(((46,(141,(148,(121,(76,(118,(((5,((110,(134,((((73,(4,(49,81))),(77,((109,(25,125)),(105,124)))),(100,(152,(90,99)))),(94,111)))),(8,80))),(56,(((74,(15,104)),(119,(55,71))),(97,(151,(117,(29,(26,45)))))))),(((20,(113,(65,120))),(122,((114,(156,(42,(36,37)))),(59,95)))),(101,(103,(102,115))))))))))),(149,((50,(98,(16,(((145,(146,(((22,((128,((23,(24,(35,123))),(78,(92,135)))),(67,(62,108)))),((64,147),(66,68))),((33,(84,85)),(96,(38,63)))))),(32,41)),(51,87))))),((136,(((21,127),(131,(129,130))),((30,(132,133)),(48,54)))),(144,(53,91)))))),((13,(((((34,(9,(19,(86,112)))),(137,(14,28))),(60,((75,((12,142),(82,143))),(27,52)))),(61,(93,(58,((70,(11,(69,(72,(39,40))))),(47,150)))))),(88,(116,(126,(43,89)))))),(17,31))))))),((6,106),(7,(57,(140,(10,139)))))),(18,44)))));
	TREE Imported_tree_235 = (1,((154,((2,157),(138,153))),(155,(((107,(3,(83,(79,(((46,(141,(148,(121,(76,(118,(((5,((((((73,(4,(49,81))),(77,((109,(25,125)),(105,124)))),(100,(152,(90,99)))),(94,111)),(110,134)),(8,80))),(56,(((74,(15,104)),(119,(55,71))),(97,(151,(117,(29,(26,45)))))))),(((20,(113,(65,120))),(122,((114,(156,(42,(36,37)))),(59,95)))),(101,(103,(102,115))))))))))),(149,((50,(98,(16,(((145,(146,(((22,((128,((23,(24,(35,123))),(78,(92,135)))),(67,(62,108)))),((64,147),(66,68))),((33,(84,85)),(96,(38,63)))))),(32,41)),(51,87))))),((136,(((21,127),(131,(129,130))),((30,(132,133)),(48,54)))),(144,(53,91)))))),((13,(((((34,(9,(19,(86,112)))),(137,(14,28))),(60,((75,((12,142),(82,143))),(27,52)))),(61,(93,(58,((70,(11,(69,(72,(39,40))))),(47,150)))))),(88,(116,(126,(43,89)))))),(17,31))))))),((6,106),(7,(57,(140,(10,139)))))),(18,44)))));
	TREE Imported_tree_236 = (1,((154,((2,157),(138,153))),(155,(((107,(3,(83,(79,(((46,(141,(148,(121,(76,(118,(((5,((110,((134,(((73,(4,(49,81))),(77,((109,(25,125)),(105,124)))),(100,(152,(90,99))))),(94,111))),(8,80))),(56,(((74,(15,104)),(119,(55,71))),(97,(151,(117,(29,(26,45)))))))),(((20,(113,(65,120))),(122,((114,(156,(42,(36,37)))),(59,95)))),(101,(103,(102,115))))))))))),(149,((50,(98,(16,(((145,(146,(((22,((128,((23,(24,(35,123))),(78,(92,135)))),(67,(62,108)))),((64,147),(66,68))),((33,(84,85)),(96,(38,63)))))),(32,41)),(51,87))))),((136,(((21,127),(131,(129,130))),((30,(132,133)),(48,54)))),(144,(53,91)))))),((13,(((((34,(9,(19,(86,112)))),(137,(14,28))),(60,((75,((12,142),(82,143))),(27,52)))),(61,(93,(58,((70,(11,(69,(72,(39,40))))),(47,150)))))),(88,(116,(126,(43,89)))))),(17,31))))))),((6,106),(7,(57,(140,(10,139)))))),(18,44)))));
	TREE Imported_tree_237 = (1,((154,((2,157),(138,153))),(155,(((107,(3,(83,(79,(((46,(141,(148,(121,(76,(118,(((5,((110,((((73,(4,(49,81))),(77,((109,(25,125)),(105,124)))),(100,(152,(90,99)))),(134,(94,111)))),(8,80))),(56,(((74,(15,104)),(119,(55,71))),(97,(151,(117,(29,(26,45)))))))),(((20,(113,(65,120))),(122,((114,(156,(42,(36,37)))),(59,95)))),(101,(103,(102,115))))))))))),(149,((50,(98,(16,(((145,(146,(((22,((128,((23,(24,(35,123))),(78,(92,135)))),(67,(62,108)))),((64,147),(66,68))),((33,(84,85)),(96,(38,63)))))),(32,41)),(51,87))))),((136,(((21,127),(131,(129,130))),((30,(132,133)),(48,54)))),(144,(53,91)))))),((13,(((((34,(9,(19,(86,112)))),(137,(14,28))),(60,((75,((12,142),(82,143))),(27,52)))),(61,(93,(58,((70,(11,(69,(72,(39,40))))),(47,150)))))),(88,(116,(126,(43,89)))))),(17,31))))))),((6,106),(7,(57,(140,(10,139)))))),(18,44)))));
	TREE Imported_tree_238 = (1,((154,((2,157),(138,153))),(155,(((107,(3,(83,(79,(((46,(141,(148,(121,(76,(118,(((5,((110,((((73,(4,(49,81))),(77,((109,(25,125)),(105,124)))),(100,(152,(90,99)))),(111,(94,134)))),(8,80))),(56,(((74,(15,104)),(119,(55,71))),(97,(151,(117,(29,(26,45)))))))),(((20,(113,(65,120))),(122,((114,(156,(42,(36,37)))),(59,95)))),(101,(103,(102,115))))))))))),(149,((50,(98,(16,(((145,(146,(((22,((128,((23,(24,(35,123))),(78,(92,135)))),(67,(62,108)))),((64,147),(66,68))),((33,(84,85)),(96,(38,63)))))),(32,41)),(51,87))))),((136,(((21,127),(131,(129,130))),((30,(132,133)),(48,54)))),(144,(53,91)))))),((13,(((((34,(9,(19,(86,112)))),(137,(14,28))),(60,((75,((12,142),(82,143))),(27,52)))),(61,(93,(58,((70,(11,(69,(72,(39,40))))),(47,150)))))),(88,(116,(126,(43,89)))))),(17,31))))))),((6,106),(7,(57,(140,(10,139)))))),(18,44)))));
	TREE Imported_tree_239 = (1,(153,((154,(138,(2,157))),(155,(((107,(3,(83,(79,(((46,(141,(148,(121,(76,(118,(((5,((110,((((73,(4,(49,81))),(77,((109,(25,125)),(105,124)))),(100,(152,(90,99)))),(94,111))),(8,80))),(56,(((74,(15,104)),(119,(55,71))),(97,(151,(117,(29,(26,45)))))))),(((20,(113,(65,120))),(122,((114,(156,(42,(36,37)))),(59,95)))),(101,(103,(102,115))))))))))),(149,((50,(98,(16,(((145,(146,(((22,((128,((23,(24,(35,123))),(78,(92,135)))),(67,(62,108)))),((64,147),(66,68))),((33,(84,85)),(96,(38,63)))))),(32,41)),(51,87))))),((136,(((21,127),(131,(129,130))),((30,(132,(133,134))),(48,54)))),(144,(53,91)))))),((13,(((((34,(9,(19,(86,112)))),(137,(14,28))),(60,((75,((12,142),(82,143))),(27,52)))),(61,(93,(58,((70,(11,(69,(72,(39,40))))),(47,150)))))),(88,(116,(126,(43,89)))))),(17,31))))))),((6,106),(7,(57,(140,(10,139)))))),(18,44))))));
	TREE Imported_tree_240 = (1,((154,(153,(138,(2,157)))),(155,(((107,(3,(83,(79,(((46,(141,(148,(121,(76,(118,(((5,((110,((((73,(4,(49,81))),(77,((109,(25,125)),(105,124)))),(100,(152,(90,99)))),(94,111))),(8,80))),(56,(((74,(15,104)),(119,(55,71))),(97,(151,(117,(29,(26,45)))))))),(((20,(113,(65,120))),(122,((114,(156,(42,(36,37)))),(59,95)))),(101,(103,(102,115))))))))))),(149,((50,(98,(16,(((145,(146,(((22,((128,((23,(24,(35,123))),(78,(92,135)))),(67,(62,108)))),((64,147),(66,68))),((33,(84,85)),(96,(38,63)))))),(32,41)),(51,87))))),((136,(((21,127),(131,(129,130))),((30,(132,(133,134))),(48,54)))),(144,(53,91)))))),((13,(((((34,(9,(19,(86,112)))),(137,(14,28))),(60,((75,((12,142),(82,143))),(27,52)))),(61,(93,(58,((70,(11,(69,(72,(39,40))))),(47,150)))))),(88,(116,(126,(43,89)))))),(17,31))))))),((6,106),(7,(57,(140,(10,139)))))),(18,44)))));
	TREE Imported_tree_241 = (1,((154,((2,157),(138,153))),(155,(((107,(3,(83,(79,(((46,(141,(148,(121,(76,(118,(((5,((110,(((77,(((4,73),(49,81)),((109,(25,125)),(105,124)))),(100,(152,(90,99)))),(94,111))),(8,80))),(56,(((74,(15,104)),(119,(55,71))),(97,(151,(117,(29,(26,45)))))))),(((20,(113,(65,120))),(122,((114,(156,(42,(36,37)))),(59,95)))),(101,(103,(102,115))))))))))),(149,((50,(98,(16,(((145,(146,(((22,((128,((23,(24,(35,123))),(78,(92,135)))),(67,(62,108)))),((64,147),(66,68))),((33,(84,85)),(96,(38,63)))))),(32,41)),(51,87))))),((136,(((21,127),(131,(129,130))),((30,(132,(133,134))),(48,54)))),(144,(53,91)))))),((13,(((((34,(9,(19,(86,112)))),(137,(14,28))),(60,((75,((12,142),(82,143))),(27,52)))),(61,(93,(58,((70,(11,(69,(72,(39,40))))),(47,150)))))),(88,(116,(126,(43,89)))))),(17,31))))))),((6,106),(7,(57,(140,(10,139)))))),(18,44)))));
	TREE Imported_tree_242 = (1,((154,((2,157),(138,153))),(155,(((107,(3,(83,(79,(((46,(141,(148,(121,(76,(118,(((5,((110,((((77,((4,73),(49,81))),((109,(25,125)),(105,124))),(100,(152,(90,99)))),(94,111))),(8,80))),(56,(((74,(15,104)),(119,(55,71))),(97,(151,(117,(29,(26,45)))))))),(((20,(113,(65,120))),(122,((114,(156,(42,(36,37)))),(59,95)))),(101,(103,(102,115))))))))))),(149,((50,(98,(16,(((145,(146,(((22,((128,((23,(24,(35,123))),(78,(92,135)))),(67,(62,108)))),((64,147),(66,68))),((33,(84,85)),(96,(38,63)))))),(32,41)),(51,87))))),((136,(((21,127),(131,(129,130))),((30,(132,(133,134))),(48,54)))),(144,(53,91)))))),((13,(((((34,(9,(19,(86,112)))),(137,(14,28))),(60,((75,((12,142),(82,143))),(27,52)))),(61,(93,(58,((70,(11,(69,(72,(39,40))))),(47,150)))))),(88,(116,(126,(43,89)))))),(17,31))))))),((6,106),(7,(57,(140,(10,139)))))),(18,44)))));
	TREE Imported_tree_243 = (1,((154,((2,157),(138,153))),(155,(((107,(3,(83,(79,(((46,(141,(148,(121,(76,(118,(((5,((110,((((73,(4,(49,81))),(77,((109,(25,125)),(105,124)))),(100,(152,(90,99)))),(94,111))),(8,80))),(56,(((74,(15,104)),(119,(55,71))),(97,(151,(117,(29,(26,45)))))))),(((20,(113,(65,120))),(122,((114,(156,(42,(36,37)))),(59,95)))),(101,(103,(102,115))))))))))),(149,((50,(98,(16,(((145,(146,(((22,((128,((23,(24,(35,123))),(78,(92,135)))),(67,(62,108)))),((64,147),(66,68))),((33,(84,85)),(96,(38,63)))))),(32,41)),(51,87))))),((136,((((21,127),(131,(129,130))),(48,54)),(30,(132,(133,134))))),(144,(53,91)))))),((13,(((((34,(9,(19,(86,112)))),(137,(14,28))),(60,((75,((12,142),(82,143))),(27,52)))),(61,(93,(58,((70,(11,(69,(72,(39,40))))),(47,150)))))),(88,(116,(126,(43,89)))))),(17,31))))))),((6,106),(7,(57,(140,(10,139)))))),(18,44)))));
	TREE Imported_tree_244 = (1,((154,((2,157),(138,153))),(155,(((107,(3,(83,(79,(((46,(141,(148,(121,(76,(118,(((5,((110,((((73,(4,(49,81))),(77,((109,(25,125)),(105,124)))),(100,(152,(90,99)))),(94,111))),(8,80))),(56,(((74,(15,104)),(119,(55,71))),(97,(151,(117,(29,(26,45)))))))),(((20,(113,(65,120))),(122,((114,(156,(42,(36,37)))),(59,95)))),(101,(103,(102,115))))))))))),(149,((50,(98,(16,(((145,(146,(((22,((128,((23,(24,(35,123))),(78,(92,135)))),(67,(62,108)))),((64,147),(66,68))),((33,(84,85)),(96,(38,63)))))),(32,41)),(51,87))))),((136,((((21,127),(131,(129,130))),(48,54)),(133,(134,(30,132))))),(144,(53,91)))))),((13,(((((34,(9,(19,(86,112)))),(137,(14,28))),(60,((75,((12,142),(82,143))),(27,52)))),(61,(93,(58,((70,(11,(69,(72,(39,40))))),(47,150)))))),(88,(116,(126,(43,89)))))),(17,31))))))),((6,106),(7,(57,(140,(10,139)))))),(18,44)))));
	TREE Imported_tree_245 = (1,((154,((2,157),(138,153))),(155,(((107,(3,(83,(79,(((46,(141,(148,(121,(76,(118,(((5,((110,((((73,(4,(49,81))),(77,((109,(25,125)),(105,124)))),(100,(152,(90,99)))),(94,111))),(8,80))),(56,(((74,(15,104)),(119,(55,71))),(97,(151,(117,(29,(26,45)))))))),(((20,(113,(65,120))),(122,((114,(156,(42,(36,37)))),(59,95)))),(101,(103,(102,115))))))))))),(149,((50,(98,(16,(((145,(146,((22,((128,(((23,(24,(35,123))),(78,(92,135))),((33,(84,85)),(96,(38,63))))),(67,(62,108)))),((64,147),(66,68))))),(32,41)),(51,87))))),((136,(((21,127),(131,(129,130))),((30,(132,(133,134))),(48,54)))),(144,(53,91)))))),((13,(((((34,(9,(19,(86,112)))),(137,(14,28))),(60,((75,((12,142),(82,143))),(27,52)))),(61,(93,(58,((70,(11,(69,(72,(39,40))))),(47,150)))))),(88,(116,(126,(43,89)))))),(17,31))))))),((6,106),(7,(57,(140,(10,139)))))),(18,44)))));
	TREE Imported_tree_246 = (1,((154,((2,157),(138,153))),(155,(((107,(3,(83,(79,(((46,(141,(148,(121,(76,(118,(((5,((110,((((73,(4,(49,81))),(77,((109,(25,125)),(105,124)))),(100,(152,(90,99)))),(94,111))),(8,80))),(56,(((74,(15,104)),(119,(55,71))),(97,(151,(117,(29,(26,45)))))))),(((20,(113,(65,120))),(122,((114,(156,(42,(36,37)))),(59,95)))),(101,(103,(102,115))))))))))),(149,((50,(98,(16,(((145,(146,(((22,((128,((23,(24,(35,123))),(78,(92,135)))),(67,(62,108)))),((64,147),(66,68))),((33,(84,85)),(96,(38,63)))))),(32,41)),(51,87))))),((136,(((21,127),(131,(129,130))),((30,(132,(133,134))),(48,54)))),(144,(53,91)))))),(((13,((((34,(9,(19,(86,112)))),(137,(14,28))),(60,((75,((12,142),(82,143))),(27,52)))),(61,(93,(58,((70,(11,(69,(72,(39,40))))),(47,150))))))),(116,(88,(126,(43,89))))),(17,31))))))),((6,106),(7,(57,(140,(10,139)))))),(18,44)))));
	TREE Imported_tree_247 = (1,((154,((2,157),(138,153))),(155,(((107,(3,(83,(79,(((46,(141,(148,(121,(76,(118,(((5,((110,(((((4,73),(49,81)),(77,((109,(25,125)),(105,124)))),(100,(152,(90,99)))),(94,111))),(8,80))),(56,(((74,(15,104)),(119,(55,71))),(97,(151,(117,(29,(26,45)))))))),(((20,(113,(65,120))),(122,((114,(156,(42,(36,37)))),(59,95)))),(101,(103,(102,115))))))))))),(149,((50,(98,(16,(((145,(146,(((22,((128,((23,(24,(35,123))),(78,(92,135)))),(67,(62,108)))),((64,147),(66,68))),((33,(84,85)),(96,(38,63)))))),(32,41)),(51,87))))),((136,(((21,127),(131,(129,130))),((30,(132,(133,134))),(48,54)))),(144,(53,91)))))),((13,(((((34,(9,(19,(86,112)))),(137,(14,28))),(60,((75,((12,142),(82,143))),(27,52)))),(61,(93,(58,((70,(11,(69,(72,(39,40))))),(47,150)))))),(88,(116,(126,(43,89)))))),(17,31))))))),((6,106),(7,(57,(140,(10,139)))))),(18,44)))));
	TREE Imported_tree_248 = (1,((154,((2,157),(138,153))),(155,(((107,(3,(83,(79,(((46,(141,(148,(121,(76,(118,(((5,((110,((((73,(4,(49,81))),(77,((109,(25,125)),(105,124)))),(100,(152,(90,99)))),(94,111))),(8,80))),(56,(((74,(15,104)),(119,(55,71))),(97,(151,(117,(29,(26,45)))))))),(((20,(113,(65,120))),(122,((114,(156,(42,(36,37)))),(59,95)))),(101,(103,(102,115))))))))))),(149,((50,(98,(16,(((145,(146,((((22,(67,(128,((23,(24,(35,123))),(78,(92,135)))))),(62,108)),((64,147),(66,68))),((33,(84,85)),(96,(38,63)))))),(32,41)),(51,87))))),((136,(((21,127),(131,(129,130))),((30,(132,(133,134))),(48,54)))),(144,(53,91)))))),((13,(((((34,(9,(19,(86,112)))),(137,(14,28))),(60,((75,((12,142),(82,143))),(27,52)))),(61,(93,(58,((70,(11,(69,(72,(39,40))))),(47,150)))))),(88,(116,(126,(43,89)))))),(17,31))))))),((6,106),(7,(57,(140,(10,139)))))),(18,44)))));
	TREE Imported_tree_249 = (1,((154,((2,157),(138,153))),(155,(((107,(3,(83,(79,(((46,(141,(148,(121,(76,(118,((((5,((110,((((73,(4,(49,81))),(77,((109,(25,125)),(105,124)))),(100,(152,(90,99)))),(94,111))),(8,80))),(133,134)),(56,(((74,(15,104)),(119,(55,71))),(97,(151,(117,(29,(26,45)))))))),(((20,(113,(65,120))),(122,((114,(156,(42,(36,37)))),(59,95)))),(101,(103,(102,115))))))))))),(149,((50,(98,(16,(((145,(146,(((22,((128,((23,(24,(35,123))),(78,(92,135)))),(67,(62,108)))),((64,147),(66,68))),((33,(84,85)),(96,(38,63)))))),(32,41)),(51,87))))),((136,(((21,127),(131,(129,130))),((30,132),(48,54)))),(144,(53,91)))))),((13,(((((34,(9,(19,(86,112)))),(137,(14,28))),(60,((75,((12,142),(82,143))),(27,52)))),(61,(93,(58,((70,(11,(69,(72,(39,40))))),(47,150)))))),(88,(116,(126,(43,89)))))),(17,31))))))),((6,106),(7,(57,(140,(10,139)))))),(18,44)))));
	TREE Imported_tree_250 = (1,((154,((2,157),(138,153))),(155,(((107,(3,(83,(79,(((46,(141,(148,(121,(76,(118,(((5,((110,((((73,(4,(49,81))),(77,((109,(25,125)),(105,124)))),(100,(152,(90,99)))),(94,111))),(8,80))),(56,(((74,(15,104)),(119,(55,71))),(97,(151,(117,(29,(26,45)))))))),(((20,(113,(65,120))),(122,((114,(156,(42,(36,37)))),(59,95)))),(101,(103,(102,115))))))))))),(149,((50,(98,(16,(((145,(146,(((22,((128,((23,(24,(35,123))),(78,(92,135)))),(67,(62,108)))),((64,147),(66,68))),((33,(84,85)),(96,(38,63)))))),(32,41)),(51,87))))),((136,(((21,127),((129,130),(131,(133,134)))),((30,132),(48,54)))),(144,(53,91)))))),((13,(((((34,(9,(19,(86,112)))),(137,(14,28))),(60,((75,((12,142),(82,143))),(27,52)))),(61,(93,(58,((70,(11,(69,(72,(39,40))))),(47,150)))))),(88,(116,(126,(43,89)))))),(17,31))))))),((6,106),(7,(57,(140,(10,139)))))),(18,44)))));
	TREE Imported_tree_251 = (1,((154,((2,157),(138,153))),(155,(((107,(3,(83,(79,(((46,(141,(148,(121,(76,(118,(((5,((110,((((73,(4,(49,81))),(77,((109,(25,125)),(105,124)))),(100,(152,(90,99)))),(94,111))),(8,80))),(56,(((74,(15,104)),(119,(55,71))),(97,(151,(117,(29,(26,45)))))))),(((20,(113,(65,120))),(122,((114,(156,(42,(36,37)))),(59,95)))),(101,(103,(102,115))))))))))),(149,((50,(98,(16,(((145,(146,(((22,((128,((23,(24,(35,123))),(78,(92,135)))),(67,(62,108)))),((64,147),(66,68))),((33,(84,85)),(96,(38,63)))))),(32,41)),(51,87))))),((136,(((21,127),((129,130),(131,(132,(133,134))))),(30,(48,54)))),(144,(53,91)))))),((13,(((((34,(9,(19,(86,112)))),(137,(14,28))),(60,((75,((12,142),(82,143))),(27,52)))),(61,(93,(58,((70,(11,(69,(72,(39,40))))),(47,150)))))),(88,(116,(126,(43,89)))))),(17,31))))))),((6,106),(7,(57,(140,(10,139)))))),(18,44)))));
	TREE Imported_tree_252 = (1,((154,((2,157),(138,153))),(155,(((107,(3,(83,(79,(((141,(46,(148,(121,(76,(118,(((5,((110,((((73,(4,(49,81))),(77,((109,(25,125)),(105,124)))),(100,(152,(90,99)))),(94,111))),(8,80))),(56,(((74,(15,104)),(119,(55,71))),(97,(151,(117,(29,(26,45)))))))),(((20,(113,(65,120))),(122,((114,(156,(42,(36,37)))),(59,95)))),(101,(103,(102,115))))))))))),(149,((50,(98,(16,(((145,(146,((((128,(22,((23,(24,(35,123))),(78,(92,135))))),(67,(62,108))),((64,147),(66,68))),((33,(84,85)),(96,(38,63)))))),(32,41)),(51,87))))),((136,(((21,127),(131,(129,130))),((30,(132,(133,134))),(48,54)))),(144,(53,91)))))),((13,(((((34,(9,(19,(86,112)))),(137,(14,28))),(60,((75,(12,(142,(82,143)))),(27,52)))),(61,(93,(58,((70,(11,(69,(72,(39,40))))),(47,150)))))),(88,(116,(126,(43,89)))))),(17,31))))))),((6,106),(7,(57,(140,(10,139)))))),(18,44)))));
	TREE Imported_tree_253 = (1,((154,((2,157),(138,153))),(155,(((107,(3,(83,(79,(((46,(141,(148,(121,(76,(118,(((5,((110,((((73,(4,(49,81))),(77,((109,(25,125)),(105,124)))),(100,(152,(90,99)))),(94,111))),(8,80))),(56,(((74,(15,104)),(119,(55,71))),(97,(151,(117,(29,(26,45)))))))),(((20,(113,(65,120))),(122,((114,(156,(42,(36,37)))),(59,95)))),(101,(103,(102,115))))))))))),(149,((50,(98,(16,(((145,(146,((((128,(22,((23,(24,(35,123))),(78,(92,135))))),(67,(62,108))),((64,147),(66,68))),((33,(84,85)),(96,(38,63)))))),(32,41)),(51,87))))),((136,(((21,127),(131,(129,130))),((30,(132,(133,134))),(48,54)))),(144,(53,91)))))),((13,(((((34,(9,(19,(86,112)))),(137,(14,28))),(60,((75,(12,(142,(82,143)))),(27,52)))),(61,(58,(93,((70,(11,(69,(72,(39,40))))),(47,150)))))),(88,(116,(126,(43,89)))))),(17,31))))))),((6,106),(7,(57,(140,(10,139)))))),(18,44)))));
	TREE Imported_tree_254 = (1,((154,((2,157),(138,153))),(155,(((107,(3,(83,(79,(((46,(141,(148,(121,(76,(118,(((5,((110,((((73,(4,(49,81))),(77,((109,(25,125)),(105,124)))),(100,(152,(90,99)))),(94,111))),(8,80))),(56,(((74,(15,104)),(119,(55,71))),(97,(151,(117,(29,(26,45)))))))),(((20,(113,(65,120))),(122,((114,(156,(42,(36,37)))),(59,95)))),(101,(103,(102,115))))))))))),(149,((50,(98,(16,(((145,(146,((((128,(22,((23,(24,(35,123))),(78,(92,135))))),(67,(62,108))),(68,(64,(66,147)))),((33,(84,85)),(96,(38,63)))))),(32,41)),(51,87))))),((136,(((21,127),(131,(129,130))),((30,(132,(133,134))),(48,54)))),(144,(53,91)))))),((13,(((((34,(9,(19,(86,112)))),(137,(14,28))),(60,((75,(12,(142,(82,143)))),(27,52)))),(61,(93,(58,((70,(11,(69,(72,(39,40))))),(47,150)))))),(88,(116,(126,(43,89)))))),(17,31))))))),((6,106),(7,(57,(140,(10,139)))))),(18,44)))));
	TREE Imported_tree_255 = (1,((154,((2,157),(138,153))),(155,(((107,(3,(83,(79,(((46,(141,(148,(121,(76,(118,(((5,((110,((((73,(4,(49,81))),(77,((109,(25,125)),(105,124)))),(100,(152,(90,99)))),(94,111))),(8,80))),(56,(((74,(15,104)),(119,(55,71))),(97,(151,(117,(29,(26,45)))))))),(((20,(113,(65,120))),(122,((114,(156,(42,(36,37)))),(59,95)))),(101,(103,(102,115))))))))))),(149,((50,(98,(16,(((145,(146,(((((22,((23,(24,(35,123))),(78,(92,135)))),(67,128)),(62,108)),((64,147),(66,68))),((33,(84,85)),(96,(38,63)))))),(32,41)),(51,87))))),((136,(((21,127),(131,(129,130))),((30,(132,(133,134))),(48,54)))),(144,(53,91)))))),((13,(((((34,(9,(19,(86,112)))),(137,(14,28))),(60,((75,(12,(142,(82,143)))),(27,52)))),(61,(93,(58,((70,(11,(69,(72,(39,40))))),(47,150)))))),(88,(116,(126,(43,89)))))),(17,31))))))),((6,106),(7,(57,(140,(10,139)))))),(18,44)))));
	TREE Imported_tree_256 = (1,((154,((2,157),(138,153))),(155,(((107,(3,(83,(79,(((46,(141,(148,(121,(76,(118,(((5,((110,((((73,(4,(49,81))),(77,((109,(25,125)),(105,124)))),(100,(152,(90,99)))),(94,111))),(8,80))),(56,(((74,(15,104)),(119,(55,71))),(97,(151,(117,(29,(26,45)))))))),(((20,(113,(65,120))),(122,((114,(156,(42,(36,37)))),(59,95)))),(101,(103,(102,115))))))))))),(149,((50,(98,(16,(((145,(146,((((128,(22,(67,((23,(24,(35,123))),(78,(92,135)))))),(62,108)),((64,147),(66,68))),((33,(84,85)),(96,(38,63)))))),(32,41)),(51,87))))),((136,(((21,127),(131,(129,130))),((30,(132,(133,134))),(48,54)))),(144,(53,91)))))),((13,(((((34,(9,(19,(86,112)))),(137,(14,28))),(60,((75,(12,(142,(82,143)))),(27,52)))),(61,(93,(58,((70,(11,(69,(72,(39,40))))),(47,150)))))),(88,(116,(126,(43,89)))))),(17,31))))))),((6,106),(7,(57,(140,(10,139)))))),(18,44)))));
	TREE Imported_tree_257 = (1,((154,((2,157),(138,153))),(155,(((107,(3,(83,(79,(((46,(141,(148,(121,(76,(118,(((5,((110,((((73,(4,(49,81))),(77,((109,(25,125)),(105,124)))),(100,(152,(90,99)))),(94,111))),(8,80))),(56,(((74,(15,104)),(119,(55,71))),(97,(151,(117,(29,(26,45)))))))),(((20,(113,(65,120))),(122,((114,(156,(42,(36,37)))),(59,95)))),(101,(103,(102,115))))))))))),(149,((50,(98,(16,(((145,(146,((((128,(22,((23,(24,(35,123))),(67,(78,(92,135)))))),(62,108)),((64,147),(66,68))),((33,(84,85)),(96,(38,63)))))),(32,41)),(51,87))))),((136,(((21,127),(131,(129,130))),((30,(132,(133,134))),(48,54)))),(144,(53,91)))))),((13,(((((34,(9,(19,(86,112)))),(137,(14,28))),(60,((75,(12,(142,(82,143)))),(27,52)))),(61,(93,(58,((70,(11,(69,(72,(39,40))))),(47,150)))))),(88,(116,(126,(43,89)))))),(17,31))))))),((6,106),(7,(57,(140,(10,139)))))),(18,44)))));
	TREE Imported_tree_258 = (1,((154,((2,157),(138,153))),(155,(((107,(3,(83,(79,(((46,(141,(148,(121,(76,(118,(((5,((110,((((73,(4,(49,81))),(77,((109,(25,125)),(105,124)))),(100,(152,(90,99)))),(94,111))),(8,80))),(56,(((74,(15,104)),(119,(55,71))),(97,(151,(117,(29,(26,45)))))))),(((20,(113,(65,120))),(122,((114,(156,(42,(36,37)))),(59,95)))),(101,(103,(102,115))))))))))),(149,((50,(98,(16,(((145,(146,((((128,(22,((67,(23,(24,(35,123)))),(78,(92,135))))),(62,108)),((64,147),(66,68))),((33,(84,85)),(96,(38,63)))))),(32,41)),(51,87))))),((136,(((21,127),(131,(129,130))),((30,(132,(133,134))),(48,54)))),(144,(53,91)))))),((13,(((((34,(9,(19,(86,112)))),(137,(14,28))),(60,((75,(12,(142,(82,143)))),(27,52)))),(61,(93,(58,((70,(11,(69,(72,(39,40))))),(47,150)))))),(88,(116,(126,(43,89)))))),(17,31))))))),((6,106),(7,(57,(140,(10,139)))))),(18,44)))));
	TREE Imported_tree_259 = (1,((154,((2,157),(138,153))),(155,(((107,(3,(83,(79,(((46,(141,(148,(121,(76,(118,(((5,((110,((((73,(4,(49,81))),(77,((109,(25,125)),(105,124)))),(100,(152,(90,99)))),(94,111))),(8,80))),(56,(((74,(15,104)),(119,(55,71))),(97,(151,(117,(29,(26,45)))))))),(((20,(113,(65,120))),(122,((114,(156,(42,(36,37)))),(59,95)))),(101,(103,(102,115))))))))))),(149,((50,(98,(16,(((145,(146,((((128,(22,((23,(24,(35,123))),(78,(67,(92,135)))))),(62,108)),((64,147),(66,68))),((33,(84,85)),(96,(38,63)))))),(32,41)),(51,87))))),((136,(((21,127),(131,(129,130))),((30,(132,(133,134))),(48,54)))),(144,(53,91)))))),((13,(((((34,(9,(19,(86,112)))),(137,(14,28))),(60,((75,(12,(142,(82,143)))),(27,52)))),(61,(93,(58,((70,(11,(69,(72,(39,40))))),(47,150)))))),(88,(116,(126,(43,89)))))),(17,31))))))),((6,106),(7,(57,(140,(10,139)))))),(18,44)))));
	TREE Imported_tree_260 = (1,((154,((2,157),(138,153))),(155,(((107,(3,(83,(79,(((46,(141,(148,(121,(76,(118,(((5,((110,((((73,(4,(49,81))),(77,((109,(25,125)),(105,124)))),(100,(152,(90,99)))),(94,111))),(8,80))),(56,(((74,(15,104)),(119,(55,71))),(97,(151,(117,(29,(26,45)))))))),(((20,(113,(65,120))),(122,((114,(156,(42,(36,37)))),(59,95)))),(101,(103,(102,115))))))))))),(149,((50,(98,(16,(((145,(146,((((128,(22,((23,(24,(35,123))),((67,78),(92,135))))),(62,108)),((64,147),(66,68))),((33,(84,85)),(96,(38,63)))))),(32,41)),(51,87))))),((136,(((21,127),(131,(129,130))),((30,(132,(133,134))),(48,54)))),(144,(53,91)))))),((13,(((((34,(9,(19,(86,112)))),(137,(14,28))),(60,((75,(12,(142,(82,143)))),(27,52)))),(61,(93,(58,((70,(11,(69,(72,(39,40))))),(47,150)))))),(88,(116,(126,(43,89)))))),(17,31))))))),((6,106),(7,(57,(140,(10,139)))))),(18,44)))));
	TREE Imported_tree_261 = (1,((154,((2,157),(138,153))),(155,(((107,(3,(83,(79,(((46,(141,(148,(121,(76,(118,(((5,((110,((((73,(4,(49,81))),(77,((109,(25,125)),(105,124)))),(100,(152,(90,99)))),(94,111))),(8,80))),(56,(((74,(15,104)),(119,(55,71))),(97,(151,(117,(29,(26,45)))))))),(((20,(113,(65,120))),(122,((114,(156,(42,(36,37)))),(59,95)))),(101,(103,(102,115))))))))))),(149,((50,(98,(16,(((145,(146,((((128,(22,(((23,67),(24,(35,123))),(78,(92,135))))),(62,108)),((64,147),(66,68))),((33,(84,85)),(96,(38,63)))))),(32,41)),(51,87))))),((136,(((21,127),(131,(129,130))),((30,(132,(133,134))),(48,54)))),(144,(53,91)))))),((13,(((((34,(9,(19,(86,112)))),(137,(14,28))),(60,((75,(12,(142,(82,143)))),(27,52)))),(61,(93,(58,((70,(11,(69,(72,(39,40))))),(47,150)))))),(88,(116,(126,(43,89)))))),(17,31))))))),((6,106),(7,(57,(140,(10,139)))))),(18,44)))));
	TREE Imported_tree_262 = (1,((154,((2,157),(138,153))),(155,(((107,(3,(83,(79,(((46,(141,(148,(121,(76,(118,(((5,((110,((((73,(4,(49,81))),(77,((109,(25,125)),(105,124)))),(100,(152,(90,99)))),(94,111))),(8,80))),(56,(((74,(15,104)),(119,(55,71))),(97,(151,(117,(29,(26,45)))))))),(((20,(113,(65,120))),(122,((114,(156,(42,(36,37)))),(59,95)))),(101,(103,(102,115))))))))))),(149,((50,(98,(16,(((145,(146,((((128,(22,((23,(24,(35,123))),(78,(92,(67,135)))))),(62,108)),((64,147),(66,68))),((33,(84,85)),(96,(38,63)))))),(32,41)),(51,87))))),((136,(((21,127),(131,(129,130))),((30,(132,(133,134))),(48,54)))),(144,(53,91)))))),((13,(((((34,(9,(19,(86,112)))),(137,(14,28))),(60,((75,(12,(142,(82,143)))),(27,52)))),(61,(93,(58,((70,(11,(69,(72,(39,40))))),(47,150)))))),(88,(116,(126,(43,89)))))),(17,31))))))),((6,106),(7,(57,(140,(10,139)))))),(18,44)))));
	TREE Imported_tree_263 = (1,((154,((2,157),(138,153))),(155,(((107,(3,(83,(79,(((46,(141,(148,(121,(76,(118,(((5,((110,((((73,(4,(49,81))),(77,((109,(25,125)),(105,124)))),(100,(152,(90,99)))),(94,111))),(8,80))),(56,(((74,(15,104)),(119,(55,71))),(97,(151,(117,(29,(26,45)))))))),(((20,(113,(65,120))),(122,((114,(156,(42,(36,37)))),(59,95)))),(101,(103,(102,115))))))))))),(149,((50,(98,(16,(((145,(146,((((128,(22,((23,(24,(35,123))),(78,(92,135))))),(67,(62,108))),(68,(66,(64,147)))),((33,(84,85)),(96,(38,63)))))),(32,41)),(51,87))))),((136,(((21,127),(131,(129,130))),((30,(132,(133,134))),(48,54)))),(144,(53,91)))))),((13,(((((34,(9,(19,(86,112)))),(137,(14,28))),(60,((75,(12,(142,(82,143)))),(27,52)))),(61,(93,(58,((70,(11,(69,(72,(39,40))))),(47,150)))))),(88,(116,(126,(43,89)))))),(17,31))))))),((6,106),(7,(57,(140,(10,139)))))),(18,44)))));
	TREE Imported_tree_264 = (1,((154,((2,157),(138,153))),(155,(((107,(3,(83,(79,(((46,(141,(148,(121,(76,(118,(((5,((110,((((73,(4,(77,(49,81)))),((109,(25,125)),(105,124))),(100,(152,(90,99)))),(94,111))),(8,80))),(56,(((74,(15,104)),(119,(55,71))),(97,(151,(117,(29,(26,45)))))))),(((20,(113,(65,120))),(122,((114,(156,(42,(36,37)))),(59,95)))),(101,(103,(102,115))))))))))),(149,((50,(98,(16,(((145,(146,((((128,(22,((23,(24,(35,123))),(78,(92,135))))),(67,(62,108))),((64,147),(66,68))),((33,(84,85)),(96,(38,63)))))),(32,41)),(51,87))))),((136,(((21,127),(131,(129,130))),((30,(132,(133,134))),(48,54)))),(144,(53,91)))))),((13,(((((34,(9,(19,(86,112)))),(137,(14,28))),(60,((75,(12,(142,(82,143)))),(27,52)))),(61,(93,(58,((70,(11,(69,(72,(39,40))))),(47,150)))))),(88,(116,(126,(43,89)))))),(17,31))))))),((6,106),(7,(57,(140,(10,139)))))),(18,44)))));
	TREE Imported_tree_265 = (1,((154,((2,157),(138,153))),(155,(((107,(3,(83,(79,(((46,(141,(148,(121,(76,(118,(((5,((110,((((73,(4,(49,81))),(77,((109,(25,125)),(105,124)))),(100,(152,(90,99)))),(94,111))),(8,80))),(56,(((74,(15,104)),(119,(55,71))),(97,(151,(117,(29,(26,45)))))))),(((20,(113,(65,120))),(122,((114,(156,(42,(36,37)))),(59,95)))),(101,(103,(102,115))))))))))),(149,((50,(98,(16,(((145,(146,((((128,(22,((23,(24,(35,123))),(78,(92,135))))),(67,(62,108))),((64,147),(66,68))),((33,(84,85)),(96,(38,63)))))),(32,41)),(51,87))))),((136,(((21,127),(131,(129,130))),((30,(132,(133,134))),(48,54)))),(144,(53,91)))))),((13,(((((34,(9,(19,(86,112)))),(137,(14,28))),(60,((75,(12,(142,(82,143)))),(27,52)))),(61,(93,(58,((70,(11,(69,(72,(39,40))))),(47,150)))))),(116,((43,89),(88,126))))),(17,31))))))),((6,106),(7,(57,(140,(10,139)))))),(18,44)))));
	TREE Imported_tree_266 = (1,((154,((2,157),(138,153))),(155,(((107,(3,(83,(79,(((46,(141,(148,(121,(76,(118,(((5,((110,((((73,(4,(49,81))),(77,((109,(25,125)),(105,124)))),(100,(152,(90,99)))),(94,111))),(8,80))),(56,(((74,(15,104)),(119,(55,71))),(97,(151,(117,(29,(26,45)))))))),(((20,(113,(65,120))),(122,((114,(156,(42,(36,37)))),(59,95)))),(101,(103,(102,115))))))))))),(149,((50,(98,(16,(((145,(146,((((128,(22,((23,(24,(35,123))),(78,(92,135))))),(67,(62,108))),((64,147),(66,68))),((33,(84,85)),(96,(38,63)))))),(32,41)),(51,87))))),((136,(((21,127),(131,(129,130))),((30,(132,(133,134))),(48,54)))),(144,(53,91)))))),((13,(((((34,(9,(19,(86,112)))),(137,(14,28))),(60,((75,(12,(142,(82,143)))),(27,52)))),(61,(93,(58,((70,(11,(69,(72,(39,40))))),(47,150)))))),(116,(126,(88,(43,89)))))),(17,31))))))),((6,106),(7,(57,(140,(10,139)))))),(18,44)))));
	TREE Imported_tree_267 = (1,((154,((2,157),(138,153))),(155,(((107,(3,(83,(79,(((46,(141,(148,(121,(76,(118,(((5,((110,((((73,(4,(49,81))),(77,((109,(25,125)),(105,124)))),(100,(152,(90,99)))),(94,111))),(8,80))),(56,(((74,(15,104)),(119,(55,71))),(97,(151,(117,(29,(26,45)))))))),(((20,(113,(65,120))),(122,((114,(156,(42,(36,37)))),(59,95)))),(101,(103,(102,115))))))))))),(149,((50,(98,(16,(((145,(146,((((128,(22,((23,(24,(35,123))),(78,(92,135))))),(67,(62,108))),((64,147),(66,68))),((33,(84,85)),(96,(38,63)))))),(32,41)),(51,87))))),((136,(((21,127),(131,(129,130))),((30,(132,(133,134))),(48,54)))),(144,(53,91)))))),((13,(((((34,(9,(19,(86,112)))),(137,(14,28))),(60,((75,(12,(142,(82,143)))),(27,52)))),(61,(93,(58,((70,(11,(69,(72,(39,40))))),(47,150)))))),(116,(126,(43,(88,89)))))),(17,31))))))),((6,106),(7,(57,(140,(10,139)))))),(18,44)))));
	TREE Imported_tree_268 = (1,((154,((2,157),(138,153))),(155,(((107,(3,(83,(79,(((46,(141,(148,(121,(76,(118,(((5,((110,((((73,(4,(49,81))),(77,((109,(25,125)),(105,124)))),(100,(152,(90,99)))),(94,111))),(8,80))),(56,(((74,(15,104)),(119,(55,71))),(97,(151,(117,(29,(26,45)))))))),(((20,(113,(65,120))),(122,((114,(156,(42,(36,37)))),(59,95)))),(103,(101,(102,115))))))))))),(149,((50,(98,(16,(((145,(146,((((128,(22,((23,(24,(35,123))),(78,(92,135))))),(67,(62,108))),((64,147),(66,68))),((33,(84,85)),(96,(38,63)))))),(32,41)),(51,87))))),((136,(((21,127),(131,(129,130))),((30,(132,(133,134))),(48,54)))),(144,(53,91)))))),((13,(((((34,(9,(19,(86,112)))),(137,(14,28))),(60,((75,(12,(142,(82,143)))),(27,52)))),(61,(93,(58,((70,(11,(69,(72,(39,40))))),(47,150)))))),(88,(116,(126,(43,89)))))),(17,31))))))),((6,106),(7,(57,(140,(10,139)))))),(18,44)))));
	TREE Imported_tree_269 = (1,((154,((2,157),(138,153))),(155,(((3,(83,(79,(((46,(141,(148,(121,(76,(118,(((5,((110,((((73,(4,(49,81))),(77,((109,(25,125)),(105,124)))),(100,(152,(90,99)))),(94,111))),(8,80))),(56,(((74,(15,104)),(119,(55,71))),(97,(151,(117,(29,(26,45)))))))),(((20,(113,(65,120))),(122,((114,(156,(42,(36,37)))),(59,95)))),(101,(103,(102,115))))))))))),(149,((50,(98,(16,(((145,(146,((((128,(22,((23,(24,(35,123))),(78,(92,135))))),(67,(62,108))),((64,147),(66,68))),((33,(84,85)),(96,(38,63)))))),(32,41)),(51,87))))),((136,(((21,127),(131,(129,130))),((30,(132,(133,134))),(48,54)))),(144,(53,91)))))),((13,(((((34,(9,(19,(86,112)))),(137,(14,28))),(60,((75,(12,(142,(82,143)))),(27,52)))),(61,(93,(58,((70,(11,(69,(72,(39,40))))),(47,150)))))),(88,(116,(126,(43,89)))))),(17,31)))))),((6,106),(7,(107,(57,(140,(10,139))))))),(18,44)))));
	TREE Imported_tree_270 = (1,((154,((2,157),(138,153))),(155,(((107,(3,(83,(79,(((46,(141,(148,(121,(76,(118,(((5,((110,((((73,(4,(49,81))),(77,((109,(25,125)),(105,124)))),(100,(152,(90,99)))),(94,111))),(8,80))),(56,(((74,(15,104)),(119,(55,71))),(97,(151,(117,(29,(26,45)))))))),(((20,(113,(65,120))),(122,((114,(156,(42,(36,37)))),(59,95)))),(101,(103,(102,115))))))))))),(149,((50,(98,(16,(((145,(146,((((128,(22,((23,(24,(35,123))),(78,(92,135))))),(67,(62,108))),((64,147),(66,68))),((33,(84,85)),(96,(38,63)))))),(32,41)),(51,87))))),((136,(((21,127),(131,(129,130))),((30,(132,(133,134))),(48,54)))),(144,(53,91)))))),((13,(((((34,(9,(19,(86,112)))),(137,(14,28))),(60,((75,(12,(142,(82,143)))),(27,52)))),(61,(93,(58,((70,(11,(69,(72,(39,40))))),(47,150)))))),(116,(88,(126,(43,89)))))),(17,31))))))),((6,106),(7,(57,(140,(10,139)))))),(18,44)))));
	TREE Imported_tree_271 = (1,((154,((2,157),(138,153))),(155,(((107,(3,(83,(79,(((46,(141,(148,(121,(76,(118,(((5,((110,((((73,(4,(49,81))),(77,(125,((25,109),(105,124))))),(100,(152,(90,99)))),(94,111))),(8,80))),(56,(((74,(15,104)),(119,(55,71))),(97,(151,(117,(29,(26,45)))))))),(((20,(113,(65,120))),(122,((114,(156,(42,(36,37)))),(59,95)))),(101,(103,(102,115))))))))))),(149,((50,(98,(16,(((145,(146,((((128,(22,((23,(24,(35,123))),(78,(92,135))))),(67,(62,108))),((64,147),(66,68))),((33,(84,85)),(96,(38,63)))))),(32,41)),(51,87))))),((136,(((21,127),(131,(129,130))),((30,(132,(133,134))),(48,54)))),(144,(53,91)))))),((13,(((((34,(9,(19,(86,112)))),(137,(14,28))),(60,((75,(12,(142,(82,143)))),(27,52)))),(61,(93,(58,((70,(11,(69,(72,(39,40))))),(47,150)))))),(88,(116,(126,(43,89)))))),(17,31))))))),((6,106),(7,(57,(140,(10,139)))))),(18,44)))));
	TREE Imported_tree_272 = (1,((154,((2,157),(138,153))),(155,(((107,(3,(83,(79,(((46,(141,(148,(121,(76,(118,(((5,((110,((((73,(4,(49,81))),(77,((25,109),(124,(105,125))))),(100,(152,(90,99)))),(94,111))),(8,80))),(56,(((74,(15,104)),(119,(55,71))),(97,(151,(117,(29,(26,45)))))))),(((20,(113,(65,120))),(122,((114,(156,(42,(36,37)))),(59,95)))),(101,(103,(102,115))))))))))),(149,((50,(98,(16,(((145,(146,((((128,(22,((23,(24,(35,123))),(78,(92,135))))),(67,(62,108))),((64,147),(66,68))),((33,(84,85)),(96,(38,63)))))),(32,41)),(51,87))))),((136,(((21,127),(131,(129,130))),((30,(132,(133,134))),(48,54)))),(144,(53,91)))))),((13,(((((34,(9,(19,(86,112)))),(137,(14,28))),(60,((75,(12,(142,(82,143)))),(27,52)))),(61,(93,(58,((70,(11,(69,(72,(39,40))))),(47,150)))))),(88,(116,(126,(43,89)))))),(17,31))))))),((6,106),(7,(57,(140,(10,139)))))),(18,44)))));
	TREE Imported_tree_273 = (1,((154,((2,157),(138,153))),(155,(((107,(3,(83,(79,(((46,(141,(148,(121,(76,(118,(((131,(5,((110,((((73,(4,(49,81))),(77,((109,(25,125)),(105,124)))),(100,(152,(90,99)))),(94,111))),(8,80)))),(56,(((74,(15,104)),(119,(55,71))),(97,(151,(117,(29,(26,45)))))))),(((20,(113,(65,120))),(122,((114,(156,(42,(36,37)))),(59,95)))),(101,(103,(102,115))))))))))),(149,((50,(98,(16,(((145,(146,((((128,(22,((23,(24,(35,123))),(78,(92,135))))),(67,(62,108))),((64,147),(66,68))),((33,(84,85)),(96,(38,63)))))),(32,41)),(51,87))))),((136,(((21,127),(129,130)),((30,(132,(133,134))),(48,54)))),(144,(53,91)))))),((13,(((((34,(9,(19,(86,112)))),(137,(14,28))),(60,((75,(12,(142,(82,143)))),(27,52)))),(61,(93,(58,((70,(11,(69,(72,(39,40))))),(47,150)))))),(88,(116,(126,(43,89)))))),(17,31))))))),((6,106),(7,(57,(140,(10,139)))))),(18,44)))));
	TREE Imported_tree_274 = (1,((154,((2,157),(138,153))),(155,(((107,(3,(83,(79,(((46,(141,(148,(121,(76,(118,(((5,((110,((((73,(4,(49,81))),(77,((109,(25,125)),(105,124)))),(100,(152,(90,99)))),(94,111))),(8,80))),(56,(((74,(15,104)),(119,(55,71))),(97,(151,(117,(29,(26,45)))))))),(((20,(113,(65,120))),(122,((114,(156,(42,(36,37)))),(59,95)))),(101,(103,(102,115))))))))))),(149,((50,(98,(16,(((145,(146,((((128,(22,((23,(24,(35,123))),(78,(92,135))))),(67,(62,108))),((64,147),(66,68))),((33,(84,85)),(96,(38,63)))))),(32,41)),(51,87))))),((136,(((21,127),(129,130)),((131,(30,(132,(133,134)))),(48,54)))),(144,(53,91)))))),((13,(((((34,(9,(19,(86,112)))),(137,(14,28))),(60,((75,(12,(142,(82,143)))),(27,52)))),(61,(93,(58,((70,(11,(69,(72,(39,40))))),(47,150)))))),(88,(116,(126,(43,89)))))),(17,31))))))),((6,106),(7,(57,(140,(10,139)))))),(18,44)))));
	TREE Imported_tree_275 = (1,((154,((2,157),(138,153))),(155,(((107,(3,(83,(79,(((46,(141,(148,(121,(76,(118,(((5,((110,((((73,(4,(49,81))),(77,((109,(25,125)),(105,124)))),(100,(152,(90,99)))),(94,111))),(8,80))),(56,(((74,(15,104)),(119,(55,71))),(97,(151,(117,(29,(26,45)))))))),(((20,(113,(65,120))),(122,((114,(156,(42,(36,37)))),(59,95)))),(101,(103,(102,115))))))))))),(149,((50,(98,(16,(((145,(146,((((128,(22,((23,(24,(35,123))),(78,(92,135))))),(67,(62,108))),((64,147),(66,68))),((33,(84,85)),(96,(38,63)))))),(32,41)),(51,87))))),((136,(((21,127),(129,130)),((30,(132,(133,134))),(131,(48,54))))),(144,(53,91)))))),((13,(((((34,(9,(19,(86,112)))),(137,(14,28))),(60,((75,(12,(142,(82,143)))),(27,52)))),(61,(93,(58,((70,(11,(69,(72,(39,40))))),(47,150)))))),(88,(116,(126,(43,89)))))),(17,31))))))),((6,106),(7,(57,(140,(10,139)))))),(18,44)))));
	TREE Imported_tree_276 = (1,((154,((2,157),(138,153))),(155,(((107,(3,(83,(79,(((46,(141,(148,(121,(76,(118,(((5,((110,((((73,(4,(49,81))),(77,((109,(25,125)),(105,124)))),(100,(152,(90,99)))),(94,111))),(131,(8,80)))),(56,(((74,(15,104)),(119,(55,71))),(97,(151,(117,(29,(26,45)))))))),(((20,(113,(65,120))),(122,((114,(156,(42,(36,37)))),(59,95)))),(101,(103,(102,115))))))))))),(149,((50,(98,(16,(((145,(146,((((128,(22,((23,(24,(35,123))),(78,(92,135))))),(67,(62,108))),((64,147),(66,68))),((33,(84,85)),(96,(38,63)))))),(32,41)),(51,87))))),((136,(((21,127),(129,130)),((30,(132,(133,134))),(48,54)))),(144,(53,91)))))),((13,(((((34,(9,(19,(86,112)))),(137,(14,28))),(60,((75,(12,(142,(82,143)))),(27,52)))),(61,(93,(58,((70,(11,(69,(72,(39,40))))),(47,150)))))),(88,(116,(126,(43,89)))))),(17,31))))))),((6,106),(7,(57,(140,(10,139)))))),(18,44)))));
	TREE Imported_tree_277 = (1,((154,((2,157),(138,153))),(155,(((107,(3,(83,(79,(((46,(141,(148,(121,(76,(118,(((5,((110,((((73,(4,(49,81))),(77,((109,(25,125)),(105,124)))),(100,(152,(90,99)))),(94,111))),(8,80))),(56,(((74,(15,104)),(119,(55,71))),(97,(151,(117,(29,(26,45)))))))),(((20,(113,(65,120))),(122,((114,(156,(42,(36,37)))),(59,95)))),(101,(103,(102,115))))))))))),(149,((50,(98,(16,(((145,(146,((((128,(22,((23,(24,(35,123))),(78,(92,135))))),(67,(62,108))),((64,147),(66,68))),((33,(84,85)),(96,(38,63)))))),(32,41)),(51,87))))),((136,(((21,127),((129,130),(131,132))),((30,(133,134)),(48,54)))),(144,(53,91)))))),((13,(((((34,(9,(19,(86,112)))),(137,(14,28))),(60,((75,(12,(142,(82,143)))),(27,52)))),(61,(93,(58,((70,(11,(69,(72,(39,40))))),(47,150)))))),(88,(116,(126,(43,89)))))),(17,31))))))),((6,106),(7,(57,(140,(10,139)))))),(18,44)))));
	TREE Imported_tree_278 = (1,((154,((2,157),(138,153))),(155,(((107,(3,(83,(79,(((46,(141,(148,(121,(76,(118,(((5,((110,((((73,(4,(49,81))),(77,((109,(25,125)),(105,124)))),(100,(152,(90,99)))),(94,111))),(8,80))),(56,(((74,(15,104)),(119,(55,71))),(97,(151,(117,(29,(26,45)))))))),(((20,(113,(65,120))),(122,((114,(156,(42,(36,37)))),(59,95)))),(101,(103,(102,115))))))))))),(149,((50,(98,(16,(((145,(146,((((128,(22,((23,(24,(35,123))),(78,(92,135))))),(67,(62,108))),((64,147),(66,68))),((33,(84,85)),(96,(38,63)))))),(32,41)),(51,87))))),((133,(136,(((21,127),(131,(129,130))),((30,(132,134)),(48,54))))),(144,(53,91)))))),((13,(((((34,(9,(19,(86,112)))),(137,(14,28))),(60,((75,(12,(142,(82,143)))),(27,52)))),(61,(93,(58,((70,(11,(69,(72,(39,40))))),(47,150)))))),(88,(116,(126,(43,89)))))),(17,31))))))),((6,106),(7,(57,(140,(10,139)))))),(18,44)))));
	TREE Imported_tree_279 = (1,((154,((2,157),(138,153))),(155,(((107,(3,(83,(79,(((46,(141,(148,(121,(76,(118,(((5,((110,((((73,(4,(49,81))),(77,((109,(25,125)),(105,124)))),(100,(152,(90,99)))),(94,111))),(8,80))),(56,(((74,(15,104)),(119,(55,71))),(97,(151,(117,(29,(26,45)))))))),(((20,(113,(65,120))),(122,((114,(156,(42,(36,37)))),(59,95)))),(101,(103,(102,115))))))))))),(149,((50,(98,(16,(((145,(146,((((128,(22,((23,(24,(35,123))),(78,(92,135))))),(67,(62,108))),((64,147),(66,68))),((33,(84,85)),(96,(38,63)))))),(32,41)),(51,87))))),((136,(133,(((21,127),(131,(129,130))),((30,(132,134)),(48,54))))),(144,(53,91)))))),((13,(((((34,(9,(19,(86,112)))),(137,(14,28))),(60,((75,(12,(142,(82,143)))),(27,52)))),(61,(93,(58,((70,(11,(69,(72,(39,40))))),(47,150)))))),(88,(116,(126,(43,89)))))),(17,31))))))),((6,106),(7,(57,(140,(10,139)))))),(18,44)))));
	TREE Imported_tree_280 = (1,((154,((2,157),(138,153))),(155,(((107,(3,(83,(79,(((46,(141,(148,(121,(76,(118,(((133,(5,((110,((((73,(4,(49,81))),(77,((109,(25,125)),(105,124)))),(100,(152,(90,99)))),(94,111))),(8,80)))),(56,(((74,(15,104)),(119,(55,71))),(97,(151,(117,(29,(26,45)))))))),(((20,(113,(65,120))),(122,((114,(156,(42,(36,37)))),(59,95)))),(101,(103,(102,115))))))))))),(149,((50,(98,(16,(((145,(146,((((128,(22,((23,(24,(35,123))),(78,(92,135))))),(67,(62,108))),((64,147),(66,68))),((33,(84,85)),(96,(38,63)))))),(32,41)),(51,87))))),((136,(((21,127),(131,(129,130))),((30,(132,134)),(48,54)))),(144,(53,91)))))),((13,(((((34,(9,(19,(86,112)))),(137,(14,28))),(60,((75,(12,(142,(82,143)))),(27,52)))),(61,(93,(58,((70,(11,(69,(72,(39,40))))),(47,150)))))),(88,(116,(126,(43,89)))))),(17,31))))))),((6,106),(7,(57,(140,(10,139)))))),(18,44)))));
	TREE Imported_tree_281 = (1,((154,((2,157),(138,153))),(155,(((107,(3,(83,(79,(((46,(141,(148,(121,(76,(118,(((5,((110,((((73,(4,(49,81))),(77,((109,(25,125)),(105,124)))),(100,(152,(90,99)))),(94,111))),(8,80))),(56,(((74,(15,104)),(119,(55,71))),(97,(151,(117,(29,(26,45)))))))),(((20,(113,(65,120))),(122,((114,(156,(42,(36,37)))),(59,95)))),(101,(103,(102,115))))))))))),(149,((50,(98,(16,(((145,(146,((((128,(22,((23,(24,(35,123))),(78,(92,135))))),(67,(62,108))),((64,147),(66,68))),((33,(84,85)),(96,(38,63)))))),(32,41)),(51,87))))),((136,((133,((21,127),(131,(129,130)))),((30,(132,134)),(48,54)))),(144,(53,91)))))),((13,(((((34,(9,(19,(86,112)))),(137,(14,28))),(60,((75,(12,(142,(82,143)))),(27,52)))),(61,(93,(58,((70,(11,(69,(72,(39,40))))),(47,150)))))),(88,(116,(126,(43,89)))))),(17,31))))))),((6,106),(7,(57,(140,(10,139)))))),(18,44)))));
	TREE Imported_tree_282 = (1,((154,((2,157),(138,153))),(155,(((107,(3,(83,(79,(((46,(141,(148,(121,(76,(118,(((5,((110,((((73,(4,(49,81))),(77,((109,(25,125)),(105,124)))),(100,(152,(90,99)))),(94,111))),(8,80))),(56,(((74,(15,104)),(119,(55,71))),(97,(151,(117,(29,(26,45)))))))),(((20,(113,(65,120))),(122,((114,(156,(42,(36,37)))),(59,95)))),(101,(103,(102,115))))))))))),(149,((50,(98,(16,(((145,(146,((((128,(22,((23,(24,(35,123))),(78,(92,135))))),(67,(62,108))),((64,147),(66,68))),((33,(84,85)),(96,(38,63)))))),(32,41)),(51,87))))),((136,(((133,(21,127)),(131,(129,130))),((30,(132,134)),(48,54)))),(144,(53,91)))))),((13,(((((34,(9,(19,(86,112)))),(137,(14,28))),(60,((75,(12,(142,(82,143)))),(27,52)))),(61,(93,(58,((70,(11,(69,(72,(39,40))))),(47,150)))))),(88,(116,(126,(43,89)))))),(17,31))))))),((6,106),(7,(57,(140,(10,139)))))),(18,44)))));
	TREE Imported_tree_283 = (1,((154,((2,157),(138,153))),(155,(((107,(3,(83,(79,(((46,(141,(148,(121,(76,(118,(((5,((110,((((73,(4,(49,81))),(77,((109,(25,125)),(105,124)))),(100,(152,(90,99)))),(94,111))),(8,80))),(56,(((74,(15,104)),(119,(55,71))),(97,(151,(117,(29,(26,45)))))))),(((20,(113,(65,120))),(122,((114,(156,(42,(36,37)))),(59,95)))),(101,(103,(102,115))))))))))),(149,((50,(98,(16,(((145,(146,((((128,(22,((23,(24,(35,123))),(78,(92,135))))),(67,(62,108))),((64,147),(66,68))),((33,(84,85)),(96,(38,63)))))),(32,41)),(51,87))))),((136,(((21,127),(131,(129,130))),(133,((30,(132,134)),(48,54))))),(144,(53,91)))))),((13,(((((34,(9,(19,(86,112)))),(137,(14,28))),(60,((75,(12,(142,(82,143)))),(27,52)))),(61,(93,(58,((70,(11,(69,(72,(39,40))))),(47,150)))))),(88,(116,(126,(43,89)))))),(17,31))))))),((6,106),(7,(57,(140,(10,139)))))),(18,44)))));
	TREE Imported_tree_284 = (1,((154,((2,157),(138,153))),(155,(((107,(3,(83,(79,(((46,(141,(148,(121,(76,(118,(((5,((110,((((73,(4,(49,81))),(77,((109,(25,125)),(105,124)))),(100,(152,(90,99)))),(94,111))),(8,80))),(56,(((74,(15,104)),(119,(55,71))),(97,(151,(117,(29,(26,45)))))))),(((20,(113,(65,120))),(122,((114,(156,(42,(36,37)))),(59,95)))),(101,(103,(102,115))))))))))),(149,((50,(98,(16,(((145,(146,((((128,(22,((23,(24,(35,123))),(78,(92,135))))),(67,(62,108))),((64,147),(66,68))),((33,(84,85)),(96,(38,63)))))),(32,41)),(51,87))))),((136,(((21,127),(131,(129,130))),((133,(30,(132,134))),(48,54)))),(144,(53,91)))))),((13,(((((34,(9,(19,(86,112)))),(137,(14,28))),(60,((75,(12,(142,(82,143)))),(27,52)))),(61,(93,(58,((70,(11,(69,(72,(39,40))))),(47,150)))))),(88,(116,(126,(43,89)))))),(17,31))))))),((6,106),(7,(57,(140,(10,139)))))),(18,44)))));
	TREE Imported_tree_285 = (1,((154,((2,157),(138,153))),(155,(((107,(3,(83,(79,(((46,(141,(148,(121,(76,(118,(((5,((110,((((73,(4,(49,81))),(77,((109,(25,125)),(105,124)))),(100,(152,(90,99)))),(94,111))),(8,80))),(56,(((74,(15,104)),(119,(55,71))),(97,(151,(117,(29,(26,45)))))))),(((20,(113,(65,120))),(122,((114,(156,(42,(36,37)))),(59,95)))),(101,(103,(102,115))))))))))),(149,((50,(98,(16,(((145,(146,((((128,(22,((23,(24,(35,123))),(78,(92,135))))),(67,(62,108))),((64,147),(66,68))),((33,(84,85)),(96,(38,63)))))),(32,41)),(51,87))))),((136,(((21,127),(131,(129,130))),((30,(132,134)),(133,(48,54))))),(144,(53,91)))))),((13,(((((34,(9,(19,(86,112)))),(137,(14,28))),(60,((75,(12,(142,(82,143)))),(27,52)))),(61,(93,(58,((70,(11,(69,(72,(39,40))))),(47,150)))))),(88,(116,(126,(43,89)))))),(17,31))))))),((6,106),(7,(57,(140,(10,139)))))),(18,44)))));
	TREE Imported_tree_286 = (1,((154,((2,157),(138,153))),(155,(((107,(3,(83,(79,(((46,(141,(148,(121,(76,(118,(((5,((110,((((73,(4,(49,81))),(77,((109,(25,125)),(105,124)))),(100,(152,(90,99)))),(94,111))),(8,80))),(56,(((74,(15,104)),(119,(55,71))),(97,(151,(117,(29,(26,45)))))))),(((20,(113,(65,120))),(122,((114,(156,(42,(36,37)))),(59,95)))),(101,(103,(102,115))))))))))),(149,((50,(98,(16,(((145,(146,((((128,(22,((23,(24,(35,123))),(78,(92,135))))),(67,(62,108))),((64,147),(66,68))),((33,(84,85)),(96,(38,63)))))),(32,41)),(51,87))))),((136,(((21,127),(131,(129,130))),((30,(132,134)),(54,(48,133))))),(144,(53,91)))))),((13,(((((34,(9,(19,(86,112)))),(137,(14,28))),(60,((75,(12,(142,(82,143)))),(27,52)))),(61,(93,(58,((70,(11,(69,(72,(39,40))))),(47,150)))))),(88,(116,(126,(43,89)))))),(17,31))))))),((6,106),(7,(57,(140,(10,139)))))),(18,44)))));
	TREE Imported_tree_287 = (1,((154,((2,157),(138,153))),(155,(((107,(3,(83,(79,(((46,(141,(148,(121,(76,(118,(((134,(5,((110,((((73,(4,(49,81))),(77,((109,(25,125)),(105,124)))),(100,(152,(90,99)))),(94,111))),(8,80)))),(56,(((74,(15,104)),(119,(55,71))),(97,(151,(117,(29,(26,45)))))))),(((20,(113,(65,120))),(122,((114,(156,(42,(36,37)))),(59,95)))),(101,(103,(102,115))))))))))),(149,((50,(98,(16,(((145,(146,((((128,(22,((23,(24,(35,123))),(78,(92,135))))),(67,(62,108))),((64,147),(66,68))),((33,(84,85)),(96,(38,63)))))),(32,41)),(51,87))))),((136,(((21,127),(131,(129,130))),((30,(132,133)),(48,54)))),(144,(53,91)))))),((13,(((((34,(9,(19,(86,112)))),(137,(14,28))),(60,((75,(12,(142,(82,143)))),(27,52)))),(61,(93,(58,((70,(11,(69,(72,(39,40))))),(47,150)))))),(88,(116,(126,(43,89)))))),(17,31))))))),((6,106),(7,(57,(140,(10,139)))))),(18,44)))));
	TREE Imported_tree_288 = (1,((154,((2,157),(138,153))),(155,(((107,(3,(83,(79,(((46,(141,(148,(121,(76,(118,(((5,((110,((((73,(4,(49,81))),(77,((109,(25,125)),(105,124)))),(100,(152,(90,99)))),(94,111))),(8,80))),(56,(((74,(15,104)),(119,(55,71))),(97,(151,(117,(29,(26,45)))))))),(((20,(113,(65,120))),(122,((114,(156,(42,(36,37)))),(59,95)))),(101,(103,(102,115))))))))))),(149,((50,(98,(16,(((145,(146,((((128,(22,((23,(24,(35,123))),(78,(92,135))))),(67,(62,108))),((64,147),(66,68))),((33,(84,85)),(96,(38,63)))))),(32,41)),(51,87))))),((136,(((21,127),((129,130),(131,134))),((30,(132,133)),(48,54)))),(144,(53,91)))))),((13,(((((34,(9,(19,(86,112)))),(137,(14,28))),(60,((75,(12,(142,(82,143)))),(27,52)))),(61,(93,(58,((70,(11,(69,(72,(39,40))))),(47,150)))))),(88,(116,(126,(43,89)))))),(17,31))))))),((6,106),(7,(57,(140,(10,139)))))),(18,44)))));
	TREE Imported_tree_289 = (1,((154,((2,157),(138,153))),(155,(((107,(3,(83,(79,(((46,(141,(148,(121,(76,(118,(((5,(134,((110,((((73,(4,(49,81))),(77,((109,(25,125)),(105,124)))),(100,(152,(90,99)))),(94,111))),(8,80)))),(56,(((74,(15,104)),(119,(55,71))),(97,(151,(117,(29,(26,45)))))))),(((20,(113,(65,120))),(122,((114,(156,(42,(36,37)))),(59,95)))),(101,(103,(102,115))))))))))),(149,((50,(98,(16,(((145,(146,((((128,(22,((23,(24,(35,123))),(78,(92,135))))),(67,(62,108))),((64,147),(66,68))),((33,(84,85)),(96,(38,63)))))),(32,41)),(51,87))))),((136,(((21,127),(131,(129,130))),((30,(132,133)),(48,54)))),(144,(53,91)))))),((13,(((((34,(9,(19,(86,112)))),(137,(14,28))),(60,((75,(12,(142,(82,143)))),(27,52)))),(61,(93,(58,((70,(11,(69,(72,(39,40))))),(47,150)))))),(88,(116,(126,(43,89)))))),(17,31))))))),((6,106),(7,(57,(140,(10,139)))))),(18,44)))));
	TREE Imported_tree_290 = (1,((154,((2,157),(138,153))),(155,(((107,(3,(83,(79,(((46,(141,(148,(121,(76,(118,(((5,((110,((((73,(4,(49,81))),(77,((109,(25,125)),(105,124)))),(100,(152,(90,99)))),(94,111))),(134,(8,80)))),(56,(((74,(15,104)),(119,(55,71))),(97,(151,(117,(29,(26,45)))))))),(((20,(113,(65,120))),(122,((114,(156,(42,(36,37)))),(59,95)))),(101,(103,(102,115))))))))))),(149,((50,(98,(16,(((145,(146,((((128,(22,((23,(24,(35,123))),(78,(92,135))))),(67,(62,108))),((64,147),(66,68))),((33,(84,85)),(96,(38,63)))))),(32,41)),(51,87))))),((136,(((21,127),(131,(129,130))),((30,(132,133)),(48,54)))),(144,(53,91)))))),((13,(((((34,(9,(19,(86,112)))),(137,(14,28))),(60,((75,(12,(142,(82,143)))),(27,52)))),(61,(93,(58,((70,(11,(69,(72,(39,40))))),(47,150)))))),(88,(116,(126,(43,89)))))),(17,31))))))),((6,106),(7,(57,(140,(10,139)))))),(18,44)))));
	TREE Imported_tree_291 = (1,((154,((2,157),(138,153))),(155,(((107,(3,(83,(79,(((46,(141,(148,(121,(76,(118,(((5,((134,(110,((((73,(4,(49,81))),(77,((109,(25,125)),(105,124)))),(100,(152,(90,99)))),(94,111)))),(8,80))),(56,(((74,(15,104)),(119,(55,71))),(97,(151,(117,(29,(26,45)))))))),(((20,(113,(65,120))),(122,((114,(156,(42,(36,37)))),(59,95)))),(101,(103,(102,115))))))))))),(149,((50,(98,(16,(((145,(146,((((128,(22,((23,(24,(35,123))),(78,(92,135))))),(67,(62,108))),((64,147),(66,68))),((33,(84,85)),(96,(38,63)))))),(32,41)),(51,87))))),((136,(((21,127),(131,(129,130))),((30,(132,133)),(48,54)))),(144,(53,91)))))),((13,(((((34,(9,(19,(86,112)))),(137,(14,28))),(60,((75,(12,(142,(82,143)))),(27,52)))),(61,(93,(58,((70,(11,(69,(72,(39,40))))),(47,150)))))),(88,(116,(126,(43,89)))))),(17,31))))))),((6,106),(7,(57,(140,(10,139)))))),(18,44)))));
	TREE Imported_tree_292 = (1,((154,((2,157),(138,153))),(155,(((107,(3,(83,(79,(((46,(141,(148,(121,(76,(118,(((5,((110,((((73,(4,(49,81))),(77,((109,(25,125)),(105,124)))),(100,(152,(90,99)))),(94,111))),(8,(80,134)))),(56,(((74,(15,104)),(119,(55,71))),(97,(151,(117,(29,(26,45)))))))),(((20,(113,(65,120))),(122,((114,(156,(42,(36,37)))),(59,95)))),(101,(103,(102,115))))))))))),(149,((50,(98,(16,(((145,(146,((((128,(22,((23,(24,(35,123))),(78,(92,135))))),(67,(62,108))),((64,147),(66,68))),((33,(84,85)),(96,(38,63)))))),(32,41)),(51,87))))),((136,(((21,127),(131,(129,130))),((30,(132,133)),(48,54)))),(144,(53,91)))))),((13,(((((34,(9,(19,(86,112)))),(137,(14,28))),(60,((75,(12,(142,(82,143)))),(27,52)))),(61,(93,(58,((70,(11,(69,(72,(39,40))))),(47,150)))))),(88,(116,(126,(43,89)))))),(17,31))))))),((6,106),(7,(57,(140,(10,139)))))),(18,44)))));
	TREE Imported_tree_293 = (1,((154,((2,157),(138,153))),(155,(((107,(3,(83,(79,(((46,(141,(148,(121,(76,(118,(((5,((110,(134,((((73,(4,(49,81))),(77,((109,(25,125)),(105,124)))),(100,(152,(90,99)))),(94,111)))),(8,80))),(56,(((74,(15,104)),(119,(55,71))),(97,(151,(117,(29,(26,45)))))))),(((20,(113,(65,120))),(122,((114,(156,(42,(36,37)))),(59,95)))),(101,(103,(102,115))))))))))),(149,((50,(98,(16,(((145,(146,((((128,(22,((23,(24,(35,123))),(78,(92,135))))),(67,(62,108))),((64,147),(66,68))),((33,(84,85)),(96,(38,63)))))),(32,41)),(51,87))))),((136,(((21,127),(131,(129,130))),((30,(132,133)),(48,54)))),(144,(53,91)))))),((13,(((((34,(9,(19,(86,112)))),(137,(14,28))),(60,((75,(12,(142,(82,143)))),(27,52)))),(61,(93,(58,((70,(11,(69,(72,(39,40))))),(47,150)))))),(88,(116,(126,(43,89)))))),(17,31))))))),((6,106),(7,(57,(140,(10,139)))))),(18,44)))));
	TREE Imported_tree_294 = (1,((154,((2,157),(138,153))),(155,(((107,(3,(83,(79,(((46,(141,(148,(121,(76,(118,(((5,((((((73,(4,(49,81))),(77,((109,(25,125)),(105,124)))),(100,(152,(90,99)))),(94,111)),(110,134)),(8,80))),(56,(((74,(15,104)),(119,(55,71))),(97,(151,(117,(29,(26,45)))))))),(((20,(113,(65,120))),(122,((114,(156,(42,(36,37)))),(59,95)))),(101,(103,(102,115))))))))))),(149,((50,(98,(16,(((145,(146,((((128,(22,((23,(24,(35,123))),(78,(92,135))))),(67,(62,108))),((64,147),(66,68))),((33,(84,85)),(96,(38,63)))))),(32,41)),(51,87))))),((136,(((21,127),(131,(129,130))),((30,(132,133)),(48,54)))),(144,(53,91)))))),((13,(((((34,(9,(19,(86,112)))),(137,(14,28))),(60,((75,(12,(142,(82,143)))),(27,52)))),(61,(93,(58,((70,(11,(69,(72,(39,40))))),(47,150)))))),(88,(116,(126,(43,89)))))),(17,31))))))),((6,106),(7,(57,(140,(10,139)))))),(18,44)))));
	TREE Imported_tree_295 = (1,((154,((2,157),(138,153))),(155,(((107,(3,(83,(79,(((46,(141,(148,(121,(76,(118,(((5,((110,((134,(((73,(4,(49,81))),(77,((109,(25,125)),(105,124)))),(100,(152,(90,99))))),(94,111))),(8,80))),(56,(((74,(15,104)),(119,(55,71))),(97,(151,(117,(29,(26,45)))))))),(((20,(113,(65,120))),(122,((114,(156,(42,(36,37)))),(59,95)))),(101,(103,(102,115))))))))))),(149,((50,(98,(16,(((145,(146,((((128,(22,((23,(24,(35,123))),(78,(92,135))))),(67,(62,108))),((64,147),(66,68))),((33,(84,85)),(96,(38,63)))))),(32,41)),(51,87))))),((136,(((21,127),(131,(129,130))),((30,(132,133)),(48,54)))),(144,(53,91)))))),((13,(((((34,(9,(19,(86,112)))),(137,(14,28))),(60,((75,(12,(142,(82,143)))),(27,52)))),(61,(93,(58,((70,(11,(69,(72,(39,40))))),(47,150)))))),(88,(116,(126,(43,89)))))),(17,31))))))),((6,106),(7,(57,(140,(10,139)))))),(18,44)))));
	TREE Imported_tree_296 = (1,((154,((2,157),(138,153))),(155,(((107,(3,(83,(79,(((46,(141,(148,(121,(76,(118,(((5,((110,((((73,(4,(49,81))),(77,((109,(25,125)),(105,124)))),(100,(152,(90,99)))),(134,(94,111)))),(8,80))),(56,(((74,(15,104)),(119,(55,71))),(97,(151,(117,(29,(26,45)))))))),(((20,(113,(65,120))),(122,((114,(156,(42,(36,37)))),(59,95)))),(101,(103,(102,115))))))))))),(149,((50,(98,(16,(((145,(146,((((128,(22,((23,(24,(35,123))),(78,(92,135))))),(67,(62,108))),((64,147),(66,68))),((33,(84,85)),(96,(38,63)))))),(32,41)),(51,87))))),((136,(((21,127),(131,(129,130))),((30,(132,133)),(48,54)))),(144,(53,91)))))),((13,(((((34,(9,(19,(86,112)))),(137,(14,28))),(60,((75,(12,(142,(82,143)))),(27,52)))),(61,(93,(58,((70,(11,(69,(72,(39,40))))),(47,150)))))),(88,(116,(126,(43,89)))))),(17,31))))))),((6,106),(7,(57,(140,(10,139)))))),(18,44)))));
	TREE Imported_tree_297 = (1,((154,((2,157),(138,153))),(155,(((107,(3,(83,(79,(((46,(141,(148,(121,(76,(118,(((5,((110,((((73,(4,(49,81))),(77,((109,(25,125)),(105,124)))),(100,(152,(90,99)))),(111,(94,134)))),(8,80))),(56,(((74,(15,104)),(119,(55,71))),(97,(151,(117,(29,(26,45)))))))),(((20,(113,(65,120))),(122,((114,(156,(42,(36,37)))),(59,95)))),(101,(103,(102,115))))))))))),(149,((50,(98,(16,(((145,(146,((((128,(22,((23,(24,(35,123))),(78,(92,135))))),(67,(62,108))),((64,147),(66,68))),((33,(84,85)),(96,(38,63)))))),(32,41)),(51,87))))),((136,(((21,127),(131,(129,130))),((30,(132,133)),(48,54)))),(144,(53,91)))))),((13,(((((34,(9,(19,(86,112)))),(137,(14,28))),(60,((75,(12,(142,(82,143)))),(27,52)))),(61,(93,(58,((70,(11,(69,(72,(39,40))))),(47,150)))))),(88,(116,(126,(43,89)))))),(17,31))))))),((6,106),(7,(57,(140,(10,139)))))),(18,44)))));
	TREE Imported_tree_298 = (1,(153,((154,(138,(2,157))),(155,(((107,(3,(83,(79,(((46,(141,(148,(121,(76,(118,(((5,((110,((((73,(4,(49,81))),(77,((109,(25,125)),(105,124)))),(100,(152,(90,99)))),(94,111))),(8,80))),(56,(((74,(15,104)),(119,(55,71))),(97,(151,(117,(29,(26,45)))))))),(((20,(113,(65,120))),(122,((114,(156,(42,(36,37)))),(59,95)))),(101,(103,(102,115))))))))))),(149,((50,(98,(16,(((145,(146,((((128,(22,((23,(24,(35,123))),(78,(92,135))))),(67,(62,108))),((64,147),(66,68))),((33,(84,85)),(96,(38,63)))))),(32,41)),(51,87))))),((136,(((21,127),(131,(129,130))),((30,(132,(133,134))),(48,54)))),(144,(53,91)))))),((13,(((((34,(9,(19,(86,112)))),(137,(14,28))),(60,((75,(12,(142,(82,143)))),(27,52)))),(61,(93,(58,((70,(11,(69,(72,(39,40))))),(47,150)))))),(88,(116,(126,(43,89)))))),(17,31))))))),((6,106),(7,(57,(140,(10,139)))))),(18,44))))));
	TREE Imported_tree_299 = (1,((154,(153,(138,(2,157)))),(155,(((107,(3,(83,(79,(((46,(141,(148,(121,(76,(118,(((5,((110,((((73,(4,(49,81))),(77,((109,(25,125)),(105,124)))),(100,(152,(90,99)))),(94,111))),(8,80))),(56,(((74,(15,104)),(119,(55,71))),(97,(151,(117,(29,(26,45)))))))),(((20,(113,(65,120))),(122,((114,(156,(42,(36,37)))),(59,95)))),(101,(103,(102,115))))))))))),(149,((50,(98,(16,(((145,(146,((((128,(22,((23,(24,(35,123))),(78,(92,135))))),(67,(62,108))),((64,147),(66,68))),((33,(84,85)),(96,(38,63)))))),(32,41)),(51,87))))),((136,(((21,127),(131,(129,130))),((30,(132,(133,134))),(48,54)))),(144,(53,91)))))),((13,(((((34,(9,(19,(86,112)))),(137,(14,28))),(60,((75,(12,(142,(82,143)))),(27,52)))),(61,(93,(58,((70,(11,(69,(72,(39,40))))),(47,150)))))),(88,(116,(126,(43,89)))))),(17,31))))))),((6,106),(7,(57,(140,(10,139)))))),(18,44)))));
	TREE Imported_tree_300 = (1,((154,((2,157),(138,153))),(155,(((107,(3,(83,(79,(((46,(141,(148,(121,(76,(118,(((5,((110,(((77,(((4,73),(49,81)),((109,(25,125)),(105,124)))),(100,(152,(90,99)))),(94,111))),(8,80))),(56,(((74,(15,104)),(119,(55,71))),(97,(151,(117,(29,(26,45)))))))),(((20,(113,(65,120))),(122,((114,(156,(42,(36,37)))),(59,95)))),(101,(103,(102,115))))))))))),(149,((50,(98,(16,(((145,(146,((((128,(22,((23,(24,(35,123))),(78,(92,135))))),(67,(62,108))),((64,147),(66,68))),((33,(84,85)),(96,(38,63)))))),(32,41)),(51,87))))),((136,(((21,127),(131,(129,130))),((30,(132,(133,134))),(48,54)))),(144,(53,91)))))),((13,(((((34,(9,(19,(86,112)))),(137,(14,28))),(60,((75,(12,(142,(82,143)))),(27,52)))),(61,(93,(58,((70,(11,(69,(72,(39,40))))),(47,150)))))),(88,(116,(126,(43,89)))))),(17,31))))))),((6,106),(7,(57,(140,(10,139)))))),(18,44)))));
	TREE Imported_tree_301 = (1,((154,((2,157),(138,153))),(155,(((107,(3,(83,(79,(((46,(141,(148,(121,(76,(118,(((5,((110,((((77,((4,73),(49,81))),((109,(25,125)),(105,124))),(100,(152,(90,99)))),(94,111))),(8,80))),(56,(((74,(15,104)),(119,(55,71))),(97,(151,(117,(29,(26,45)))))))),(((20,(113,(65,120))),(122,((114,(156,(42,(36,37)))),(59,95)))),(101,(103,(102,115))))))))))),(149,((50,(98,(16,(((145,(146,((((128,(22,((23,(24,(35,123))),(78,(92,135))))),(67,(62,108))),((64,147),(66,68))),((33,(84,85)),(96,(38,63)))))),(32,41)),(51,87))))),((136,(((21,127),(131,(129,130))),((30,(132,(133,134))),(48,54)))),(144,(53,91)))))),((13,(((((34,(9,(19,(86,112)))),(137,(14,28))),(60,((75,(12,(142,(82,143)))),(27,52)))),(61,(93,(58,((70,(11,(69,(72,(39,40))))),(47,150)))))),(88,(116,(126,(43,89)))))),(17,31))))))),((6,106),(7,(57,(140,(10,139)))))),(18,44)))));
	TREE Imported_tree_302 = (1,((154,((2,157),(138,153))),(155,(((107,(3,(83,(79,(((46,(141,(148,(121,(76,(118,(((5,((110,((((73,(4,(49,81))),(77,((109,(25,125)),(105,124)))),(100,(152,(90,99)))),(94,111))),(8,80))),(56,(((74,(15,104)),(119,(55,71))),(97,(151,(117,(29,(26,45)))))))),(((20,(113,(65,120))),(122,((114,(156,(42,(36,37)))),(59,95)))),(101,(103,(102,115))))))))))),(149,((50,(98,(16,(((145,(146,((((128,(22,((23,(24,(35,123))),(78,(92,135))))),(67,(62,108))),((64,147),(66,68))),((33,(84,85)),(96,(38,63)))))),(32,41)),(51,87))))),((136,((((21,127),(131,(129,130))),(48,54)),(30,(132,(133,134))))),(144,(53,91)))))),((13,(((((34,(9,(19,(86,112)))),(137,(14,28))),(60,((75,(12,(142,(82,143)))),(27,52)))),(61,(93,(58,((70,(11,(69,(72,(39,40))))),(47,150)))))),(88,(116,(126,(43,89)))))),(17,31))))))),((6,106),(7,(57,(140,(10,139)))))),(18,44)))));
	TREE Imported_tree_303 = (1,((154,((2,157),(138,153))),(155,(((107,(3,(83,(79,(((46,(141,(148,(121,(76,(118,(((5,((110,((((73,(4,(49,81))),(77,((109,(25,125)),(105,124)))),(100,(152,(90,99)))),(94,111))),(8,80))),(56,(((74,(15,104)),(119,(55,71))),(97,(151,(117,(29,(26,45)))))))),(((20,(113,(65,120))),(122,((114,(156,(42,(36,37)))),(59,95)))),(101,(103,(102,115))))))))))),(149,((50,(98,(16,(((145,(146,((((128,(22,((23,(24,(35,123))),(78,(92,135))))),(67,(62,108))),((64,147),(66,68))),((33,(84,85)),(96,(38,63)))))),(32,41)),(51,87))))),((136,((((21,127),(131,(129,130))),(48,54)),(133,(134,(30,132))))),(144,(53,91)))))),((13,(((((34,(9,(19,(86,112)))),(137,(14,28))),(60,((75,(12,(142,(82,143)))),(27,52)))),(61,(93,(58,((70,(11,(69,(72,(39,40))))),(47,150)))))),(88,(116,(126,(43,89)))))),(17,31))))))),((6,106),(7,(57,(140,(10,139)))))),(18,44)))));
	TREE Imported_tree_304 = (1,((154,((2,157),(138,153))),(155,(((107,(3,(83,(79,(((46,(141,(148,(121,(76,(118,(((5,((110,((((73,(4,(49,81))),(77,((109,(25,125)),(105,124)))),(100,(152,(90,99)))),(94,111))),(8,80))),(56,(((74,(15,104)),(119,(55,71))),(97,(151,(117,(29,(26,45)))))))),(((20,(113,(65,120))),(122,((114,(156,(42,(36,37)))),(59,95)))),(101,(103,(102,115))))))))))),(149,((50,(98,(16,(((145,(146,(((128,((22,((23,(24,(35,123))),(78,(92,135)))),((33,(84,85)),(96,(38,63))))),(67,(62,108))),((64,147),(66,68))))),(32,41)),(51,87))))),((136,(((21,127),(131,(129,130))),((30,(132,(133,134))),(48,54)))),(144,(53,91)))))),((13,(((((34,(9,(19,(86,112)))),(137,(14,28))),(60,((75,(12,(142,(82,143)))),(27,52)))),(61,(93,(58,((70,(11,(69,(72,(39,40))))),(47,150)))))),(88,(116,(126,(43,89)))))),(17,31))))))),((6,106),(7,(57,(140,(10,139)))))),(18,44)))));
	TREE Imported_tree_305 = (1,((154,((2,157),(138,153))),(155,(((107,(3,(83,(79,(((46,(141,(148,(121,(76,(118,(((5,((110,((((73,(4,(49,81))),(77,((109,(25,125)),(105,124)))),(100,(152,(90,99)))),(94,111))),(8,80))),(56,(((74,(15,104)),(119,(55,71))),(97,(151,(117,(29,(26,45)))))))),(((20,(113,(65,120))),(122,((114,(156,(42,(36,37)))),(59,95)))),(101,(103,(102,115))))))))))),(149,((50,(98,(16,(((145,(146,(((128,(22,(((23,(24,(35,123))),(78,(92,135))),((33,(84,85)),(96,(38,63)))))),(67,(62,108))),((64,147),(66,68))))),(32,41)),(51,87))))),((136,(((21,127),(131,(129,130))),((30,(132,(133,134))),(48,54)))),(144,(53,91)))))),((13,(((((34,(9,(19,(86,112)))),(137,(14,28))),(60,((75,(12,(142,(82,143)))),(27,52)))),(61,(93,(58,((70,(11,(69,(72,(39,40))))),(47,150)))))),(88,(116,(126,(43,89)))))),(17,31))))))),((6,106),(7,(57,(140,(10,139)))))),(18,44)))));
	TREE Imported_tree_306 = (1,((154,((2,157),(138,153))),(155,(((107,(3,(83,(79,(((46,(141,(148,(121,(76,(118,(((5,((110,((((73,(4,(49,81))),(77,((109,(25,125)),(105,124)))),(100,(152,(90,99)))),(94,111))),(8,80))),(56,(((74,(15,104)),(119,(55,71))),(97,(151,(117,(29,(26,45)))))))),(((20,(113,(65,120))),(122,((114,(156,(42,(36,37)))),(59,95)))),(101,(103,(102,115))))))))))),(149,((50,(98,(16,(((145,(146,((((128,(22,((23,(24,(35,123))),(78,(92,135))))),(67,(62,108))),((64,147),(66,68))),((33,(84,85)),(96,(38,63)))))),(32,41)),(51,87))))),((136,(((21,127),(131,(129,130))),((30,(132,(133,134))),(48,54)))),(144,(53,91)))))),(((13,((((34,(9,(19,(86,112)))),(137,(14,28))),(60,((75,(12,(142,(82,143)))),(27,52)))),(61,(93,(58,((70,(11,(69,(72,(39,40))))),(47,150))))))),(116,(88,(126,(43,89))))),(17,31))))))),((6,106),(7,(57,(140,(10,139)))))),(18,44)))));
	TREE Imported_tree_307 = (1,((154,((2,157),(138,153))),(155,(((107,(3,(83,(79,(((46,(141,(148,(121,(76,(118,(((5,((110,(((((4,73),(49,81)),(77,((109,(25,125)),(105,124)))),(100,(152,(90,99)))),(94,111))),(8,80))),(56,(((74,(15,104)),(119,(55,71))),(97,(151,(117,(29,(26,45)))))))),(((20,(113,(65,120))),(122,((114,(156,(42,(36,37)))),(59,95)))),(101,(103,(102,115))))))))))),(149,((50,(98,(16,(((145,(146,((((128,(22,((23,(24,(35,123))),(78,(92,135))))),(67,(62,108))),((64,147),(66,68))),((33,(84,85)),(96,(38,63)))))),(32,41)),(51,87))))),((136,(((21,127),(131,(129,130))),((30,(132,(133,134))),(48,54)))),(144,(53,91)))))),((13,(((((34,(9,(19,(86,112)))),(137,(14,28))),(60,((75,(12,(142,(82,143)))),(27,52)))),(61,(93,(58,((70,(11,(69,(72,(39,40))))),(47,150)))))),(88,(116,(126,(43,89)))))),(17,31))))))),((6,106),(7,(57,(140,(10,139)))))),(18,44)))));
	TREE Imported_tree_308 = (1,((154,((2,157),(138,153))),(155,(((107,(3,(83,(79,(((46,(141,(148,(121,(76,(118,((((5,((110,((((73,(4,(49,81))),(77,((109,(25,125)),(105,124)))),(100,(152,(90,99)))),(94,111))),(8,80))),(133,134)),(56,(((74,(15,104)),(119,(55,71))),(97,(151,(117,(29,(26,45)))))))),(((20,(113,(65,120))),(122,((114,(156,(42,(36,37)))),(59,95)))),(101,(103,(102,115))))))))))),(149,((50,(98,(16,(((145,(146,((((128,(22,((23,(24,(35,123))),(78,(92,135))))),(67,(62,108))),((64,147),(66,68))),((33,(84,85)),(96,(38,63)))))),(32,41)),(51,87))))),((136,(((21,127),(131,(129,130))),((30,132),(48,54)))),(144,(53,91)))))),((13,(((((34,(9,(19,(86,112)))),(137,(14,28))),(60,((75,(12,(142,(82,143)))),(27,52)))),(61,(93,(58,((70,(11,(69,(72,(39,40))))),(47,150)))))),(88,(116,(126,(43,89)))))),(17,31))))))),((6,106),(7,(57,(140,(10,139)))))),(18,44)))));
	TREE Imported_tree_309 = (1,((154,((2,157),(138,153))),(155,(((107,(3,(83,(79,(((46,(141,(148,(121,(76,(118,(((5,((110,((((73,(4,(49,81))),(77,((109,(25,125)),(105,124)))),(100,(152,(90,99)))),(94,111))),(8,80))),(56,(((74,(15,104)),(119,(55,71))),(97,(151,(117,(29,(26,45)))))))),(((20,(113,(65,120))),(122,((114,(156,(42,(36,37)))),(59,95)))),(101,(103,(102,115))))))))))),(149,((50,(98,(16,(((145,(146,((((128,(22,((23,(24,(35,123))),(78,(92,135))))),(67,(62,108))),((64,147),(66,68))),((33,(84,85)),(96,(38,63)))))),(32,41)),(51,87))))),((136,(((21,127),((129,130),(131,(133,134)))),((30,132),(48,54)))),(144,(53,91)))))),((13,(((((34,(9,(19,(86,112)))),(137,(14,28))),(60,((75,(12,(142,(82,143)))),(27,52)))),(61,(93,(58,((70,(11,(69,(72,(39,40))))),(47,150)))))),(88,(116,(126,(43,89)))))),(17,31))))))),((6,106),(7,(57,(140,(10,139)))))),(18,44)))));
	TREE Imported_tree_310 = (1,((154,((2,157),(138,153))),(155,(((107,(3,(83,(79,(((46,(141,(148,(121,(76,(118,(((5,((110,((((73,(4,(49,81))),(77,((109,(25,125)),(105,124)))),(100,(152,(90,99)))),(94,111))),(8,80))),(56,(((74,(15,104)),(119,(55,71))),(97,(151,(117,(29,(26,45)))))))),(((20,(113,(65,120))),(122,((114,(156,(42,(36,37)))),(59,95)))),(101,(103,(102,115))))))))))),(149,((50,(98,(16,(((145,(146,((((128,(22,((23,(24,(35,123))),(78,(92,135))))),(67,(62,108))),((64,147),(66,68))),((33,(84,85)),(96,(38,63)))))),(32,41)),(51,87))))),((136,(((21,127),((129,130),(131,(132,(133,134))))),(30,(48,54)))),(144,(53,91)))))),((13,(((((34,(9,(19,(86,112)))),(137,(14,28))),(60,((75,(12,(142,(82,143)))),(27,52)))),(61,(93,(58,((70,(11,(69,(72,(39,40))))),(47,150)))))),(88,(116,(126,(43,89)))))),(17,31))))))),((6,106),(7,(57,(140,(10,139)))))),(18,44)))));
	TREE Imported_tree_311 = (1,((154,((2,157),(138,153))),(155,(((107,(3,(83,(79,(((141,(46,(148,(121,(76,(118,(((5,((110,((((73,(4,(49,81))),(77,((109,(25,125)),(105,124)))),(100,(152,(90,99)))),(94,111))),(8,80))),(56,(((74,(15,104)),(119,(55,71))),(97,(151,(117,(29,(26,45)))))))),(((20,(113,(65,120))),(122,((114,(156,(42,(36,37)))),(59,95)))),(101,(103,(102,115))))))))))),(149,((50,(98,(16,(((145,(146,(((22,((128,((23,(24,(35,123))),(78,(92,135)))),(67,(62,108)))),((64,147),(66,68))),((33,(84,85)),(96,(38,63)))))),(32,41)),(51,87))))),((136,(((21,127),(131,(129,130))),((30,(132,(133,134))),(48,54)))),(144,(53,91)))))),((13,(((((34,(9,(19,(86,112)))),(137,(14,28))),(60,((75,(12,(142,(82,143)))),(27,52)))),(61,(58,(93,((70,(11,(69,(72,(39,40))))),(47,150)))))),(88,(116,(126,(43,89)))))),(17,31))))))),((6,106),(7,(57,(140,(10,139)))))),(18,44)))));
	TREE Imported_tree_312 = (1,((154,((2,157),(138,153))),(155,(((107,(3,(83,(79,(((141,(46,(148,(121,(76,(118,(((5,((110,((((73,(4,(49,81))),(77,((109,(25,125)),(105,124)))),(100,(152,(90,99)))),(94,111))),(8,80))),(56,(((74,(15,104)),(119,(55,71))),(97,(151,(117,(29,(26,45)))))))),(((20,(113,(65,120))),(122,((114,(156,(42,(36,37)))),(59,95)))),(101,(103,(102,115))))))))))),(149,((50,(98,(16,(((145,(146,(((22,((128,((23,(24,(62,(35,123)))),(78,(92,135)))),(67,108))),((64,147),(66,68))),((33,(84,85)),(96,(38,63)))))),(32,41)),(51,87))))),((136,(((21,127),(131,(129,130))),((30,(132,(133,134))),(48,54)))),(144,(53,91)))))),((13,(((((34,(9,(19,(86,112)))),(137,(14,28))),(60,((75,(12,(142,(82,143)))),(27,52)))),(61,(93,(58,((70,(11,(69,(72,(39,40))))),(47,150)))))),(88,(116,(126,(43,89)))))),(17,31))))))),((6,106),(7,(57,(140,(10,139)))))),(18,44)))));
	TREE Imported_tree_313 = (1,((154,((2,157),(138,153))),(155,(((107,(3,(83,(79,(((141,(46,(148,(121,(76,(118,(((5,((110,((((73,(4,(49,81))),(77,((109,(25,125)),(105,124)))),(100,(152,(90,99)))),(94,111))),(8,80))),(56,(((74,(15,104)),(119,(55,71))),(97,(151,(117,(29,(26,45)))))))),(((20,(113,(65,120))),(122,((114,(156,(42,(36,37)))),(59,95)))),(101,(103,(102,115))))))))))),(149,((50,(98,(16,(((145,(146,(((22,((128,((23,(24,(35,123))),(78,(92,135)))),(67,(62,108)))),(68,(64,(66,147)))),((33,(84,85)),(96,(38,63)))))),(32,41)),(51,87))))),((136,(((21,127),(131,(129,130))),((30,(132,(133,134))),(48,54)))),(144,(53,91)))))),((13,(((((34,(9,(19,(86,112)))),(137,(14,28))),(60,((75,(12,(142,(82,143)))),(27,52)))),(61,(93,(58,((70,(11,(69,(72,(39,40))))),(47,150)))))),(88,(116,(126,(43,89)))))),(17,31))))))),((6,106),(7,(57,(140,(10,139)))))),(18,44)))));
	TREE Imported_tree_314 = (1,((154,((2,157),(138,153))),(155,(((107,(3,(83,(79,(((141,(46,(148,(121,(76,(118,(((5,((110,((((73,(4,(49,81))),(77,((109,(25,125)),(105,124)))),(100,(152,(90,99)))),(94,111))),(8,80))),(56,(((74,(15,104)),(119,(55,71))),(97,(151,(117,(29,(26,45)))))))),(((20,(113,(65,120))),(122,((114,(156,(42,(36,37)))),(59,95)))),(101,(103,(102,115))))))))))),(149,((50,(98,(16,(((145,(146,(((22,((((23,(24,(35,123))),(78,(92,135))),(67,128)),(62,108))),((64,147),(66,68))),((33,(84,85)),(96,(38,63)))))),(32,41)),(51,87))))),((136,(((21,127),(131,(129,130))),((30,(132,(133,134))),(48,54)))),(144,(53,91)))))),((13,(((((34,(9,(19,(86,112)))),(137,(14,28))),(60,((75,(12,(142,(82,143)))),(27,52)))),(61,(93,(58,((70,(11,(69,(72,(39,40))))),(47,150)))))),(88,(116,(126,(43,89)))))),(17,31))))))),((6,106),(7,(57,(140,(10,139)))))),(18,44)))));
	TREE Imported_tree_315 = (1,((154,((2,157),(138,153))),(155,(((107,(3,(83,(79,(((141,(46,(148,(121,(76,(118,(((5,((110,((((73,(4,(49,81))),(77,((109,(25,125)),(105,124)))),(100,(152,(90,99)))),(94,111))),(8,80))),(56,(((74,(15,104)),(119,(55,71))),(97,(151,(117,(29,(26,45)))))))),(((20,(113,(65,120))),(122,((114,(156,(42,(36,37)))),(59,95)))),(101,(103,(102,115))))))))))),(149,((50,(98,(16,(((145,(146,(((22,((128,(67,((23,(24,(35,123))),(78,(92,135))))),(62,108))),((64,147),(66,68))),((33,(84,85)),(96,(38,63)))))),(32,41)),(51,87))))),((136,(((21,127),(131,(129,130))),((30,(132,(133,134))),(48,54)))),(144,(53,91)))))),((13,(((((34,(9,(19,(86,112)))),(137,(14,28))),(60,((75,(12,(142,(82,143)))),(27,52)))),(61,(93,(58,((70,(11,(69,(72,(39,40))))),(47,150)))))),(88,(116,(126,(43,89)))))),(17,31))))))),((6,106),(7,(57,(140,(10,139)))))),(18,44)))));
	TREE Imported_tree_316 = (1,((154,((2,157),(138,153))),(155,(((107,(3,(83,(79,(((141,(46,(148,(121,(76,(118,(((5,((110,((((73,(4,(49,81))),(77,((109,(25,125)),(105,124)))),(100,(152,(90,99)))),(94,111))),(8,80))),(56,(((74,(15,104)),(119,(55,71))),(97,(151,(117,(29,(26,45)))))))),(((20,(113,(65,120))),(122,((114,(156,(42,(36,37)))),(59,95)))),(101,(103,(102,115))))))))))),(149,((50,(98,(16,(((145,(146,(((22,((128,((23,(24,(35,123))),(67,(78,(92,135))))),(62,108))),((64,147),(66,68))),((33,(84,85)),(96,(38,63)))))),(32,41)),(51,87))))),((136,(((21,127),(131,(129,130))),((30,(132,(133,134))),(48,54)))),(144,(53,91)))))),((13,(((((34,(9,(19,(86,112)))),(137,(14,28))),(60,((75,(12,(142,(82,143)))),(27,52)))),(61,(93,(58,((70,(11,(69,(72,(39,40))))),(47,150)))))),(88,(116,(126,(43,89)))))),(17,31))))))),((6,106),(7,(57,(140,(10,139)))))),(18,44)))));
	TREE Imported_tree_317 = (1,((154,((2,157),(138,153))),(155,(((107,(3,(83,(79,(((141,(46,(148,(121,(76,(118,(((5,((110,((((73,(4,(49,81))),(77,((109,(25,125)),(105,124)))),(100,(152,(90,99)))),(94,111))),(8,80))),(56,(((74,(15,104)),(119,(55,71))),(97,(151,(117,(29,(26,45)))))))),(((20,(113,(65,120))),(122,((114,(156,(42,(36,37)))),(59,95)))),(101,(103,(102,115))))))))))),(149,((50,(98,(16,(((145,(146,(((22,((128,((67,(23,(24,(35,123)))),(78,(92,135)))),(62,108))),((64,147),(66,68))),((33,(84,85)),(96,(38,63)))))),(32,41)),(51,87))))),((136,(((21,127),(131,(129,130))),((30,(132,(133,134))),(48,54)))),(144,(53,91)))))),((13,(((((34,(9,(19,(86,112)))),(137,(14,28))),(60,((75,(12,(142,(82,143)))),(27,52)))),(61,(93,(58,((70,(11,(69,(72,(39,40))))),(47,150)))))),(88,(116,(126,(43,89)))))),(17,31))))))),((6,106),(7,(57,(140,(10,139)))))),(18,44)))));
	TREE Imported_tree_318 = (1,((154,((2,157),(138,153))),(155,(((107,(3,(83,(79,(((141,(46,(148,(121,(76,(118,(((5,((110,((((73,(4,(49,81))),(77,((109,(25,125)),(105,124)))),(100,(152,(90,99)))),(94,111))),(8,80))),(56,(((74,(15,104)),(119,(55,71))),(97,(151,(117,(29,(26,45)))))))),(((20,(113,(65,120))),(122,((114,(156,(42,(36,37)))),(59,95)))),(101,(103,(102,115))))))))))),(149,((50,(98,(16,(((145,(146,(((22,((128,((23,(24,(35,123))),(78,(67,(92,135))))),(62,108))),((64,147),(66,68))),((33,(84,85)),(96,(38,63)))))),(32,41)),(51,87))))),((136,(((21,127),(131,(129,130))),((30,(132,(133,134))),(48,54)))),(144,(53,91)))))),((13,(((((34,(9,(19,(86,112)))),(137,(14,28))),(60,((75,(12,(142,(82,143)))),(27,52)))),(61,(93,(58,((70,(11,(69,(72,(39,40))))),(47,150)))))),(88,(116,(126,(43,89)))))),(17,31))))))),((6,106),(7,(57,(140,(10,139)))))),(18,44)))));
	TREE Imported_tree_319 = (1,((154,((2,157),(138,153))),(155,(((107,(3,(83,(79,(((141,(46,(148,(121,(76,(118,(((5,((110,((((73,(4,(49,81))),(77,((109,(25,125)),(105,124)))),(100,(152,(90,99)))),(94,111))),(8,80))),(56,(((74,(15,104)),(119,(55,71))),(97,(151,(117,(29,(26,45)))))))),(((20,(113,(65,120))),(122,((114,(156,(42,(36,37)))),(59,95)))),(101,(103,(102,115))))))))))),(149,((50,(98,(16,(((145,(146,(((22,((128,((23,(24,(35,123))),((67,78),(92,135)))),(62,108))),((64,147),(66,68))),((33,(84,85)),(96,(38,63)))))),(32,41)),(51,87))))),((136,(((21,127),(131,(129,130))),((30,(132,(133,134))),(48,54)))),(144,(53,91)))))),((13,(((((34,(9,(19,(86,112)))),(137,(14,28))),(60,((75,(12,(142,(82,143)))),(27,52)))),(61,(93,(58,((70,(11,(69,(72,(39,40))))),(47,150)))))),(88,(116,(126,(43,89)))))),(17,31))))))),((6,106),(7,(57,(140,(10,139)))))),(18,44)))));
	TREE Imported_tree_320 = (1,((154,((2,157),(138,153))),(155,(((107,(3,(83,(79,(((141,(46,(148,(121,(76,(118,(((5,((110,((((73,(4,(49,81))),(77,((109,(25,125)),(105,124)))),(100,(152,(90,99)))),(94,111))),(8,80))),(56,(((74,(15,104)),(119,(55,71))),(97,(151,(117,(29,(26,45)))))))),(((20,(113,(65,120))),(122,((114,(156,(42,(36,37)))),(59,95)))),(101,(103,(102,115))))))))))),(149,((50,(98,(16,(((145,(146,(((22,((128,(((23,67),(24,(35,123))),(78,(92,135)))),(62,108))),((64,147),(66,68))),((33,(84,85)),(96,(38,63)))))),(32,41)),(51,87))))),((136,(((21,127),(131,(129,130))),((30,(132,(133,134))),(48,54)))),(144,(53,91)))))),((13,(((((34,(9,(19,(86,112)))),(137,(14,28))),(60,((75,(12,(142,(82,143)))),(27,52)))),(61,(93,(58,((70,(11,(69,(72,(39,40))))),(47,150)))))),(88,(116,(126,(43,89)))))),(17,31))))))),((6,106),(7,(57,(140,(10,139)))))),(18,44)))));
	TREE Imported_tree_321 = (1,((154,((2,157),(138,153))),(155,(((107,(3,(83,(79,(((141,(46,(148,(121,(76,(118,(((5,((110,((((73,(4,(49,81))),(77,((109,(25,125)),(105,124)))),(100,(152,(90,99)))),(94,111))),(8,80))),(56,(((74,(15,104)),(119,(55,71))),(97,(151,(117,(29,(26,45)))))))),(((20,(113,(65,120))),(122,((114,(156,(42,(36,37)))),(59,95)))),(101,(103,(102,115))))))))))),(149,((50,(98,(16,(((145,(146,(((22,((128,((23,(24,(35,123))),(78,(92,(67,135))))),(62,108))),((64,147),(66,68))),((33,(84,85)),(96,(38,63)))))),(32,41)),(51,87))))),((136,(((21,127),(131,(129,130))),((30,(132,(133,134))),(48,54)))),(144,(53,91)))))),((13,(((((34,(9,(19,(86,112)))),(137,(14,28))),(60,((75,(12,(142,(82,143)))),(27,52)))),(61,(93,(58,((70,(11,(69,(72,(39,40))))),(47,150)))))),(88,(116,(126,(43,89)))))),(17,31))))))),((6,106),(7,(57,(140,(10,139)))))),(18,44)))));
	TREE Imported_tree_322 = (1,((154,((2,157),(138,153))),(155,(((107,(3,(83,(79,(((141,(46,(148,(121,(76,(118,(((5,((110,((((73,(4,(49,81))),(77,((109,(25,125)),(105,124)))),(100,(152,(90,99)))),(94,111))),(8,80))),(56,(((74,(15,104)),(119,(55,71))),(97,(151,(117,(29,(26,45)))))))),(((20,(113,(65,120))),(122,((114,(156,(42,(36,37)))),(59,95)))),(101,(103,(102,115))))))))))),(149,((50,(98,(16,(((145,(146,(((22,((128,((23,(24,(35,123))),(78,(92,135)))),(67,(62,108)))),(68,(66,(64,147)))),((33,(84,85)),(96,(38,63)))))),(32,41)),(51,87))))),((136,(((21,127),(131,(129,130))),((30,(132,(133,134))),(48,54)))),(144,(53,91)))))),((13,(((((34,(9,(19,(86,112)))),(137,(14,28))),(60,((75,(12,(142,(82,143)))),(27,52)))),(61,(93,(58,((70,(11,(69,(72,(39,40))))),(47,150)))))),(88,(116,(126,(43,89)))))),(17,31))))))),((6,106),(7,(57,(140,(10,139)))))),(18,44)))));
	TREE Imported_tree_323 = (1,((154,((2,157),(138,153))),(155,(((107,(3,(83,(79,(((141,(46,(148,(121,(76,(118,(((5,((110,((((73,(4,(77,(49,81)))),((109,(25,125)),(105,124))),(100,(152,(90,99)))),(94,111))),(8,80))),(56,(((74,(15,104)),(119,(55,71))),(97,(151,(117,(29,(26,45)))))))),(((20,(113,(65,120))),(122,((114,(156,(42,(36,37)))),(59,95)))),(101,(103,(102,115))))))))))),(149,((50,(98,(16,(((145,(146,(((22,((128,((23,(24,(35,123))),(78,(92,135)))),(67,(62,108)))),((64,147),(66,68))),((33,(84,85)),(96,(38,63)))))),(32,41)),(51,87))))),((136,(((21,127),(131,(129,130))),((30,(132,(133,134))),(48,54)))),(144,(53,91)))))),((13,(((((34,(9,(19,(86,112)))),(137,(14,28))),(60,((75,(12,(142,(82,143)))),(27,52)))),(61,(93,(58,((70,(11,(69,(72,(39,40))))),(47,150)))))),(88,(116,(126,(43,89)))))),(17,31))))))),((6,106),(7,(57,(140,(10,139)))))),(18,44)))));
	TREE Imported_tree_324 = (1,((154,((2,157),(138,153))),(155,(((107,(3,(83,(79,(((141,(46,(148,(121,(76,(118,(((5,((110,((((73,(4,(49,81))),(77,((109,(25,125)),(105,124)))),(100,(152,(90,99)))),(94,111))),(8,80))),(56,(((74,(15,104)),(119,(55,71))),(97,(151,(117,(29,(26,45)))))))),(((20,(113,(65,120))),(122,((114,(156,(42,(36,37)))),(59,95)))),(101,(103,(102,115))))))))))),(149,((50,(98,(16,(((145,(146,(((22,((128,((23,(24,(35,123))),(78,(92,135)))),(67,(62,108)))),((64,147),(66,68))),((33,(84,85)),(96,(38,63)))))),(32,41)),(51,87))))),((136,(((21,127),(131,(129,130))),((30,(132,(133,134))),(48,54)))),(144,(53,91)))))),((13,(((((34,(9,(19,(86,112)))),(137,(14,28))),(60,((75,(12,(142,(82,143)))),(27,52)))),(61,(93,(58,((70,(11,(69,(72,(39,40))))),(47,150)))))),(116,((43,89),(88,126))))),(17,31))))))),((6,106),(7,(57,(140,(10,139)))))),(18,44)))));
	TREE Imported_tree_325 = (1,((154,((2,157),(138,153))),(155,(((107,(3,(83,(79,(((141,(46,(148,(121,(76,(118,(((5,((110,((((73,(4,(49,81))),(77,((109,(25,125)),(105,124)))),(100,(152,(90,99)))),(94,111))),(8,80))),(56,(((74,(15,104)),(119,(55,71))),(97,(151,(117,(29,(26,45)))))))),(((20,(113,(65,120))),(122,((114,(156,(42,(36,37)))),(59,95)))),(101,(103,(102,115))))))))))),(149,((50,(98,(16,(((145,(146,(((22,((128,((23,(24,(35,123))),(78,(92,135)))),(67,(62,108)))),((64,147),(66,68))),((33,(84,85)),(96,(38,63)))))),(32,41)),(51,87))))),((136,(((21,127),(131,(129,130))),((30,(132,(133,134))),(48,54)))),(144,(53,91)))))),((13,(((((34,(9,(19,(86,112)))),(137,(14,28))),(60,((75,(12,(142,(82,143)))),(27,52)))),(61,(93,(58,((70,(11,(69,(72,(39,40))))),(47,150)))))),(116,(126,(88,(43,89)))))),(17,31))))))),((6,106),(7,(57,(140,(10,139)))))),(18,44)))));
	TREE Imported_tree_326 = (1,((154,((2,157),(138,153))),(155,(((107,(3,(83,(79,(((141,(46,(148,(121,(76,(118,(((5,((110,((((73,(4,(49,81))),(77,((109,(25,125)),(105,124)))),(100,(152,(90,99)))),(94,111))),(8,80))),(56,(((74,(15,104)),(119,(55,71))),(97,(151,(117,(29,(26,45)))))))),(((20,(113,(65,120))),(122,((114,(156,(42,(36,37)))),(59,95)))),(101,(103,(102,115))))))))))),(149,((50,(98,(16,(((145,(146,(((22,((128,((23,(24,(35,123))),(78,(92,135)))),(67,(62,108)))),((64,147),(66,68))),((33,(84,85)),(96,(38,63)))))),(32,41)),(51,87))))),((136,(((21,127),(131,(129,130))),((30,(132,(133,134))),(48,54)))),(144,(53,91)))))),((13,(((((34,(9,(19,(86,112)))),(137,(14,28))),(60,((75,(12,(142,(82,143)))),(27,52)))),(61,(93,(58,((70,(11,(69,(72,(39,40))))),(47,150)))))),(116,(126,(43,(88,89)))))),(17,31))))))),((6,106),(7,(57,(140,(10,139)))))),(18,44)))));
	TREE Imported_tree_327 = (1,((154,((2,157),(138,153))),(155,(((107,(3,(83,(79,(((141,(46,(148,(121,(76,(118,(((5,((110,((((73,(4,(49,81))),(77,((109,(25,125)),(105,124)))),(100,(152,(90,99)))),(94,111))),(8,80))),(56,(((74,(15,104)),(119,(55,71))),(97,(151,(117,(29,(26,45)))))))),(((20,(113,(65,120))),(122,((114,(156,(42,(36,37)))),(59,95)))),(103,(101,(102,115))))))))))),(149,((50,(98,(16,(((145,(146,(((22,((128,((23,(24,(35,123))),(78,(92,135)))),(67,(62,108)))),((64,147),(66,68))),((33,(84,85)),(96,(38,63)))))),(32,41)),(51,87))))),((136,(((21,127),(131,(129,130))),((30,(132,(133,134))),(48,54)))),(144,(53,91)))))),((13,(((((34,(9,(19,(86,112)))),(137,(14,28))),(60,((75,(12,(142,(82,143)))),(27,52)))),(61,(93,(58,((70,(11,(69,(72,(39,40))))),(47,150)))))),(88,(116,(126,(43,89)))))),(17,31))))))),((6,106),(7,(57,(140,(10,139)))))),(18,44)))));
	TREE Imported_tree_328 = (1,((154,((2,157),(138,153))),(155,(((3,(83,(79,(((141,(46,(148,(121,(76,(118,(((5,((110,((((73,(4,(49,81))),(77,((109,(25,125)),(105,124)))),(100,(152,(90,99)))),(94,111))),(8,80))),(56,(((74,(15,104)),(119,(55,71))),(97,(151,(117,(29,(26,45)))))))),(((20,(113,(65,120))),(122,((114,(156,(42,(36,37)))),(59,95)))),(101,(103,(102,115))))))))))),(149,((50,(98,(16,(((145,(146,(((22,((128,((23,(24,(35,123))),(78,(92,135)))),(67,(62,108)))),((64,147),(66,68))),((33,(84,85)),(96,(38,63)))))),(32,41)),(51,87))))),((136,(((21,127),(131,(129,130))),((30,(132,(133,134))),(48,54)))),(144,(53,91)))))),((13,(((((34,(9,(19,(86,112)))),(137,(14,28))),(60,((75,(12,(142,(82,143)))),(27,52)))),(61,(93,(58,((70,(11,(69,(72,(39,40))))),(47,150)))))),(88,(116,(126,(43,89)))))),(17,31)))))),((6,106),(7,(107,(57,(140,(10,139))))))),(18,44)))));
	TREE Imported_tree_329 = (1,((154,((2,157),(138,153))),(155,(((107,(3,(83,(79,(((141,(46,(148,(121,(76,(118,(((5,((110,((((73,(4,(49,81))),(77,((109,(25,125)),(105,124)))),(100,(152,(90,99)))),(94,111))),(8,80))),(56,(((74,(15,104)),(119,(55,71))),(97,(151,(117,(29,(26,45)))))))),(((20,(113,(65,120))),(122,((114,(156,(42,(36,37)))),(59,95)))),(101,(103,(102,115))))))))))),(149,((50,(98,(16,(((145,(146,(((22,((128,((23,(24,(35,123))),(78,(92,135)))),(67,(62,108)))),((64,147),(66,68))),((33,(84,85)),(96,(38,63)))))),(32,41)),(51,87))))),((136,(((21,127),(131,(129,130))),((30,(132,(133,134))),(48,54)))),(144,(53,91)))))),((13,(((((34,(9,(19,(86,112)))),(137,(14,28))),(60,((75,(12,(142,(82,143)))),(27,52)))),(61,(93,(58,((70,(11,(69,(72,(39,40))))),(47,150)))))),(116,(88,(126,(43,89)))))),(17,31))))))),((6,106),(7,(57,(140,(10,139)))))),(18,44)))));
	TREE Imported_tree_330 = (1,((154,((2,157),(138,153))),(155,(((107,(3,(83,(79,(((141,(46,(148,(121,(76,(118,(((5,((110,((((73,(4,(49,81))),(77,(125,((25,109),(105,124))))),(100,(152,(90,99)))),(94,111))),(8,80))),(56,(((74,(15,104)),(119,(55,71))),(97,(151,(117,(29,(26,45)))))))),(((20,(113,(65,120))),(122,((114,(156,(42,(36,37)))),(59,95)))),(101,(103,(102,115))))))))))),(149,((50,(98,(16,(((145,(146,(((22,((128,((23,(24,(35,123))),(78,(92,135)))),(67,(62,108)))),((64,147),(66,68))),((33,(84,85)),(96,(38,63)))))),(32,41)),(51,87))))),((136,(((21,127),(131,(129,130))),((30,(132,(133,134))),(48,54)))),(144,(53,91)))))),((13,(((((34,(9,(19,(86,112)))),(137,(14,28))),(60,((75,(12,(142,(82,143)))),(27,52)))),(61,(93,(58,((70,(11,(69,(72,(39,40))))),(47,150)))))),(88,(116,(126,(43,89)))))),(17,31))))))),((6,106),(7,(57,(140,(10,139)))))),(18,44)))));
	TREE Imported_tree_331 = (1,((154,((2,157),(138,153))),(155,(((107,(3,(83,(79,(((141,(46,(148,(121,(76,(118,(((5,((110,((((73,(4,(49,81))),(77,((25,109),(124,(105,125))))),(100,(152,(90,99)))),(94,111))),(8,80))),(56,(((74,(15,104)),(119,(55,71))),(97,(151,(117,(29,(26,45)))))))),(((20,(113,(65,120))),(122,((114,(156,(42,(36,37)))),(59,95)))),(101,(103,(102,115))))))))))),(149,((50,(98,(16,(((145,(146,(((22,((128,((23,(24,(35,123))),(78,(92,135)))),(67,(62,108)))),((64,147),(66,68))),((33,(84,85)),(96,(38,63)))))),(32,41)),(51,87))))),((136,(((21,127),(131,(129,130))),((30,(132,(133,134))),(48,54)))),(144,(53,91)))))),((13,(((((34,(9,(19,(86,112)))),(137,(14,28))),(60,((75,(12,(142,(82,143)))),(27,52)))),(61,(93,(58,((70,(11,(69,(72,(39,40))))),(47,150)))))),(88,(116,(126,(43,89)))))),(17,31))))))),((6,106),(7,(57,(140,(10,139)))))),(18,44)))));
	TREE Imported_tree_332 = (1,((154,((2,157),(138,153))),(155,(((107,(3,(83,(79,(((141,(46,(148,(121,(76,(118,(((131,(5,((110,((((73,(4,(49,81))),(77,((109,(25,125)),(105,124)))),(100,(152,(90,99)))),(94,111))),(8,80)))),(56,(((74,(15,104)),(119,(55,71))),(97,(151,(117,(29,(26,45)))))))),(((20,(113,(65,120))),(122,((114,(156,(42,(36,37)))),(59,95)))),(101,(103,(102,115))))))))))),(149,((50,(98,(16,(((145,(146,(((22,((128,((23,(24,(35,123))),(78,(92,135)))),(67,(62,108)))),((64,147),(66,68))),((33,(84,85)),(96,(38,63)))))),(32,41)),(51,87))))),((136,(((21,127),(129,130)),((30,(132,(133,134))),(48,54)))),(144,(53,91)))))),((13,(((((34,(9,(19,(86,112)))),(137,(14,28))),(60,((75,(12,(142,(82,143)))),(27,52)))),(61,(93,(58,((70,(11,(69,(72,(39,40))))),(47,150)))))),(88,(116,(126,(43,89)))))),(17,31))))))),((6,106),(7,(57,(140,(10,139)))))),(18,44)))));
	TREE Imported_tree_333 = (1,((154,((2,157),(138,153))),(155,(((107,(3,(83,(79,(((141,(46,(148,(121,(76,(118,(((5,((110,((((73,(4,(49,81))),(77,((109,(25,125)),(105,124)))),(100,(152,(90,99)))),(94,111))),(8,80))),(56,(((74,(15,104)),(119,(55,71))),(97,(151,(117,(29,(26,45)))))))),(((20,(113,(65,120))),(122,((114,(156,(42,(36,37)))),(59,95)))),(101,(103,(102,115))))))))))),(149,((50,(98,(16,(((145,(146,(((22,((128,((23,(24,(35,123))),(78,(92,135)))),(67,(62,108)))),((64,147),(66,68))),((33,(84,85)),(96,(38,63)))))),(32,41)),(51,87))))),((136,(((21,127),(129,130)),((131,(30,(132,(133,134)))),(48,54)))),(144,(53,91)))))),((13,(((((34,(9,(19,(86,112)))),(137,(14,28))),(60,((75,(12,(142,(82,143)))),(27,52)))),(61,(93,(58,((70,(11,(69,(72,(39,40))))),(47,150)))))),(88,(116,(126,(43,89)))))),(17,31))))))),((6,106),(7,(57,(140,(10,139)))))),(18,44)))));
	TREE Imported_tree_334 = (1,((154,((2,157),(138,153))),(155,(((107,(3,(83,(79,(((141,(46,(148,(121,(76,(118,(((5,((110,((((73,(4,(49,81))),(77,((109,(25,125)),(105,124)))),(100,(152,(90,99)))),(94,111))),(8,80))),(56,(((74,(15,104)),(119,(55,71))),(97,(151,(117,(29,(26,45)))))))),(((20,(113,(65,120))),(122,((114,(156,(42,(36,37)))),(59,95)))),(101,(103,(102,115))))))))))),(149,((50,(98,(16,(((145,(146,(((22,((128,((23,(24,(35,123))),(78,(92,135)))),(67,(62,108)))),((64,147),(66,68))),((33,(84,85)),(96,(38,63)))))),(32,41)),(51,87))))),((136,(((21,127),(129,130)),((30,(132,(133,134))),(131,(48,54))))),(144,(53,91)))))),((13,(((((34,(9,(19,(86,112)))),(137,(14,28))),(60,((75,(12,(142,(82,143)))),(27,52)))),(61,(93,(58,((70,(11,(69,(72,(39,40))))),(47,150)))))),(88,(116,(126,(43,89)))))),(17,31))))))),((6,106),(7,(57,(140,(10,139)))))),(18,44)))));
	TREE Imported_tree_335 = (1,((154,((2,157),(138,153))),(155,(((107,(3,(83,(79,(((141,(46,(148,(121,(76,(118,(((5,((110,((((73,(4,(49,81))),(77,((109,(25,125)),(105,124)))),(100,(152,(90,99)))),(94,111))),(131,(8,80)))),(56,(((74,(15,104)),(119,(55,71))),(97,(151,(117,(29,(26,45)))))))),(((20,(113,(65,120))),(122,((114,(156,(42,(36,37)))),(59,95)))),(101,(103,(102,115))))))))))),(149,((50,(98,(16,(((145,(146,(((22,((128,((23,(24,(35,123))),(78,(92,135)))),(67,(62,108)))),((64,147),(66,68))),((33,(84,85)),(96,(38,63)))))),(32,41)),(51,87))))),((136,(((21,127),(129,130)),((30,(132,(133,134))),(48,54)))),(144,(53,91)))))),((13,(((((34,(9,(19,(86,112)))),(137,(14,28))),(60,((75,(12,(142,(82,143)))),(27,52)))),(61,(93,(58,((70,(11,(69,(72,(39,40))))),(47,150)))))),(88,(116,(126,(43,89)))))),(17,31))))))),((6,106),(7,(57,(140,(10,139)))))),(18,44)))));
	TREE Imported_tree_336 = (1,((154,((2,157),(138,153))),(155,(((107,(3,(83,(79,(((141,(46,(148,(121,(76,(118,(((5,((110,((((73,(4,(49,81))),(77,((109,(25,125)),(105,124)))),(100,(152,(90,99)))),(94,111))),(8,80))),(56,(((74,(15,104)),(119,(55,71))),(97,(151,(117,(29,(26,45)))))))),(((20,(113,(65,120))),(122,((114,(156,(42,(36,37)))),(59,95)))),(101,(103,(102,115))))))))))),(149,((50,(98,(16,(((145,(146,(((22,((128,((23,(24,(35,123))),(78,(92,135)))),(67,(62,108)))),((64,147),(66,68))),((33,(84,85)),(96,(38,63)))))),(32,41)),(51,87))))),((136,(((21,127),((129,130),(131,132))),((30,(133,134)),(48,54)))),(144,(53,91)))))),((13,(((((34,(9,(19,(86,112)))),(137,(14,28))),(60,((75,(12,(142,(82,143)))),(27,52)))),(61,(93,(58,((70,(11,(69,(72,(39,40))))),(47,150)))))),(88,(116,(126,(43,89)))))),(17,31))))))),((6,106),(7,(57,(140,(10,139)))))),(18,44)))));
	TREE Imported_tree_337 = (1,((154,((2,157),(138,153))),(155,(((107,(3,(83,(79,(((141,(46,(148,(121,(76,(118,(((5,((110,((((73,(4,(49,81))),(77,((109,(25,125)),(105,124)))),(100,(152,(90,99)))),(94,111))),(8,80))),(56,(((74,(15,104)),(119,(55,71))),(97,(151,(117,(29,(26,45)))))))),(((20,(113,(65,120))),(122,((114,(156,(42,(36,37)))),(59,95)))),(101,(103,(102,115))))))))))),(149,((50,(98,(16,(((145,(146,(((22,((128,((23,(24,(35,123))),(78,(92,135)))),(67,(62,108)))),((64,147),(66,68))),((33,(84,85)),(96,(38,63)))))),(32,41)),(51,87))))),((133,(136,(((21,127),(131,(129,130))),((30,(132,134)),(48,54))))),(144,(53,91)))))),((13,(((((34,(9,(19,(86,112)))),(137,(14,28))),(60,((75,(12,(142,(82,143)))),(27,52)))),(61,(93,(58,((70,(11,(69,(72,(39,40))))),(47,150)))))),(88,(116,(126,(43,89)))))),(17,31))))))),((6,106),(7,(57,(140,(10,139)))))),(18,44)))));
	TREE Imported_tree_338 = (1,((154,((2,157),(138,153))),(155,(((107,(3,(83,(79,(((141,(46,(148,(121,(76,(118,(((5,((110,((((73,(4,(49,81))),(77,((109,(25,125)),(105,124)))),(100,(152,(90,99)))),(94,111))),(8,80))),(56,(((74,(15,104)),(119,(55,71))),(97,(151,(117,(29,(26,45)))))))),(((20,(113,(65,120))),(122,((114,(156,(42,(36,37)))),(59,95)))),(101,(103,(102,115))))))))))),(149,((50,(98,(16,(((145,(146,(((22,((128,((23,(24,(35,123))),(78,(92,135)))),(67,(62,108)))),((64,147),(66,68))),((33,(84,85)),(96,(38,63)))))),(32,41)),(51,87))))),((136,(133,(((21,127),(131,(129,130))),((30,(132,134)),(48,54))))),(144,(53,91)))))),((13,(((((34,(9,(19,(86,112)))),(137,(14,28))),(60,((75,(12,(142,(82,143)))),(27,52)))),(61,(93,(58,((70,(11,(69,(72,(39,40))))),(47,150)))))),(88,(116,(126,(43,89)))))),(17,31))))))),((6,106),(7,(57,(140,(10,139)))))),(18,44)))));
	TREE Imported_tree_339 = (1,((154,((2,157),(138,153))),(155,(((107,(3,(83,(79,(((141,(46,(148,(121,(76,(118,(((133,(5,((110,((((73,(4,(49,81))),(77,((109,(25,125)),(105,124)))),(100,(152,(90,99)))),(94,111))),(8,80)))),(56,(((74,(15,104)),(119,(55,71))),(97,(151,(117,(29,(26,45)))))))),(((20,(113,(65,120))),(122,((114,(156,(42,(36,37)))),(59,95)))),(101,(103,(102,115))))))))))),(149,((50,(98,(16,(((145,(146,(((22,((128,((23,(24,(35,123))),(78,(92,135)))),(67,(62,108)))),((64,147),(66,68))),((33,(84,85)),(96,(38,63)))))),(32,41)),(51,87))))),((136,(((21,127),(131,(129,130))),((30,(132,134)),(48,54)))),(144,(53,91)))))),((13,(((((34,(9,(19,(86,112)))),(137,(14,28))),(60,((75,(12,(142,(82,143)))),(27,52)))),(61,(93,(58,((70,(11,(69,(72,(39,40))))),(47,150)))))),(88,(116,(126,(43,89)))))),(17,31))))))),((6,106),(7,(57,(140,(10,139)))))),(18,44)))));
	TREE Imported_tree_340 = (1,((154,((2,157),(138,153))),(155,(((107,(3,(83,(79,(((141,(46,(148,(121,(76,(118,(((5,((110,((((73,(4,(49,81))),(77,((109,(25,125)),(105,124)))),(100,(152,(90,99)))),(94,111))),(8,80))),(56,(((74,(15,104)),(119,(55,71))),(97,(151,(117,(29,(26,45)))))))),(((20,(113,(65,120))),(122,((114,(156,(42,(36,37)))),(59,95)))),(101,(103,(102,115))))))))))),(149,((50,(98,(16,(((145,(146,(((22,((128,((23,(24,(35,123))),(78,(92,135)))),(67,(62,108)))),((64,147),(66,68))),((33,(84,85)),(96,(38,63)))))),(32,41)),(51,87))))),((136,((133,((21,127),(131,(129,130)))),((30,(132,134)),(48,54)))),(144,(53,91)))))),((13,(((((34,(9,(19,(86,112)))),(137,(14,28))),(60,((75,(12,(142,(82,143)))),(27,52)))),(61,(93,(58,((70,(11,(69,(72,(39,40))))),(47,150)))))),(88,(116,(126,(43,89)))))),(17,31))))))),((6,106),(7,(57,(140,(10,139)))))),(18,44)))));
	TREE Imported_tree_341 = (1,((154,((2,157),(138,153))),(155,(((107,(3,(83,(79,(((141,(46,(148,(121,(76,(118,(((5,((110,((((73,(4,(49,81))),(77,((109,(25,125)),(105,124)))),(100,(152,(90,99)))),(94,111))),(8,80))),(56,(((74,(15,104)),(119,(55,71))),(97,(151,(117,(29,(26,45)))))))),(((20,(113,(65,120))),(122,((114,(156,(42,(36,37)))),(59,95)))),(101,(103,(102,115))))))))))),(149,((50,(98,(16,(((145,(146,(((22,((128,((23,(24,(35,123))),(78,(92,135)))),(67,(62,108)))),((64,147),(66,68))),((33,(84,85)),(96,(38,63)))))),(32,41)),(51,87))))),((136,(((133,(21,127)),(131,(129,130))),((30,(132,134)),(48,54)))),(144,(53,91)))))),((13,(((((34,(9,(19,(86,112)))),(137,(14,28))),(60,((75,(12,(142,(82,143)))),(27,52)))),(61,(93,(58,((70,(11,(69,(72,(39,40))))),(47,150)))))),(88,(116,(126,(43,89)))))),(17,31))))))),((6,106),(7,(57,(140,(10,139)))))),(18,44)))));
	TREE Imported_tree_342 = (1,((154,((2,157),(138,153))),(155,(((107,(3,(83,(79,(((141,(46,(148,(121,(76,(118,(((5,((110,((((73,(4,(49,81))),(77,((109,(25,125)),(105,124)))),(100,(152,(90,99)))),(94,111))),(8,80))),(56,(((74,(15,104)),(119,(55,71))),(97,(151,(117,(29,(26,45)))))))),(((20,(113,(65,120))),(122,((114,(156,(42,(36,37)))),(59,95)))),(101,(103,(102,115))))))))))),(149,((50,(98,(16,(((145,(146,(((22,((128,((23,(24,(35,123))),(78,(92,135)))),(67,(62,108)))),((64,147),(66,68))),((33,(84,85)),(96,(38,63)))))),(32,41)),(51,87))))),((136,(((21,127),(131,(129,130))),(133,((30,(132,134)),(48,54))))),(144,(53,91)))))),((13,(((((34,(9,(19,(86,112)))),(137,(14,28))),(60,((75,(12,(142,(82,143)))),(27,52)))),(61,(93,(58,((70,(11,(69,(72,(39,40))))),(47,150)))))),(88,(116,(126,(43,89)))))),(17,31))))))),((6,106),(7,(57,(140,(10,139)))))),(18,44)))));
	TREE Imported_tree_343 = (1,((154,((2,157),(138,153))),(155,(((107,(3,(83,(79,(((141,(46,(148,(121,(76,(118,(((5,((110,((((73,(4,(49,81))),(77,((109,(25,125)),(105,124)))),(100,(152,(90,99)))),(94,111))),(8,80))),(56,(((74,(15,104)),(119,(55,71))),(97,(151,(117,(29,(26,45)))))))),(((20,(113,(65,120))),(122,((114,(156,(42,(36,37)))),(59,95)))),(101,(103,(102,115))))))))))),(149,((50,(98,(16,(((145,(146,(((22,((128,((23,(24,(35,123))),(78,(92,135)))),(67,(62,108)))),((64,147),(66,68))),((33,(84,85)),(96,(38,63)))))),(32,41)),(51,87))))),((136,(((21,127),(131,(129,130))),((133,(30,(132,134))),(48,54)))),(144,(53,91)))))),((13,(((((34,(9,(19,(86,112)))),(137,(14,28))),(60,((75,(12,(142,(82,143)))),(27,52)))),(61,(93,(58,((70,(11,(69,(72,(39,40))))),(47,150)))))),(88,(116,(126,(43,89)))))),(17,31))))))),((6,106),(7,(57,(140,(10,139)))))),(18,44)))));
	TREE Imported_tree_344 = (1,((154,((2,157),(138,153))),(155,(((107,(3,(83,(79,(((141,(46,(148,(121,(76,(118,(((5,((110,((((73,(4,(49,81))),(77,((109,(25,125)),(105,124)))),(100,(152,(90,99)))),(94,111))),(8,80))),(56,(((74,(15,104)),(119,(55,71))),(97,(151,(117,(29,(26,45)))))))),(((20,(113,(65,120))),(122,((114,(156,(42,(36,37)))),(59,95)))),(101,(103,(102,115))))))))))),(149,((50,(98,(16,(((145,(146,(((22,((128,((23,(24,(35,123))),(78,(92,135)))),(67,(62,108)))),((64,147),(66,68))),((33,(84,85)),(96,(38,63)))))),(32,41)),(51,87))))),((136,(((21,127),(131,(129,130))),((30,(132,134)),(133,(48,54))))),(144,(53,91)))))),((13,(((((34,(9,(19,(86,112)))),(137,(14,28))),(60,((75,(12,(142,(82,143)))),(27,52)))),(61,(93,(58,((70,(11,(69,(72,(39,40))))),(47,150)))))),(88,(116,(126,(43,89)))))),(17,31))))))),((6,106),(7,(57,(140,(10,139)))))),(18,44)))));
	TREE Imported_tree_345 = (1,((154,((2,157),(138,153))),(155,(((107,(3,(83,(79,(((141,(46,(148,(121,(76,(118,(((5,((110,((((73,(4,(49,81))),(77,((109,(25,125)),(105,124)))),(100,(152,(90,99)))),(94,111))),(8,80))),(56,(((74,(15,104)),(119,(55,71))),(97,(151,(117,(29,(26,45)))))))),(((20,(113,(65,120))),(122,((114,(156,(42,(36,37)))),(59,95)))),(101,(103,(102,115))))))))))),(149,((50,(98,(16,(((145,(146,(((22,((128,((23,(24,(35,123))),(78,(92,135)))),(67,(62,108)))),((64,147),(66,68))),((33,(84,85)),(96,(38,63)))))),(32,41)),(51,87))))),((136,(((21,127),(131,(129,130))),((30,(132,134)),(54,(48,133))))),(144,(53,91)))))),((13,(((((34,(9,(19,(86,112)))),(137,(14,28))),(60,((75,(12,(142,(82,143)))),(27,52)))),(61,(93,(58,((70,(11,(69,(72,(39,40))))),(47,150)))))),(88,(116,(126,(43,89)))))),(17,31))))))),((6,106),(7,(57,(140,(10,139)))))),(18,44)))));
	TREE Imported_tree_346 = (1,((154,((2,157),(138,153))),(155,(((107,(3,(83,(79,(((141,(46,(148,(121,(76,(118,(((134,(5,((110,((((73,(4,(49,81))),(77,((109,(25,125)),(105,124)))),(100,(152,(90,99)))),(94,111))),(8,80)))),(56,(((74,(15,104)),(119,(55,71))),(97,(151,(117,(29,(26,45)))))))),(((20,(113,(65,120))),(122,((114,(156,(42,(36,37)))),(59,95)))),(101,(103,(102,115))))))))))),(149,((50,(98,(16,(((145,(146,(((22,((128,((23,(24,(35,123))),(78,(92,135)))),(67,(62,108)))),((64,147),(66,68))),((33,(84,85)),(96,(38,63)))))),(32,41)),(51,87))))),((136,(((21,127),(131,(129,130))),((30,(132,133)),(48,54)))),(144,(53,91)))))),((13,(((((34,(9,(19,(86,112)))),(137,(14,28))),(60,((75,(12,(142,(82,143)))),(27,52)))),(61,(93,(58,((70,(11,(69,(72,(39,40))))),(47,150)))))),(88,(116,(126,(43,89)))))),(17,31))))))),((6,106),(7,(57,(140,(10,139)))))),(18,44)))));
	TREE Imported_tree_347 = (1,((154,((2,157),(138,153))),(155,(((107,(3,(83,(79,(((141,(46,(148,(121,(76,(118,(((5,((110,((((73,(4,(49,81))),(77,((109,(25,125)),(105,124)))),(100,(152,(90,99)))),(94,111))),(8,80))),(56,(((74,(15,104)),(119,(55,71))),(97,(151,(117,(29,(26,45)))))))),(((20,(113,(65,120))),(122,((114,(156,(42,(36,37)))),(59,95)))),(101,(103,(102,115))))))))))),(149,((50,(98,(16,(((145,(146,(((22,((128,((23,(24,(35,123))),(78,(92,135)))),(67,(62,108)))),((64,147),(66,68))),((33,(84,85)),(96,(38,63)))))),(32,41)),(51,87))))),((136,(((21,127),((129,130),(131,134))),((30,(132,133)),(48,54)))),(144,(53,91)))))),((13,(((((34,(9,(19,(86,112)))),(137,(14,28))),(60,((75,(12,(142,(82,143)))),(27,52)))),(61,(93,(58,((70,(11,(69,(72,(39,40))))),(47,150)))))),(88,(116,(126,(43,89)))))),(17,31))))))),((6,106),(7,(57,(140,(10,139)))))),(18,44)))));
	TREE Imported_tree_348 = (1,((154,((2,157),(138,153))),(155,(((107,(3,(83,(79,(((141,(46,(148,(121,(76,(118,(((5,(134,((110,((((73,(4,(49,81))),(77,((109,(25,125)),(105,124)))),(100,(152,(90,99)))),(94,111))),(8,80)))),(56,(((74,(15,104)),(119,(55,71))),(97,(151,(117,(29,(26,45)))))))),(((20,(113,(65,120))),(122,((114,(156,(42,(36,37)))),(59,95)))),(101,(103,(102,115))))))))))),(149,((50,(98,(16,(((145,(146,(((22,((128,((23,(24,(35,123))),(78,(92,135)))),(67,(62,108)))),((64,147),(66,68))),((33,(84,85)),(96,(38,63)))))),(32,41)),(51,87))))),((136,(((21,127),(131,(129,130))),((30,(132,133)),(48,54)))),(144,(53,91)))))),((13,(((((34,(9,(19,(86,112)))),(137,(14,28))),(60,((75,(12,(142,(82,143)))),(27,52)))),(61,(93,(58,((70,(11,(69,(72,(39,40))))),(47,150)))))),(88,(116,(126,(43,89)))))),(17,31))))))),((6,106),(7,(57,(140,(10,139)))))),(18,44)))));
	TREE Imported_tree_349 = (1,((154,((2,157),(138,153))),(155,(((107,(3,(83,(79,(((141,(46,(148,(121,(76,(118,(((5,((110,((((73,(4,(49,81))),(77,((109,(25,125)),(105,124)))),(100,(152,(90,99)))),(94,111))),(134,(8,80)))),(56,(((74,(15,104)),(119,(55,71))),(97,(151,(117,(29,(26,45)))))))),(((20,(113,(65,120))),(122,((114,(156,(42,(36,37)))),(59,95)))),(101,(103,(102,115))))))))))),(149,((50,(98,(16,(((145,(146,(((22,((128,((23,(24,(35,123))),(78,(92,135)))),(67,(62,108)))),((64,147),(66,68))),((33,(84,85)),(96,(38,63)))))),(32,41)),(51,87))))),((136,(((21,127),(131,(129,130))),((30,(132,133)),(48,54)))),(144,(53,91)))))),((13,(((((34,(9,(19,(86,112)))),(137,(14,28))),(60,((75,(12,(142,(82,143)))),(27,52)))),(61,(93,(58,((70,(11,(69,(72,(39,40))))),(47,150)))))),(88,(116,(126,(43,89)))))),(17,31))))))),((6,106),(7,(57,(140,(10,139)))))),(18,44)))));
	TREE Imported_tree_350 = (1,((154,((2,157),(138,153))),(155,(((107,(3,(83,(79,(((141,(46,(148,(121,(76,(118,(((5,((134,(110,((((73,(4,(49,81))),(77,((109,(25,125)),(105,124)))),(100,(152,(90,99)))),(94,111)))),(8,80))),(56,(((74,(15,104)),(119,(55,71))),(97,(151,(117,(29,(26,45)))))))),(((20,(113,(65,120))),(122,((114,(156,(42,(36,37)))),(59,95)))),(101,(103,(102,115))))))))))),(149,((50,(98,(16,(((145,(146,(((22,((128,((23,(24,(35,123))),(78,(92,135)))),(67,(62,108)))),((64,147),(66,68))),((33,(84,85)),(96,(38,63)))))),(32,41)),(51,87))))),((136,(((21,127),(131,(129,130))),((30,(132,133)),(48,54)))),(144,(53,91)))))),((13,(((((34,(9,(19,(86,112)))),(137,(14,28))),(60,((75,(12,(142,(82,143)))),(27,52)))),(61,(93,(58,((70,(11,(69,(72,(39,40))))),(47,150)))))),(88,(116,(126,(43,89)))))),(17,31))))))),((6,106),(7,(57,(140,(10,139)))))),(18,44)))));
	TREE Imported_tree_351 = (1,((154,((2,157),(138,153))),(155,(((107,(3,(83,(79,(((141,(46,(148,(121,(76,(118,(((5,((110,((((73,(4,(49,81))),(77,((109,(25,125)),(105,124)))),(100,(152,(90,99)))),(94,111))),(8,(80,134)))),(56,(((74,(15,104)),(119,(55,71))),(97,(151,(117,(29,(26,45)))))))),(((20,(113,(65,120))),(122,((114,(156,(42,(36,37)))),(59,95)))),(101,(103,(102,115))))))))))),(149,((50,(98,(16,(((145,(146,(((22,((128,((23,(24,(35,123))),(78,(92,135)))),(67,(62,108)))),((64,147),(66,68))),((33,(84,85)),(96,(38,63)))))),(32,41)),(51,87))))),((136,(((21,127),(131,(129,130))),((30,(132,133)),(48,54)))),(144,(53,91)))))),((13,(((((34,(9,(19,(86,112)))),(137,(14,28))),(60,((75,(12,(142,(82,143)))),(27,52)))),(61,(93,(58,((70,(11,(69,(72,(39,40))))),(47,150)))))),(88,(116,(126,(43,89)))))),(17,31))))))),((6,106),(7,(57,(140,(10,139)))))),(18,44)))));
	TREE Imported_tree_352 = (1,((154,((2,157),(138,153))),(155,(((107,(3,(83,(79,(((141,(46,(148,(121,(76,(118,(((5,((110,(134,((((73,(4,(49,81))),(77,((109,(25,125)),(105,124)))),(100,(152,(90,99)))),(94,111)))),(8,80))),(56,(((74,(15,104)),(119,(55,71))),(97,(151,(117,(29,(26,45)))))))),(((20,(113,(65,120))),(122,((114,(156,(42,(36,37)))),(59,95)))),(101,(103,(102,115))))))))))),(149,((50,(98,(16,(((145,(146,(((22,((128,((23,(24,(35,123))),(78,(92,135)))),(67,(62,108)))),((64,147),(66,68))),((33,(84,85)),(96,(38,63)))))),(32,41)),(51,87))))),((136,(((21,127),(131,(129,130))),((30,(132,133)),(48,54)))),(144,(53,91)))))),((13,(((((34,(9,(19,(86,112)))),(137,(14,28))),(60,((75,(12,(142,(82,143)))),(27,52)))),(61,(93,(58,((70,(11,(69,(72,(39,40))))),(47,150)))))),(88,(116,(126,(43,89)))))),(17,31))))))),((6,106),(7,(57,(140,(10,139)))))),(18,44)))));
	TREE Imported_tree_353 = (1,((154,((2,157),(138,153))),(155,(((107,(3,(83,(79,(((141,(46,(148,(121,(76,(118,(((5,((((((73,(4,(49,81))),(77,((109,(25,125)),(105,124)))),(100,(152,(90,99)))),(94,111)),(110,134)),(8,80))),(56,(((74,(15,104)),(119,(55,71))),(97,(151,(117,(29,(26,45)))))))),(((20,(113,(65,120))),(122,((114,(156,(42,(36,37)))),(59,95)))),(101,(103,(102,115))))))))))),(149,((50,(98,(16,(((145,(146,(((22,((128,((23,(24,(35,123))),(78,(92,135)))),(67,(62,108)))),((64,147),(66,68))),((33,(84,85)),(96,(38,63)))))),(32,41)),(51,87))))),((136,(((21,127),(131,(129,130))),((30,(132,133)),(48,54)))),(144,(53,91)))))),((13,(((((34,(9,(19,(86,112)))),(137,(14,28))),(60,((75,(12,(142,(82,143)))),(27,52)))),(61,(93,(58,((70,(11,(69,(72,(39,40))))),(47,150)))))),(88,(116,(126,(43,89)))))),(17,31))))))),((6,106),(7,(57,(140,(10,139)))))),(18,44)))));
	TREE Imported_tree_354 = (1,((154,((2,157),(138,153))),(155,(((107,(3,(83,(79,(((141,(46,(148,(121,(76,(118,(((5,((110,((134,(((73,(4,(49,81))),(77,((109,(25,125)),(105,124)))),(100,(152,(90,99))))),(94,111))),(8,80))),(56,(((74,(15,104)),(119,(55,71))),(97,(151,(117,(29,(26,45)))))))),(((20,(113,(65,120))),(122,((114,(156,(42,(36,37)))),(59,95)))),(101,(103,(102,115))))))))))),(149,((50,(98,(16,(((145,(146,(((22,((128,((23,(24,(35,123))),(78,(92,135)))),(67,(62,108)))),((64,147),(66,68))),((33,(84,85)),(96,(38,63)))))),(32,41)),(51,87))))),((136,(((21,127),(131,(129,130))),((30,(132,133)),(48,54)))),(144,(53,91)))))),((13,(((((34,(9,(19,(86,112)))),(137,(14,28))),(60,((75,(12,(142,(82,143)))),(27,52)))),(61,(93,(58,((70,(11,(69,(72,(39,40))))),(47,150)))))),(88,(116,(126,(43,89)))))),(17,31))))))),((6,106),(7,(57,(140,(10,139)))))),(18,44)))));
	TREE Imported_tree_355 = (1,((154,((2,157),(138,153))),(155,(((107,(3,(83,(79,(((141,(46,(148,(121,(76,(118,(((5,((110,((((73,(4,(49,81))),(77,((109,(25,125)),(105,124)))),(100,(152,(90,99)))),(134,(94,111)))),(8,80))),(56,(((74,(15,104)),(119,(55,71))),(97,(151,(117,(29,(26,45)))))))),(((20,(113,(65,120))),(122,((114,(156,(42,(36,37)))),(59,95)))),(101,(103,(102,115))))))))))),(149,((50,(98,(16,(((145,(146,(((22,((128,((23,(24,(35,123))),(78,(92,135)))),(67,(62,108)))),((64,147),(66,68))),((33,(84,85)),(96,(38,63)))))),(32,41)),(51,87))))),((136,(((21,127),(131,(129,130))),((30,(132,133)),(48,54)))),(144,(53,91)))))),((13,(((((34,(9,(19,(86,112)))),(137,(14,28))),(60,((75,(12,(142,(82,143)))),(27,52)))),(61,(93,(58,((70,(11,(69,(72,(39,40))))),(47,150)))))),(88,(116,(126,(43,89)))))),(17,31))))))),((6,106),(7,(57,(140,(10,139)))))),(18,44)))));
	TREE Imported_tree_356 = (1,((154,((2,157),(138,153))),(155,(((107,(3,(83,(79,(((141,(46,(148,(121,(76,(118,(((5,((110,((((73,(4,(49,81))),(77,((109,(25,125)),(105,124)))),(100,(152,(90,99)))),(111,(94,134)))),(8,80))),(56,(((74,(15,104)),(119,(55,71))),(97,(151,(117,(29,(26,45)))))))),(((20,(113,(65,120))),(122,((114,(156,(42,(36,37)))),(59,95)))),(101,(103,(102,115))))))))))),(149,((50,(98,(16,(((145,(146,(((22,((128,((23,(24,(35,123))),(78,(92,135)))),(67,(62,108)))),((64,147),(66,68))),((33,(84,85)),(96,(38,63)))))),(32,41)),(51,87))))),((136,(((21,127),(131,(129,130))),((30,(132,133)),(48,54)))),(144,(53,91)))))),((13,(((((34,(9,(19,(86,112)))),(137,(14,28))),(60,((75,(12,(142,(82,143)))),(27,52)))),(61,(93,(58,((70,(11,(69,(72,(39,40))))),(47,150)))))),(88,(116,(126,(43,89)))))),(17,31))))))),((6,106),(7,(57,(140,(10,139)))))),(18,44)))));
	TREE Imported_tree_357 = (1,(153,((154,(138,(2,157))),(155,(((107,(3,(83,(79,(((141,(46,(148,(121,(76,(118,(((5,((110,((((73,(4,(49,81))),(77,((109,(25,125)),(105,124)))),(100,(152,(90,99)))),(94,111))),(8,80))),(56,(((74,(15,104)),(119,(55,71))),(97,(151,(117,(29,(26,45)))))))),(((20,(113,(65,120))),(122,((114,(156,(42,(36,37)))),(59,95)))),(101,(103,(102,115))))))))))),(149,((50,(98,(16,(((145,(146,(((22,((128,((23,(24,(35,123))),(78,(92,135)))),(67,(62,108)))),((64,147),(66,68))),((33,(84,85)),(96,(38,63)))))),(32,41)),(51,87))))),((136,(((21,127),(131,(129,130))),((30,(132,(133,134))),(48,54)))),(144,(53,91)))))),((13,(((((34,(9,(19,(86,112)))),(137,(14,28))),(60,((75,(12,(142,(82,143)))),(27,52)))),(61,(93,(58,((70,(11,(69,(72,(39,40))))),(47,150)))))),(88,(116,(126,(43,89)))))),(17,31))))))),((6,106),(7,(57,(140,(10,139)))))),(18,44))))));
	TREE Imported_tree_358 = (1,((154,(153,(138,(2,157)))),(155,(((107,(3,(83,(79,(((141,(46,(148,(121,(76,(118,(((5,((110,((((73,(4,(49,81))),(77,((109,(25,125)),(105,124)))),(100,(152,(90,99)))),(94,111))),(8,80))),(56,(((74,(15,104)),(119,(55,71))),(97,(151,(117,(29,(26,45)))))))),(((20,(113,(65,120))),(122,((114,(156,(42,(36,37)))),(59,95)))),(101,(103,(102,115))))))))))),(149,((50,(98,(16,(((145,(146,(((22,((128,((23,(24,(35,123))),(78,(92,135)))),(67,(62,108)))),((64,147),(66,68))),((33,(84,85)),(96,(38,63)))))),(32,41)),(51,87))))),((136,(((21,127),(131,(129,130))),((30,(132,(133,134))),(48,54)))),(144,(53,91)))))),((13,(((((34,(9,(19,(86,112)))),(137,(14,28))),(60,((75,(12,(142,(82,143)))),(27,52)))),(61,(93,(58,((70,(11,(69,(72,(39,40))))),(47,150)))))),(88,(116,(126,(43,89)))))),(17,31))))))),((6,106),(7,(57,(140,(10,139)))))),(18,44)))));
	TREE Imported_tree_359 = (1,((154,((2,157),(138,153))),(155,(((107,(3,(83,(79,(((141,(46,(148,(121,(76,(118,(((5,((110,(((77,(((4,73),(49,81)),((109,(25,125)),(105,124)))),(100,(152,(90,99)))),(94,111))),(8,80))),(56,(((74,(15,104)),(119,(55,71))),(97,(151,(117,(29,(26,45)))))))),(((20,(113,(65,120))),(122,((114,(156,(42,(36,37)))),(59,95)))),(101,(103,(102,115))))))))))),(149,((50,(98,(16,(((145,(146,(((22,((128,((23,(24,(35,123))),(78,(92,135)))),(67,(62,108)))),((64,147),(66,68))),((33,(84,85)),(96,(38,63)))))),(32,41)),(51,87))))),((136,(((21,127),(131,(129,130))),((30,(132,(133,134))),(48,54)))),(144,(53,91)))))),((13,(((((34,(9,(19,(86,112)))),(137,(14,28))),(60,((75,(12,(142,(82,143)))),(27,52)))),(61,(93,(58,((70,(11,(69,(72,(39,40))))),(47,150)))))),(88,(116,(126,(43,89)))))),(17,31))))))),((6,106),(7,(57,(140,(10,139)))))),(18,44)))));
	TREE Imported_tree_360 = (1,((154,((2,157),(138,153))),(155,(((107,(3,(83,(79,(((141,(46,(148,(121,(76,(118,(((5,((110,((((77,((4,73),(49,81))),((109,(25,125)),(105,124))),(100,(152,(90,99)))),(94,111))),(8,80))),(56,(((74,(15,104)),(119,(55,71))),(97,(151,(117,(29,(26,45)))))))),(((20,(113,(65,120))),(122,((114,(156,(42,(36,37)))),(59,95)))),(101,(103,(102,115))))))))))),(149,((50,(98,(16,(((145,(146,(((22,((128,((23,(24,(35,123))),(78,(92,135)))),(67,(62,108)))),((64,147),(66,68))),((33,(84,85)),(96,(38,63)))))),(32,41)),(51,87))))),((136,(((21,127),(131,(129,130))),((30,(132,(133,134))),(48,54)))),(144,(53,91)))))),((13,(((((34,(9,(19,(86,112)))),(137,(14,28))),(60,((75,(12,(142,(82,143)))),(27,52)))),(61,(93,(58,((70,(11,(69,(72,(39,40))))),(47,150)))))),(88,(116,(126,(43,89)))))),(17,31))))))),((6,106),(7,(57,(140,(10,139)))))),(18,44)))));
	TREE Imported_tree_361 = (1,((154,((2,157),(138,153))),(155,(((107,(3,(83,(79,(((141,(46,(148,(121,(76,(118,(((5,((110,((((73,(4,(49,81))),(77,((109,(25,125)),(105,124)))),(100,(152,(90,99)))),(94,111))),(8,80))),(56,(((74,(15,104)),(119,(55,71))),(97,(151,(117,(29,(26,45)))))))),(((20,(113,(65,120))),(122,((114,(156,(42,(36,37)))),(59,95)))),(101,(103,(102,115))))))))))),(149,((50,(98,(16,(((145,(146,(((22,((128,((23,(24,(35,123))),(78,(92,135)))),(67,(62,108)))),((64,147),(66,68))),((33,(84,85)),(96,(38,63)))))),(32,41)),(51,87))))),((136,((((21,127),(131,(129,130))),(48,54)),(30,(132,(133,134))))),(144,(53,91)))))),((13,(((((34,(9,(19,(86,112)))),(137,(14,28))),(60,((75,(12,(142,(82,143)))),(27,52)))),(61,(93,(58,((70,(11,(69,(72,(39,40))))),(47,150)))))),(88,(116,(126,(43,89)))))),(17,31))))))),((6,106),(7,(57,(140,(10,139)))))),(18,44)))));
	TREE Imported_tree_362 = (1,((154,((2,157),(138,153))),(155,(((107,(3,(83,(79,(((141,(46,(148,(121,(76,(118,(((5,((110,((((73,(4,(49,81))),(77,((109,(25,125)),(105,124)))),(100,(152,(90,99)))),(94,111))),(8,80))),(56,(((74,(15,104)),(119,(55,71))),(97,(151,(117,(29,(26,45)))))))),(((20,(113,(65,120))),(122,((114,(156,(42,(36,37)))),(59,95)))),(101,(103,(102,115))))))))))),(149,((50,(98,(16,(((145,(146,(((22,((128,((23,(24,(35,123))),(78,(92,135)))),(67,(62,108)))),((64,147),(66,68))),((33,(84,85)),(96,(38,63)))))),(32,41)),(51,87))))),((136,((((21,127),(131,(129,130))),(48,54)),(133,(134,(30,132))))),(144,(53,91)))))),((13,(((((34,(9,(19,(86,112)))),(137,(14,28))),(60,((75,(12,(142,(82,143)))),(27,52)))),(61,(93,(58,((70,(11,(69,(72,(39,40))))),(47,150)))))),(88,(116,(126,(43,89)))))),(17,31))))))),((6,106),(7,(57,(140,(10,139)))))),(18,44)))));
	TREE Imported_tree_363 = (1,((154,((2,157),(138,153))),(155,(((107,(3,(83,(79,(((141,(46,(148,(121,(76,(118,(((5,((110,((((73,(4,(49,81))),(77,((109,(25,125)),(105,124)))),(100,(152,(90,99)))),(94,111))),(8,80))),(56,(((74,(15,104)),(119,(55,71))),(97,(151,(117,(29,(26,45)))))))),(((20,(113,(65,120))),(122,((114,(156,(42,(36,37)))),(59,95)))),(101,(103,(102,115))))))))))),(149,((50,(98,(16,(((145,(146,((22,((128,(((23,(24,(35,123))),(78,(92,135))),((33,(84,85)),(96,(38,63))))),(67,(62,108)))),((64,147),(66,68))))),(32,41)),(51,87))))),((136,(((21,127),(131,(129,130))),((30,(132,(133,134))),(48,54)))),(144,(53,91)))))),((13,(((((34,(9,(19,(86,112)))),(137,(14,28))),(60,((75,(12,(142,(82,143)))),(27,52)))),(61,(93,(58,((70,(11,(69,(72,(39,40))))),(47,150)))))),(88,(116,(126,(43,89)))))),(17,31))))))),((6,106),(7,(57,(140,(10,139)))))),(18,44)))));
	TREE Imported_tree_364 = (1,((154,((2,157),(138,153))),(155,(((107,(3,(83,(79,(((141,(46,(148,(121,(76,(118,(((5,((110,((((73,(4,(49,81))),(77,((109,(25,125)),(105,124)))),(100,(152,(90,99)))),(94,111))),(8,80))),(56,(((74,(15,104)),(119,(55,71))),(97,(151,(117,(29,(26,45)))))))),(((20,(113,(65,120))),(122,((114,(156,(42,(36,37)))),(59,95)))),(101,(103,(102,115))))))))))),(149,((50,(98,(16,(((145,(146,(((22,((128,((23,(24,(35,123))),(78,(92,135)))),(67,(62,108)))),((64,147),(66,68))),((33,(84,85)),(96,(38,63)))))),(32,41)),(51,87))))),((136,(((21,127),(131,(129,130))),((30,(132,(133,134))),(48,54)))),(144,(53,91)))))),(((13,((((34,(9,(19,(86,112)))),(137,(14,28))),(60,((75,(12,(142,(82,143)))),(27,52)))),(61,(93,(58,((70,(11,(69,(72,(39,40))))),(47,150))))))),(116,(88,(126,(43,89))))),(17,31))))))),((6,106),(7,(57,(140,(10,139)))))),(18,44)))));
	TREE Imported_tree_365 = (1,((154,((2,157),(138,153))),(155,(((107,(3,(83,(79,(((141,(46,(148,(121,(76,(118,(((5,((110,(((((4,73),(49,81)),(77,((109,(25,125)),(105,124)))),(100,(152,(90,99)))),(94,111))),(8,80))),(56,(((74,(15,104)),(119,(55,71))),(97,(151,(117,(29,(26,45)))))))),(((20,(113,(65,120))),(122,((114,(156,(42,(36,37)))),(59,95)))),(101,(103,(102,115))))))))))),(149,((50,(98,(16,(((145,(146,(((22,((128,((23,(24,(35,123))),(78,(92,135)))),(67,(62,108)))),((64,147),(66,68))),((33,(84,85)),(96,(38,63)))))),(32,41)),(51,87))))),((136,(((21,127),(131,(129,130))),((30,(132,(133,134))),(48,54)))),(144,(53,91)))))),((13,(((((34,(9,(19,(86,112)))),(137,(14,28))),(60,((75,(12,(142,(82,143)))),(27,52)))),(61,(93,(58,((70,(11,(69,(72,(39,40))))),(47,150)))))),(88,(116,(126,(43,89)))))),(17,31))))))),((6,106),(7,(57,(140,(10,139)))))),(18,44)))));
	TREE Imported_tree_366 = (1,((154,((2,157),(138,153))),(155,(((107,(3,(83,(79,(((141,(46,(148,(121,(76,(118,(((5,((110,((((73,(4,(49,81))),(77,((109,(25,125)),(105,124)))),(100,(152,(90,99)))),(94,111))),(8,80))),(56,(((74,(15,104)),(119,(55,71))),(97,(151,(117,(29,(26,45)))))))),(((20,(113,(65,120))),(122,((114,(156,(42,(36,37)))),(59,95)))),(101,(103,(102,115))))))))))),(149,((50,(98,(16,(((145,(146,((((22,(67,(128,((23,(24,(35,123))),(78,(92,135)))))),(62,108)),((64,147),(66,68))),((33,(84,85)),(96,(38,63)))))),(32,41)),(51,87))))),((136,(((21,127),(131,(129,130))),((30,(132,(133,134))),(48,54)))),(144,(53,91)))))),((13,(((((34,(9,(19,(86,112)))),(137,(14,28))),(60,((75,(12,(142,(82,143)))),(27,52)))),(61,(93,(58,((70,(11,(69,(72,(39,40))))),(47,150)))))),(88,(116,(126,(43,89)))))),(17,31))))))),((6,106),(7,(57,(140,(10,139)))))),(18,44)))));
	TREE Imported_tree_367 = (1,((154,((2,157),(138,153))),(155,(((107,(3,(83,(79,(((141,(46,(148,(121,(76,(118,((((5,((110,((((73,(4,(49,81))),(77,((109,(25,125)),(105,124)))),(100,(152,(90,99)))),(94,111))),(8,80))),(133,134)),(56,(((74,(15,104)),(119,(55,71))),(97,(151,(117,(29,(26,45)))))))),(((20,(113,(65,120))),(122,((114,(156,(42,(36,37)))),(59,95)))),(101,(103,(102,115))))))))))),(149,((50,(98,(16,(((145,(146,(((22,((128,((23,(24,(35,123))),(78,(92,135)))),(67,(62,108)))),((64,147),(66,68))),((33,(84,85)),(96,(38,63)))))),(32,41)),(51,87))))),((136,(((21,127),(131,(129,130))),((30,132),(48,54)))),(144,(53,91)))))),((13,(((((34,(9,(19,(86,112)))),(137,(14,28))),(60,((75,(12,(142,(82,143)))),(27,52)))),(61,(93,(58,((70,(11,(69,(72,(39,40))))),(47,150)))))),(88,(116,(126,(43,89)))))),(17,31))))))),((6,106),(7,(57,(140,(10,139)))))),(18,44)))));
	TREE Imported_tree_368 = (1,((154,((2,157),(138,153))),(155,(((107,(3,(83,(79,(((141,(46,(148,(121,(76,(118,(((5,((110,((((73,(4,(49,81))),(77,((109,(25,125)),(105,124)))),(100,(152,(90,99)))),(94,111))),(8,80))),(56,(((74,(15,104)),(119,(55,71))),(97,(151,(117,(29,(26,45)))))))),(((20,(113,(65,120))),(122,((114,(156,(42,(36,37)))),(59,95)))),(101,(103,(102,115))))))))))),(149,((50,(98,(16,(((145,(146,(((22,((128,((23,(24,(35,123))),(78,(92,135)))),(67,(62,108)))),((64,147),(66,68))),((33,(84,85)),(96,(38,63)))))),(32,41)),(51,87))))),((136,(((21,127),((129,130),(131,(133,134)))),((30,132),(48,54)))),(144,(53,91)))))),((13,(((((34,(9,(19,(86,112)))),(137,(14,28))),(60,((75,(12,(142,(82,143)))),(27,52)))),(61,(93,(58,((70,(11,(69,(72,(39,40))))),(47,150)))))),(88,(116,(126,(43,89)))))),(17,31))))))),((6,106),(7,(57,(140,(10,139)))))),(18,44)))));
	TREE Imported_tree_369 = (1,((154,((2,157),(138,153))),(155,(((107,(3,(83,(79,(((141,(46,(148,(121,(76,(118,(((5,((110,((((73,(4,(49,81))),(77,((109,(25,125)),(105,124)))),(100,(152,(90,99)))),(94,111))),(8,80))),(56,(((74,(15,104)),(119,(55,71))),(97,(151,(117,(29,(26,45)))))))),(((20,(113,(65,120))),(122,((114,(156,(42,(36,37)))),(59,95)))),(101,(103,(102,115))))))))))),(149,((50,(98,(16,(((145,(146,(((22,((128,((23,(24,(35,123))),(78,(92,135)))),(67,(62,108)))),((64,147),(66,68))),((33,(84,85)),(96,(38,63)))))),(32,41)),(51,87))))),((136,(((21,127),((129,130),(131,(132,(133,134))))),(30,(48,54)))),(144,(53,91)))))),((13,(((((34,(9,(19,(86,112)))),(137,(14,28))),(60,((75,(12,(142,(82,143)))),(27,52)))),(61,(93,(58,((70,(11,(69,(72,(39,40))))),(47,150)))))),(88,(116,(126,(43,89)))))),(17,31))))))),((6,106),(7,(57,(140,(10,139)))))),(18,44)))));
	TREE Imported_tree_370 = (1,((154,((2,157),(138,153))),(155,(((107,(3,(83,(79,(((46,(141,(148,(121,(76,(118,(((5,((110,((((73,(4,(49,81))),(77,((109,(25,125)),(105,124)))),(100,(152,(90,99)))),(94,111))),(8,80))),(56,(((74,(15,104)),(119,(55,71))),(97,(151,(117,(29,(26,45)))))))),(((20,(113,(65,120))),(122,((114,(156,(42,(36,37)))),(59,95)))),(101,(103,(102,115))))))))))),(149,((50,(98,(16,(((145,(146,(((22,((128,((23,(24,(62,(35,123)))),(78,(92,135)))),(67,108))),((64,147),(66,68))),((33,(84,85)),(96,(38,63)))))),(32,41)),(51,87))))),((136,(((21,127),(131,(129,130))),((30,(132,(133,134))),(48,54)))),(144,(53,91)))))),((13,(((((34,(9,(19,(86,112)))),(137,(14,28))),(60,((75,(12,(142,(82,143)))),(27,52)))),(61,(58,(93,((70,(11,(69,(72,(39,40))))),(47,150)))))),(88,(116,(126,(43,89)))))),(17,31))))))),((6,106),(7,(57,(140,(10,139)))))),(18,44)))));
	TREE Imported_tree_371 = (1,((154,((2,157),(138,153))),(155,(((107,(3,(83,(79,(((46,(141,(148,(121,(76,(118,(((5,((110,((((73,(4,(49,81))),(77,((109,(25,125)),(105,124)))),(100,(152,(90,99)))),(94,111))),(8,80))),(56,(((74,(15,104)),(119,(55,71))),(97,(151,(117,(29,(26,45)))))))),(((20,(113,(65,120))),(122,((114,(156,(42,(36,37)))),(59,95)))),(101,(103,(102,115))))))))))),(149,((50,(98,(16,(((145,(146,(((22,((128,((23,(24,(35,123))),(78,(92,135)))),(67,(62,108)))),(68,(64,(66,147)))),((33,(84,85)),(96,(38,63)))))),(32,41)),(51,87))))),((136,(((21,127),(131,(129,130))),((30,(132,(133,134))),(48,54)))),(144,(53,91)))))),((13,(((((34,(9,(19,(86,112)))),(137,(14,28))),(60,((75,(12,(142,(82,143)))),(27,52)))),(61,(58,(93,((70,(11,(69,(72,(39,40))))),(47,150)))))),(88,(116,(126,(43,89)))))),(17,31))))))),((6,106),(7,(57,(140,(10,139)))))),(18,44)))));
	TREE Imported_tree_372 = (1,((154,((2,157),(138,153))),(155,(((107,(3,(83,(79,(((46,(141,(148,(121,(76,(118,(((5,((110,((((73,(4,(49,81))),(77,((109,(25,125)),(105,124)))),(100,(152,(90,99)))),(94,111))),(8,80))),(56,(((74,(15,104)),(119,(55,71))),(97,(151,(117,(29,(26,45)))))))),(((20,(113,(65,120))),(122,((114,(156,(42,(36,37)))),(59,95)))),(101,(103,(102,115))))))))))),(149,((50,(98,(16,(((145,(146,(((22,((((23,(24,(35,123))),(78,(92,135))),(67,128)),(62,108))),((64,147),(66,68))),((33,(84,85)),(96,(38,63)))))),(32,41)),(51,87))))),((136,(((21,127),(131,(129,130))),((30,(132,(133,134))),(48,54)))),(144,(53,91)))))),((13,(((((34,(9,(19,(86,112)))),(137,(14,28))),(60,((75,(12,(142,(82,143)))),(27,52)))),(61,(58,(93,((70,(11,(69,(72,(39,40))))),(47,150)))))),(88,(116,(126,(43,89)))))),(17,31))))))),((6,106),(7,(57,(140,(10,139)))))),(18,44)))));
	TREE Imported_tree_373 = (1,((154,((2,157),(138,153))),(155,(((107,(3,(83,(79,(((46,(141,(148,(121,(76,(118,(((5,((110,((((73,(4,(49,81))),(77,((109,(25,125)),(105,124)))),(100,(152,(90,99)))),(94,111))),(8,80))),(56,(((74,(15,104)),(119,(55,71))),(97,(151,(117,(29,(26,45)))))))),(((20,(113,(65,120))),(122,((114,(156,(42,(36,37)))),(59,95)))),(101,(103,(102,115))))))))))),(149,((50,(98,(16,(((145,(146,(((22,((128,(67,((23,(24,(35,123))),(78,(92,135))))),(62,108))),((64,147),(66,68))),((33,(84,85)),(96,(38,63)))))),(32,41)),(51,87))))),((136,(((21,127),(131,(129,130))),((30,(132,(133,134))),(48,54)))),(144,(53,91)))))),((13,(((((34,(9,(19,(86,112)))),(137,(14,28))),(60,((75,(12,(142,(82,143)))),(27,52)))),(61,(58,(93,((70,(11,(69,(72,(39,40))))),(47,150)))))),(88,(116,(126,(43,89)))))),(17,31))))))),((6,106),(7,(57,(140,(10,139)))))),(18,44)))));
	TREE Imported_tree_374 = (1,((154,((2,157),(138,153))),(155,(((107,(3,(83,(79,(((46,(141,(148,(121,(76,(118,(((5,((110,((((73,(4,(49,81))),(77,((109,(25,125)),(105,124)))),(100,(152,(90,99)))),(94,111))),(8,80))),(56,(((74,(15,104)),(119,(55,71))),(97,(151,(117,(29,(26,45)))))))),(((20,(113,(65,120))),(122,((114,(156,(42,(36,37)))),(59,95)))),(101,(103,(102,115))))))))))),(149,((50,(98,(16,(((145,(146,(((22,((128,((23,(24,(35,123))),(67,(78,(92,135))))),(62,108))),((64,147),(66,68))),((33,(84,85)),(96,(38,63)))))),(32,41)),(51,87))))),((136,(((21,127),(131,(129,130))),((30,(132,(133,134))),(48,54)))),(144,(53,91)))))),((13,(((((34,(9,(19,(86,112)))),(137,(14,28))),(60,((75,(12,(142,(82,143)))),(27,52)))),(61,(58,(93,((70,(11,(69,(72,(39,40))))),(47,150)))))),(88,(116,(126,(43,89)))))),(17,31))))))),((6,106),(7,(57,(140,(10,139)))))),(18,44)))));
	TREE Imported_tree_375 = (1,((154,((2,157),(138,153))),(155,(((107,(3,(83,(79,(((46,(141,(148,(121,(76,(118,(((5,((110,((((73,(4,(49,81))),(77,((109,(25,125)),(105,124)))),(100,(152,(90,99)))),(94,111))),(8,80))),(56,(((74,(15,104)),(119,(55,71))),(97,(151,(117,(29,(26,45)))))))),(((20,(113,(65,120))),(122,((114,(156,(42,(36,37)))),(59,95)))),(101,(103,(102,115))))))))))),(149,((50,(98,(16,(((145,(146,(((22,((128,((67,(23,(24,(35,123)))),(78,(92,135)))),(62,108))),((64,147),(66,68))),((33,(84,85)),(96,(38,63)))))),(32,41)),(51,87))))),((136,(((21,127),(131,(129,130))),((30,(132,(133,134))),(48,54)))),(144,(53,91)))))),((13,(((((34,(9,(19,(86,112)))),(137,(14,28))),(60,((75,(12,(142,(82,143)))),(27,52)))),(61,(58,(93,((70,(11,(69,(72,(39,40))))),(47,150)))))),(88,(116,(126,(43,89)))))),(17,31))))))),((6,106),(7,(57,(140,(10,139)))))),(18,44)))));
	TREE Imported_tree_376 = (1,((154,((2,157),(138,153))),(155,(((107,(3,(83,(79,(((46,(141,(148,(121,(76,(118,(((5,((110,((((73,(4,(49,81))),(77,((109,(25,125)),(105,124)))),(100,(152,(90,99)))),(94,111))),(8,80))),(56,(((74,(15,104)),(119,(55,71))),(97,(151,(117,(29,(26,45)))))))),(((20,(113,(65,120))),(122,((114,(156,(42,(36,37)))),(59,95)))),(101,(103,(102,115))))))))))),(149,((50,(98,(16,(((145,(146,(((22,((128,((23,(24,(35,123))),(78,(67,(92,135))))),(62,108))),((64,147),(66,68))),((33,(84,85)),(96,(38,63)))))),(32,41)),(51,87))))),((136,(((21,127),(131,(129,130))),((30,(132,(133,134))),(48,54)))),(144,(53,91)))))),((13,(((((34,(9,(19,(86,112)))),(137,(14,28))),(60,((75,(12,(142,(82,143)))),(27,52)))),(61,(58,(93,((70,(11,(69,(72,(39,40))))),(47,150)))))),(88,(116,(126,(43,89)))))),(17,31))))))),((6,106),(7,(57,(140,(10,139)))))),(18,44)))));
	TREE Imported_tree_377 = (1,((154,((2,157),(138,153))),(155,(((107,(3,(83,(79,(((46,(141,(148,(121,(76,(118,(((5,((110,((((73,(4,(49,81))),(77,((109,(25,125)),(105,124)))),(100,(152,(90,99)))),(94,111))),(8,80))),(56,(((74,(15,104)),(119,(55,71))),(97,(151,(117,(29,(26,45)))))))),(((20,(113,(65,120))),(122,((114,(156,(42,(36,37)))),(59,95)))),(101,(103,(102,115))))))))))),(149,((50,(98,(16,(((145,(146,(((22,((128,((23,(24,(35,123))),((67,78),(92,135)))),(62,108))),((64,147),(66,68))),((33,(84,85)),(96,(38,63)))))),(32,41)),(51,87))))),((136,(((21,127),(131,(129,130))),((30,(132,(133,134))),(48,54)))),(144,(53,91)))))),((13,(((((34,(9,(19,(86,112)))),(137,(14,28))),(60,((75,(12,(142,(82,143)))),(27,52)))),(61,(58,(93,((70,(11,(69,(72,(39,40))))),(47,150)))))),(88,(116,(126,(43,89)))))),(17,31))))))),((6,106),(7,(57,(140,(10,139)))))),(18,44)))));
	TREE Imported_tree_378 = (1,((154,((2,157),(138,153))),(155,(((107,(3,(83,(79,(((46,(141,(148,(121,(76,(118,(((5,((110,((((73,(4,(49,81))),(77,((109,(25,125)),(105,124)))),(100,(152,(90,99)))),(94,111))),(8,80))),(56,(((74,(15,104)),(119,(55,71))),(97,(151,(117,(29,(26,45)))))))),(((20,(113,(65,120))),(122,((114,(156,(42,(36,37)))),(59,95)))),(101,(103,(102,115))))))))))),(149,((50,(98,(16,(((145,(146,(((22,((128,(((23,67),(24,(35,123))),(78,(92,135)))),(62,108))),((64,147),(66,68))),((33,(84,85)),(96,(38,63)))))),(32,41)),(51,87))))),((136,(((21,127),(131,(129,130))),((30,(132,(133,134))),(48,54)))),(144,(53,91)))))),((13,(((((34,(9,(19,(86,112)))),(137,(14,28))),(60,((75,(12,(142,(82,143)))),(27,52)))),(61,(58,(93,((70,(11,(69,(72,(39,40))))),(47,150)))))),(88,(116,(126,(43,89)))))),(17,31))))))),((6,106),(7,(57,(140,(10,139)))))),(18,44)))));
	TREE Imported_tree_379 = (1,((154,((2,157),(138,153))),(155,(((107,(3,(83,(79,(((46,(141,(148,(121,(76,(118,(((5,((110,((((73,(4,(49,81))),(77,((109,(25,125)),(105,124)))),(100,(152,(90,99)))),(94,111))),(8,80))),(56,(((74,(15,104)),(119,(55,71))),(97,(151,(117,(29,(26,45)))))))),(((20,(113,(65,120))),(122,((114,(156,(42,(36,37)))),(59,95)))),(101,(103,(102,115))))))))))),(149,((50,(98,(16,(((145,(146,(((22,((128,((23,(24,(35,123))),(78,(92,(67,135))))),(62,108))),((64,147),(66,68))),((33,(84,85)),(96,(38,63)))))),(32,41)),(51,87))))),((136,(((21,127),(131,(129,130))),((30,(132,(133,134))),(48,54)))),(144,(53,91)))))),((13,(((((34,(9,(19,(86,112)))),(137,(14,28))),(60,((75,(12,(142,(82,143)))),(27,52)))),(61,(58,(93,((70,(11,(69,(72,(39,40))))),(47,150)))))),(88,(116,(126,(43,89)))))),(17,31))))))),((6,106),(7,(57,(140,(10,139)))))),(18,44)))));
	TREE Imported_tree_380 = (1,((154,((2,157),(138,153))),(155,(((107,(3,(83,(79,(((46,(141,(148,(121,(76,(118,(((5,((110,((((73,(4,(49,81))),(77,((109,(25,125)),(105,124)))),(100,(152,(90,99)))),(94,111))),(8,80))),(56,(((74,(15,104)),(119,(55,71))),(97,(151,(117,(29,(26,45)))))))),(((20,(113,(65,120))),(122,((114,(156,(42,(36,37)))),(59,95)))),(101,(103,(102,115))))))))))),(149,((50,(98,(16,(((145,(146,(((22,((128,((23,(24,(35,123))),(78,(92,135)))),(67,(62,108)))),(68,(66,(64,147)))),((33,(84,85)),(96,(38,63)))))),(32,41)),(51,87))))),((136,(((21,127),(131,(129,130))),((30,(132,(133,134))),(48,54)))),(144,(53,91)))))),((13,(((((34,(9,(19,(86,112)))),(137,(14,28))),(60,((75,(12,(142,(82,143)))),(27,52)))),(61,(58,(93,((70,(11,(69,(72,(39,40))))),(47,150)))))),(88,(116,(126,(43,89)))))),(17,31))))))),((6,106),(7,(57,(140,(10,139)))))),(18,44)))));
	TREE Imported_tree_381 = (1,((154,((2,157),(138,153))),(155,(((107,(3,(83,(79,(((46,(141,(148,(121,(76,(118,(((5,((110,((((73,(4,(77,(49,81)))),((109,(25,125)),(105,124))),(100,(152,(90,99)))),(94,111))),(8,80))),(56,(((74,(15,104)),(119,(55,71))),(97,(151,(117,(29,(26,45)))))))),(((20,(113,(65,120))),(122,((114,(156,(42,(36,37)))),(59,95)))),(101,(103,(102,115))))))))))),(149,((50,(98,(16,(((145,(146,(((22,((128,((23,(24,(35,123))),(78,(92,135)))),(67,(62,108)))),((64,147),(66,68))),((33,(84,85)),(96,(38,63)))))),(32,41)),(51,87))))),((136,(((21,127),(131,(129,130))),((30,(132,(133,134))),(48,54)))),(144,(53,91)))))),((13,(((((34,(9,(19,(86,112)))),(137,(14,28))),(60,((75,(12,(142,(82,143)))),(27,52)))),(61,(58,(93,((70,(11,(69,(72,(39,40))))),(47,150)))))),(88,(116,(126,(43,89)))))),(17,31))))))),((6,106),(7,(57,(140,(10,139)))))),(18,44)))));
	TREE Imported_tree_382 = (1,((154,((2,157),(138,153))),(155,(((107,(3,(83,(79,(((46,(141,(148,(121,(76,(118,(((5,((110,((((73,(4,(49,81))),(77,((109,(25,125)),(105,124)))),(100,(152,(90,99)))),(94,111))),(8,80))),(56,(((74,(15,104)),(119,(55,71))),(97,(151,(117,(29,(26,45)))))))),(((20,(113,(65,120))),(122,((114,(156,(42,(36,37)))),(59,95)))),(101,(103,(102,115))))))))))),(149,((50,(98,(16,(((145,(146,(((22,((128,((23,(24,(35,123))),(78,(92,135)))),(67,(62,108)))),((64,147),(66,68))),((33,(84,85)),(96,(38,63)))))),(32,41)),(51,87))))),((136,(((21,127),(131,(129,130))),((30,(132,(133,134))),(48,54)))),(144,(53,91)))))),((13,(((((34,(9,(19,(86,112)))),(137,(14,28))),(60,((75,(12,(142,(82,143)))),(27,52)))),(61,(58,(93,((70,(11,(69,(72,(39,40))))),(47,150)))))),(116,((43,89),(88,126))))),(17,31))))))),((6,106),(7,(57,(140,(10,139)))))),(18,44)))));
	TREE Imported_tree_383 = (1,((154,((2,157),(138,153))),(155,(((107,(3,(83,(79,(((46,(141,(148,(121,(76,(118,(((5,((110,((((73,(4,(49,81))),(77,((109,(25,125)),(105,124)))),(100,(152,(90,99)))),(94,111))),(8,80))),(56,(((74,(15,104)),(119,(55,71))),(97,(151,(117,(29,(26,45)))))))),(((20,(113,(65,120))),(122,((114,(156,(42,(36,37)))),(59,95)))),(101,(103,(102,115))))))))))),(149,((50,(98,(16,(((145,(146,(((22,((128,((23,(24,(35,123))),(78,(92,135)))),(67,(62,108)))),((64,147),(66,68))),((33,(84,85)),(96,(38,63)))))),(32,41)),(51,87))))),((136,(((21,127),(131,(129,130))),((30,(132,(133,134))),(48,54)))),(144,(53,91)))))),((13,(((((34,(9,(19,(86,112)))),(137,(14,28))),(60,((75,(12,(142,(82,143)))),(27,52)))),(61,(58,(93,((70,(11,(69,(72,(39,40))))),(47,150)))))),(116,(126,(88,(43,89)))))),(17,31))))))),((6,106),(7,(57,(140,(10,139)))))),(18,44)))));
	TREE Imported_tree_384 = (1,((154,((2,157),(138,153))),(155,(((107,(3,(83,(79,(((46,(141,(148,(121,(76,(118,(((5,((110,((((73,(4,(49,81))),(77,((109,(25,125)),(105,124)))),(100,(152,(90,99)))),(94,111))),(8,80))),(56,(((74,(15,104)),(119,(55,71))),(97,(151,(117,(29,(26,45)))))))),(((20,(113,(65,120))),(122,((114,(156,(42,(36,37)))),(59,95)))),(101,(103,(102,115))))))))))),(149,((50,(98,(16,(((145,(146,(((22,((128,((23,(24,(35,123))),(78,(92,135)))),(67,(62,108)))),((64,147),(66,68))),((33,(84,85)),(96,(38,63)))))),(32,41)),(51,87))))),((136,(((21,127),(131,(129,130))),((30,(132,(133,134))),(48,54)))),(144,(53,91)))))),((13,(((((34,(9,(19,(86,112)))),(137,(14,28))),(60,((75,(12,(142,(82,143)))),(27,52)))),(61,(58,(93,((70,(11,(69,(72,(39,40))))),(47,150)))))),(116,(126,(43,(88,89)))))),(17,31))))))),((6,106),(7,(57,(140,(10,139)))))),(18,44)))));
	TREE Imported_tree_385 = (1,((154,((2,157),(138,153))),(155,(((107,(3,(83,(79,(((46,(141,(148,(121,(76,(118,(((5,((110,((((73,(4,(49,81))),(77,((109,(25,125)),(105,124)))),(100,(152,(90,99)))),(94,111))),(8,80))),(56,(((74,(15,104)),(119,(55,71))),(97,(151,(117,(29,(26,45)))))))),(((20,(113,(65,120))),(122,((114,(156,(42,(36,37)))),(59,95)))),(103,(101,(102,115))))))))))),(149,((50,(98,(16,(((145,(146,(((22,((128,((23,(24,(35,123))),(78,(92,135)))),(67,(62,108)))),((64,147),(66,68))),((33,(84,85)),(96,(38,63)))))),(32,41)),(51,87))))),((136,(((21,127),(131,(129,130))),((30,(132,(133,134))),(48,54)))),(144,(53,91)))))),((13,(((((34,(9,(19,(86,112)))),(137,(14,28))),(60,((75,(12,(142,(82,143)))),(27,52)))),(61,(58,(93,((70,(11,(69,(72,(39,40))))),(47,150)))))),(88,(116,(126,(43,89)))))),(17,31))))))),((6,106),(7,(57,(140,(10,139)))))),(18,44)))));
	TREE Imported_tree_386 = (1,((154,((2,157),(138,153))),(155,(((3,(83,(79,(((46,(141,(148,(121,(76,(118,(((5,((110,((((73,(4,(49,81))),(77,((109,(25,125)),(105,124)))),(100,(152,(90,99)))),(94,111))),(8,80))),(56,(((74,(15,104)),(119,(55,71))),(97,(151,(117,(29,(26,45)))))))),(((20,(113,(65,120))),(122,((114,(156,(42,(36,37)))),(59,95)))),(101,(103,(102,115))))))))))),(149,((50,(98,(16,(((145,(146,(((22,((128,((23,(24,(35,123))),(78,(92,135)))),(67,(62,108)))),((64,147),(66,68))),((33,(84,85)),(96,(38,63)))))),(32,41)),(51,87))))),((136,(((21,127),(131,(129,130))),((30,(132,(133,134))),(48,54)))),(144,(53,91)))))),((13,(((((34,(9,(19,(86,112)))),(137,(14,28))),(60,((75,(12,(142,(82,143)))),(27,52)))),(61,(58,(93,((70,(11,(69,(72,(39,40))))),(47,150)))))),(88,(116,(126,(43,89)))))),(17,31)))))),((6,106),(7,(107,(57,(140,(10,139))))))),(18,44)))));
	TREE Imported_tree_387 = (1,((154,((2,157),(138,153))),(155,(((107,(3,(83,(79,(((46,(141,(148,(121,(76,(118,(((5,((110,((((73,(4,(49,81))),(77,((109,(25,125)),(105,124)))),(100,(152,(90,99)))),(94,111))),(8,80))),(56,(((74,(15,104)),(119,(55,71))),(97,(151,(117,(29,(26,45)))))))),(((20,(113,(65,120))),(122,((114,(156,(42,(36,37)))),(59,95)))),(101,(103,(102,115))))))))))),(149,((50,(98,(16,(((145,(146,(((22,((128,((23,(24,(35,123))),(78,(92,135)))),(67,(62,108)))),((64,147),(66,68))),((33,(84,85)),(96,(38,63)))))),(32,41)),(51,87))))),((136,(((21,127),(131,(129,130))),((30,(132,(133,134))),(48,54)))),(144,(53,91)))))),((13,(((((34,(9,(19,(86,112)))),(137,(14,28))),(60,((75,(12,(142,(82,143)))),(27,52)))),(61,(58,(93,((70,(11,(69,(72,(39,40))))),(47,150)))))),(116,(88,(126,(43,89)))))),(17,31))))))),((6,106),(7,(57,(140,(10,139)))))),(18,44)))));
	TREE Imported_tree_388 = (1,((154,((2,157),(138,153))),(155,(((107,(3,(83,(79,(((46,(141,(148,(121,(76,(118,(((5,((110,((((73,(4,(49,81))),(77,(125,((25,109),(105,124))))),(100,(152,(90,99)))),(94,111))),(8,80))),(56,(((74,(15,104)),(119,(55,71))),(97,(151,(117,(29,(26,45)))))))),(((20,(113,(65,120))),(122,((114,(156,(42,(36,37)))),(59,95)))),(101,(103,(102,115))))))))))),(149,((50,(98,(16,(((145,(146,(((22,((128,((23,(24,(35,123))),(78,(92,135)))),(67,(62,108)))),((64,147),(66,68))),((33,(84,85)),(96,(38,63)))))),(32,41)),(51,87))))),((136,(((21,127),(131,(129,130))),((30,(132,(133,134))),(48,54)))),(144,(53,91)))))),((13,(((((34,(9,(19,(86,112)))),(137,(14,28))),(60,((75,(12,(142,(82,143)))),(27,52)))),(61,(58,(93,((70,(11,(69,(72,(39,40))))),(47,150)))))),(88,(116,(126,(43,89)))))),(17,31))))))),((6,106),(7,(57,(140,(10,139)))))),(18,44)))));
[truncated: 16,882,697 more chars]
