# Supplementary material for: Rhinochelys amaberti Moret (1935), a protostegid turtle from the Early Cretaceous of France
Source: PeerJ. 2018 Apr 10;6:e4594. doi: 10.7717/peerj.4594 (PMC5898427; doi:10.7717/peerj.4594)
Supplement: Dataset S2 [file peerj-06-4594-s003.txt]

	FAD	LAD
Solnhofia_parsonsi	150.8	145.5
Allopleuron_hoffmanni	94.3	70.6
Archelon_ischyros	84.9	66.043
Alienochelys_selloumi	70.6	66.043
Argillochelys_africana	55.8	48.6
Argillochelys_cuneiceps	56.0	47.8
Ashleychelys_palmeri	28.4	23.03
Bouliachelys_suteri	105.3	99.7
Calcarichelys_gemma	84.9	70.6
Caretta_caretta	1.8	0.0
Carolinochelys_wilsoni	28.4	23.03
Chelonia_mydas	0.012	0.0
Chelosphargis_advena	85.8	84.9
Desmatochelys_padillaii	129.4	121.0
Corsochelys_haliniches	84.9	70.6
Ctenochelys_stenoporus	85.8	84.9
Dermochelys_coriacea	7.246	0.0
Desmatochelys_lowi	94.3	84.9
Eochelone_brabantica	47.8	41.2
Erquelinnesia_gosseleti	55.8	48.6
Euclastes_acutirostris	66.043	55.8
Euclastes_platyops	100.5	56.0
Euclastes_wielandi	70.6	66.043
Itilochelys_rasstrigin	66.043	61.7
Lepidochelys_kempii	5.33	0.0
Lepidochelys_olivacea	5.33	0.0
Lophochelys	84.9	61.7
Mesodermochelys_undulatus	70.6	66.043
Mexichelys_coahuilaensis	84.9	70.6
Natator_depressus	0.012	0.0
Nichollsemys_bareri	84.9	70.6
Ocepechelon_bouyai	70.6	66.043
Pacifichelys_spp.	15.97	13.65
Procolpochelys_grandaeva	70.6	66.043
Protostega_gigas	85.8	70.6
Puppigerus_camperi	47.8	41.2
Rhinochelys_nammourensis	99.7	94.3
Rhinochelys_pulchriceps	105.5	100.5
Rhinochelys_amaberti	105.5	100.5
Rhinochelys_elegans	105.5	100.5
GS63_GS67	105.5	100.5
Rhinochelys_cantabrigiensis	105.5	100.5
Santanachelys_gaffneyi	112.6	109.0
Syllomus_aegyptiacus	15.97	3.6
Tasbacka_aldabergeni	66.043	48.6
Tasbacka_ouledabdounensis	66.043	61.7
Terlinguachelys_fischbecki	84.9	70.6
Toxochelys_latiremis	84.9	70.6
