# Supplementary material for: Rhinochelys amaberti Moret (1935), a protostegid turtle from the Early Cretaceous of France
Source: PeerJ. 2018 Apr 10;6:e4594. doi: 10.7717/peerj.4594 (PMC5898427; doi:10.7717/peerj.4594)
Supplement: Dataset S3 [file peerj-06-4594-s004.nex]

#NEXUS
[written Fri Sep 08 20:55:31 CEST 2017 by Mesquite  version 3.2 (build 801) at MacBook-Pro-44.local/192.168.1.25]

BEGIN TAXA;
	TITLE Taxa;
	DIMENSIONS NTAX=48;
	TAXLABELS
		Solnhofia_parsonsi Allopleuron_hoffmanni Archelon_ischyros Alienochelys_selloumi Argillochelys_africana Argillochelys_cuneiceps Ashleychelys_palmeri Bouliachelys_suteri Calcarichelys_gemma Caretta_caretta Carolinochelys_wilsoni Chelonia_mydas Chelosphargis_advena Desmatochelys_padillaii Corsochelys_haliniches Ctenochelys_stenoporus Dermochelys_coriacea Desmatochelys_lowi Eochelone_brabantica Erquelinnesia_gosseleti Euclastes_acutirostris Euclastes_platyops Euclastes_wielandi Itilochelys_rasstrigin Lepidochelys_kempii Lepidochelys_olivacea Lophochelys Mesodermochelys_undulatus Mexichelys_coahuilaensis Natator_depressus Nichollsemys_bareri Ocepechelon_bouyai Pacifichelys_spp. Procolpochelys_grandaeva Protostega_gigas Puppigerus_camperi Rhinochelys_nammourensis Rhinochelys_pulchriceps Rhinochelys_amaberti Rhinochelys_elegans 'GS63_GS67' Rhinochelys_cantabrigiensis Santanachelys_gaffneyi Syllomus_aegyptiacus Tasbacka_aldabergeni Tasbacka_ouledabdounensis Terlinguachelys_fischbecki Toxochelys_latiremis 
	;

END;


BEGIN CHARACTERS;
	TITLE  'Matrix in file "Marine_turtles_all_Rhinochelys.nex"';
	DIMENSIONS  NCHAR=266;
	FORMAT DATATYPE = STANDARD GAP = - MISSING = ? SYMBOLS = "  0 1 2 3 4 5";
	CHARSTATELABELS 
		1 'NA, presence/absence', 2 NA_medial_contact, 3 NA_size_of_nasals, 4 PF_medial_contact, 5 'PF pref-vomer contact', 6 'PR pref-palatine contact', 7 PF_dorsal_exposure, 8 PF_cranial_scutes, 9 'LA presence/absence', 10 FR_orbit_contribution, 11 FR_medially_fused, 12 FR_direction_orbits, 13 'PA parieta-squamosal contact', 14 PA_foramen_nervi_trigemini, 15 PA_posterodorsal_margin, 16 PA_contribution_proc._troch._otic., 17 'PA foramen stap-tempor.', 18 PA_pineal_foramen, 19 'JU jugal-squamosal contact', 20 JU_participation_upp._temp._emargination, 21 'JU jugal-quadrate contact', 22 JU_medial_process, 23 QJ_lower_temp._emarg., 24 'QJ qj-maxilla contact', 25 'QJ qj-squamosal contact', 26 'SQ sq-postorbital contact', 27 'SQ sq-supraoccip. contact', 28 SQ_posterolateral_protub., 29 SQ_posterior_process, 30 'SQ sq-qudrate contact', 31 'PO po-palatine contact', 32 ST_supratemporal, 33 PM_apertura_narium_externa, 34 PM_fusion_pm, 35 PM_foramen_prepalatinum, 36 PM_apertue_narium_externa, 37 PM_medial_premax._hook, 38 PL_contribution_braincase_wall, 39 PL_contribution_upp._triturating_surf, 40 PL_secondary_palate, 41 'PL palatine-vomer contact', 42 MX_triturating_surface_definition, 43 MX_accessory_ridges, 44 'VO number of vomer(s)', 45 'VO vomer-pterygoid contact', 46 VO_vomerine_teeth, 47 'VO vo-premaxila contact', 48 VO_ventral_crest, 49 VO_shape_palate_roof, 50 VO_vomerine_pillar, 51 VO_upper_triturating_surface, 52 'QU cavum acustico-jugulare', 53 QU_caum_tympani, 54 QU_precolumellar_fossa, 55 QU_antrum_postoticum, 56 'QU arrangement qu,op,stape, E. tube', 57 QU_proc._trochlerais_oticum, 58 QU_musculatory_facet_of_proc.t.O, 59 'QU qu-basiphenoid', 60 'EPt absence/presence', 61 PT_teeth, 62 PT_basipterygpod_process, 63 PT_interpterygoid_vacuity, 64 'PT pt-basioccipital', 65 PT_proces._troch._pteryg, 66 PT_foramen_palat._post., 67 PT_medial_contact, 68 PT_contribution_foram._palat._post., 69 PT_vertical_flange, 70 'PT pterygoid-exoccipital', 71 PT_fossa_podocnemidoidea, 72 PT_proc._pteryg._externus, 73 PT_position_pt_respec_bs, 74 PT_medial_ridge, 75 PT_posterolateral_extension, 76 SO_crista_supraoccip., 77 SO_dorsal_exposure, 78 SO_horizontal_crest, 79 EX_medial_contact, 80 BO_anterior_morphology, 81 'BO deep C-shaped', 82 PR_dorsal_exposure, 83 OP_transverse_plane, 84 OP_ventral_ridge, 85 OP_procesus_interfenestralis, 86 BS_rostrum_basisphenoidale, 87 BS_paired_of_ventral_pits, 88 BS_ventral_surface_shape, 89 'BS rough surface between bs-bo', 90 BS_dorsum_sellae, 91 BS_foramen_carotic_laterale, 92 BS_foramen_ant._can._car._int, 93 HY_facil_nerve_path, 94 SA_size_of_foramen_stap._temp., 95 SA_position_of_foramen_st._temp, 96 RS_recessus_scalae_tympani, 97 FJ_foramen_jugulare_posterius, 98 'FN foramen nervi hypoglossi (XII)', 99 IC_internal_carotid_artery_splitting, 100 IC_foramen_post._canc._carot._intern., 101 PAr_palatine_artery, 102 FP_fenestra_perilymphatica, 103 CS_cranial_scute_D, 104 CS_cranial_scute_X_vs_D, 105 CS_cranial_scute_X_vs_G, 106 'CS cranial scutes A,B, C', 107 CS_cranial_scute_O, 108 CS_cranial_scute_P, 109 DE_medial_contact, 110 DE_width_triturating_surface, 111 DE_symphyseal_ridge, 112 DE_lingual_ridge, 113 'DE dentary-surangular arrangement', 114 SP_splenial, 115 CA_carapacial_scutes, 116 CA_parallel_keels, 117 'CA+PLA sculpturing of surface', 118 'CA+PLA pattern of sculpturing', 119 CA_carapacial_sutures, 120 NU_nuchal_articulation_with_neural, 121 NU_costiform_process, 122 NU_length_vs_width, 123 NU_posteriomedial_fontanelles, 124 NE_neural_formula, 125 NE_shape_of_neurals, 126 NE_number_of_neurals, 127 PE_peripheral_gutter, 128 PE_number_of_peripherals, 129 PE_anterior_musk_ducts, 130 CO_costals_1_contact, 131 CO_posterior_costals_contact, 132 CO_distal_rib_end, 133 CO_rib_free_peripherals, 134 CO_alternative_lateral_ends, 135 'CO costal 9 abs/pres', 136 CO_shape_of_costal_3, 137 SUP_number_of_suprapygals, 138 SUP__sup1_vs_sup2, 139 'CE cervical abs/pres', 140 PY_pygal_notch, 141 SPR_supramarginals, 142 VE_shape_of_vertebrals, 143 VE_position_of_ver._3_and_4, 144 'VE vertebrals 3-4 sulcus embayment', 145 VE_vertebral_1_anterior_carapace, 146 MA_marginal, 147 PLR_extrapleurals, 148 PLA_connection_with_carapace, 149 PLA_central_plastral_fontanella, 150 PLA_posterior_plastral_fontanella, 151 PLA_plastral_kinesis, 152 PLA_plastral_kinesis_hyop_vs_hypo, 153 'PLA hyo-hypo contact and shape', 154 'EN absence/presence', 155 EN_anterior_process, 156 EN_size_of_posterior_process, 157 EN_distinct_posterolateral_process, 158 EN_shape_in_ventral_view, 159 EN_suture_with_hyop, 160 EPI_shape_and_contacts, 161 EPI_anterior_lip, 162 HYO_ax._buttress_contact, 163 HYO_termination_ax._buttress, 164 'ME absence/presence', 165 ME_medial_contact, 166 HYPO_inguinal_buttress_contact, 167 HYPO_termination_inguinal_buttress, 168 XI_anal_notch, 169 XI_shape_of_xiphiplastron, 170 PLAS_plastral_scutes, 171 PLAS_midline_sulcus, 172 GU_number_of_gulars, 173 EXT_extragulars, 174 EXT_extragulars_medial_contact, 175 EXT_anterior_plastral_tuberosities, 176 EXT_restricted_to_epiplastron, 177 'IN intergular absence/presence', 178 HU_number_of_pairs, 179 'HU humero-pectoral sulcus', 180 'PEC pectorals abs/pres', 181 'PEC anterior-posteriorl developed', 182 'ABD abdominals abs/pres', 183 AN_anal_vs_xiphiplastron, 184 'INF inframarginal absence/presence', 185 CER_cervical_rib_size, 186 CEV_transverse_process, 187 CEV_ventral_keels, 188 CEV_cervicals_8_vs_7, 189 CEV_diapophyses, 190 CEV_central_articulation, 191 CEV__cervical_8_vs_dorsal_cerv._1, 192 CEV_biconvex_middle_neck, 193 'CEV biconvex absence/presence', 194 CEV_biconvex_position, 195 CEV_cervicals_5_and_6, 196 CEV_cervicals_6_and_7_double, 197 CEV_cervicals_6_and_7_central, 198 CEV_cervicals_7_and_8_double, 199 CEV_heigth_vs_lenght, 200 CEV_cervical_8_neural_arch, 201 CEV_postzygapophyses, 202 CEV_cervical_8_ventral_process, 203 CEV_cervicals_7_and_8_shape_art., 204 DR_dorsal_rib_1_length, 205 DR_dorsal_ribs_9_and_10, 206 DR_dorsal_rib_10, 207 DV_dorsal_vert._articulation, 208 CA_tail_club, 209 CA_caudal_centra, 210 CA_anterior_caudal_centra, 211 CA_posterior_caudal_centra, 212 CA_chevrons, 213 CA_caudal_tail_ring, 214 SCA_anterodorsal_ridge, 215 SCA_ventral_ridge, 216 SCA_horizontal_ridge, 217 SCA_glenoid_neck, 218 'SCA lamina between sc/acromion', 219 SCA_internal_angle, 220 COR_coracoid_vs_humerus_lenght, 221 COR_coracoid_foramen, 222 CLE_cleithrum, 223 PEL_pelvis_shell_attachment, 224 PEL_thryoid_fenestra, 225 IL_iliac_neck, 226 IL_iliac_scar, 227 IL_shape_of_articular_site, 228 IL_posterior_notch_in_acetabul., 229 IL_thelial_process, 230 PUP_pubis_lateral_process, 231 PUB_epipubics, 232 ISC_ischium_contact_with_plastron, 233 ISC_metischial_process, 234 'HYS hypoischium absence/presence', 235 HUM_ectepicondylar_foramen, 236 HUM_proximal_articular_surface, 237 HUM_lateral_process, 238 HUM_lateral_proc._visible_dorsal_v., 239 HUM_lateral_process_shape, 240 HUM_expansion_lateral_process, 241 HUM_medial_concavity, 242 HUM_anterior_projection_lateral_proc., 243 HUM_length_vs_width, 244 HUM_scar_for_muscle_latissimus, 245 'HUM-FEM length', 246 ULN_contact_with_radius, 247 RAD_curves_towards_anterior, 248 MAN_phalangeal_formula, 249 MAN_paddles, 250 MAN_flippers, 251 ULNR_ulnare_vs_intermedium, 252 PES_number_of_digits, 253 'MAN-PES flattening of carpals and tarsals', 254 'MAN-PES hyperphalangy', 255 FEM_femoral_trochanters, 256 TIB_tibial_pit, 257 Shape_of_frontals, 258 Shape_of_nasals, 259 Position_of_maxillary_regarding_the_nares, 260 Maxillary_ventral_surface, 261 Maxillary_bulge_over_maxillary_sulcus, 262 Orbits_position_regarding_the_nares, 263 Skull_height, 264 Dorsal_exposure_of_nasal_cavity, 265 'Concavity of the anterior (external) surface of the premaxilla', 266 Relative_width_of_pmx ; 
	MATRIX
	Solnhofia_parsonsi           0011000?1201(0 1)100101000000?0000011000000100-1110--0022021100112210010010200010001100210000???0001102120??????011100000-0??0?01101?00200102-1?20100?01100-10???111?002-000000??????000?00?110?00--------???????1?10????111020???0??--??0?1?1??000---1?0?0100?0000?0000000000
	Allopleuron_hoffmanni        1--1000010001?0000100000000001011000000101-10100?0022021210?1?210001110101010001100211010111?00110211???????001101230-01000011010002001011-021100001110-101112111032-0-021--------------11110111200011100012010111110111021112001--0011101112000001011012010101?0-00010110
	Archelon_ischyros            1--0??0010000?0?001010000?00010110?0?00001-1110000022021??011221020-?1030111000100021?000????001?0211???????000101230-0100001201000200000--1----0--1110-301113121032-0-021--------------111?011?????????0??201?111110111021112001--0011101112001101111112020101?0-11020010
	Alienochelys_selloumi        0010??101001??0000100001000000011110001000-10100?00220210-0?1??1020-?101001000?00002?1000?????????2???------000101??????????????????????????????????????????????????????????????????????????????????????????????????????????????????????????????????????????????0200010000
	Argillochelys_africana       1--1??0010000?0000100200000001011010001111-10100?2122021100?1221020-?101010100?110021?010????001?02110??????010101??????????????????????????????????????????????????????????????????????????????????????????????????????????????????????????????????????????????2-01100112
	Argillochelys_cuneiceps      1--1??001100??0?001?0000?0000??11010001111-101000?1220?1100?1??1020-1101010100?11??????10??????1??2?????????????????????????????????????????????????????????????????????????????????????1111011120001110001?010?????????????????????????????????????????????????1-0?000???
	Ashleychelys_palmeri         1--1??0012000?00001000000000000110100001?1-1010002122021100?1??1020-?101010100?11?021?010??????1??2???????????????000-0?00001101?00210101111201000011100101????1?032-0-02????????????????????????????????????????????1110211????????????????????????????????????2-10011100
	Bouliachelys_suteri          001(0 1)?0001000110000100000?0??0?011110000001-11100?0022021210112210101110101110001000211000001?001102110??????001101??????????????????????????????????????????????????????????????????????????????????????????????????????????????????????????????????????????????1301010000
	Calcarichelys_gemma          1--1??????0???00???????0?000???1?01000?????1???0???22021210?1??10?0??1?3011100011002?1?001?????1??????????????????030-?1000011?10002001?0-1?2110?0011?0-301112111032-0-020001---?0?000?????????????????????201????????????????0????????1?????????????????????????-00011001
	Caretta_caretta              1--100011000010000100200000001011010001111-101200212201121011221020-11010101000110021101011100011021?0------010101030-020000110000032010101121100011110-101112111032-0-020001---(0 1)0(0 1)0000011110111200011100012011111110111020112001--001110111201000111101201010202-01010110
	Carolinochelys_wilsoni       1--1??0011000?00001000000000000110100000?1-101000?122021100?1??0020-11010?0100010?0???010??????1??2???????????????000-0?00001101?00?00101111211000011100101????1?032-0-02???????????????111??1?????11?1???1??????????1110211??????????????112000001?????????????1-10000000
	Chelonia_mydas               1--1000111000100001002000000010110101011120101000212201110011221020-1101000100011002110101110001102120------002011030-0200(0 1)0120100031010111121100001110-101112111032-0-020001---10(0 1)0000011110111200011100(0 1)12011111110111021112001--00111011120100011110120101?101-10000100
	Chelosphargis_advena         0011??0?11001?0?00100?000000??0110?00??????1???????22021????1???????????????????????????????????????????????011101030-?100001??10002001?11?02110?0?11?00301112111032-0-02?????????????????????????????????????????????????????0?????????????????????????????????140?1??000
	Desmatochelys_padillaii      0010??001200110001101000000001?110?0?0?0???1110???022021210?1??1010111010111000100021?000????00110211???????00??0?000-010000110?00?2?0?0??1?2???0001????????????????????????????????????11110111200000100002?10??????1110211??????????????112001101??11?202?1???0101010101
	Corsochelys_haliniches       ???1?????20?1?0000???????00001?????????????????????220211001??210????1010??10001000211000????001?02?????????????????????????????????????????????????????????????????????????????????????1111011120001110001??????????1110210????1--0011?0111200000?0?10?20??1???2?????????
	Ctenochelys_stenoporus       1--10?001200?10000100200?0??0?????10001100-10100?0022021210?1??1000111010101000110021101011??001?2??????????001101030-010010110100020010111121100001110-101112111032-0-020001---?00000?0111101?120001110001201???????1110211120??--???????1120000010110?201?1???0-0?00?0??
	Dermochelys_coriacea         1--101001000000-00001000000001011000000000-101000002201110021221021-0003000100010002110000000001102220------0001112--?020-00---300-----0-----------111-?41-----11032-0-021--------------111101112000110000120-0111110111021112011--0011-0111301001101001202?1?101-11010110
	Desmatochelys_lowi           001000001100110001101000000001011000000001-11100000220212101122101011101011100010002100000?1?001102110??????001101000-010010110?00020010??1?2?100001110-301112111032-0-0000?????????????1111011120??0010000201???????1110211120?1--001110111200110101111202?1?1?1400011000
	Eochelone_brabantica         1--1??0011000?000010020000000??110100000?0-10100?1022021100?1??1020-11010101000110021?01001????1?0211?????????????000-0?0000110100021010111021100001110-10111211?032-0-02000???????????????????????????????201???????111021112001-???11101112000001?110?201?1?11??????????
	Erquelinnesia_gosseleti      1--1??0011010?000010000000000??111100001?1-10100?2122021210?1?21020-1103000?00?110021?010????001?0211???????000???000-0?0010110100021010111021100001110-101112111032-0-02000???????????????????????????????201???????111021112001-???11101112000001?110?201?1?111?00000012
	Euclastes_acutirostris       1--100001001??00?010020000000?011010001111-10100?212202121011221020-11010101000110021?010??????110211???????????????????????????????????????????????????????????????????????????????????????????????????????????????????????????????????????????????????????????2-00011112
	Euclastes_platyops           0????????0????00?0100????000??011010001111-10100?21220211??11??1020-???????100?1????????????????????????????????????????????????????????????????????????????????????????????????????????????????????????????????????????????????????????????????????????????????2-000??0??
	Euclastes_wielandi           1--100001201??00?0100?0000000?011010001111-10100?2122021210112?1020-?10101010001100211010????001???11???????0101????????????????????????????????????????????????????????????????????????????????????????????????????????????????????????????????????????????????2-00000012
	Itilochelys_rasstrigin       1--100001200?1000010020000000?011010?01111-10100?2122021100?1??1020-1?010001000100021?010????001102?1???????010101??????????????????????????????????????????????????????????????????????111?01112?????100?????????????????????????????????112000001???????????1?2-00100112
	Lepidochelys_kempii          1--100011100010000100200000001011010001111-101000212201121011221020-1101010100011002110101110001102110??????01(0 1)111000-020000120(0 1)00022010111121100011110-101112111032-0-020001---00(0 1)0000011110111200011100012011111110111020112001--001110111201000111101201010201-11010110
	Lepidochelys_olivacea        1--100011100010000100200000001011010001111-101000212201121011221020-1101010100011002110101110001102110??????01(0 1)1110(0 3)0-020000120(0 1)00022010111121100?11110-101112111032-0-020001---00(0 1)0000011110111200011100012011111110111020112001--001110111201000111101201010201-11000110
	Lophochelys                  ??????????????????????????????????????????????????????????????????????????????????????????????????????????????????030-?1001011???002(0 1)01?11?12110??011?00101????11032-0-02?????????????????????????????????????????????????????0???????????????????????????????????????????
	Mesodermochelys_undulatus    ???????1???????????????????????????????????????????????????????????????????10???????????????????????????????002011100-02000011?10002?0100-?12??00--1110-10111211?032-0-021--------------11100111200000000002010111110111021112011--0011101112010011010??202?1?1???????????
	Mexichelys_coahuilaensis     1--1?0001201??00001001000?000??110?0?011???10100?2122021100?1??1020-11010?01000100021?00000????1?0211???????010???000-?11?0??????0?2?0?????12????0?11?0-3??????????2-?????????????????????????????????????????????????????????001-??????01????????????????????10?-??0??{0 1}10
	Natator_depressus            1--100001000010000100200000001011010001111-101000212201110011221020-11010101000110021101011?0001102110??????000111000-020000110100022010111021100001110-101112111032-0-020001---10(0 1)0000011110111200011100012011111110111021112001--0011101112010001?1101201010112-??0??1??
	Nichollsemys_bareri          1--1??1?1201110??011010000000?0110?000?001-10100000220211001122100011101011100011002110100??0001?02110??????00??????????????????????????????????????????????????????????????????????????????????????????????????????????????????????????????????????????????????2-000100??
	Ocepechelon_bouyai           0010?010120101000010000?000000011110000000-111?0000220210-011221020-100100100?010?021?000????00112211???????????????????????????????????????????????????????????????????????????????????????????????????????????????????????????????????????????????????????????2{0 1}0??21010
	Pacifichelys_spp.            1--1?00011000?0000100?0000000??110100011?1-10100?11220?1100?1??1020-1?0?01?100?110021?0101???001?0??1???????01??????0-?1000?????????????????????????????????????????????????????????????111?01??????1?100????????????1110211??????????????112000001?11??????????2-00000110
	Procolpochelys_grandaeva     1--1??0?11000?00001000000000000110100000?1-10100?11220????0?1???020-?1010??100?11?0???010??????1?02???????????????000-0?00001?0??0?2???0????21??0????1??????????????????????????????????????????????????????????????????????????????????????????????????????????1-10010100
	Protostega_gigas             1--0??001000??0?0010100000?0??0110?0?00001-1110000022021210?1?2102?-11030111000100021?000????001?0211???????000100230-0100001101000200000--1----0--1110-301113121032-0-021--------------111?011120????100002010111110111021112001--0011101112001101111112020101?2-00?20010
	Puppigerus_camperi           1--1??0012000?0000100200000001011010001111-10100?2122021100112?1020-11030101000110021?01011??00110211???????011101000-010000110100021010111121100001110-101112111032-0-02000?????????00?1111011120001110001201???????1110211120???????????1120000010110?201?1?112-01001012
	Rhinochelys_nammourensis     0010??0011001?0?001???000000???1?0?0??????????????????2?????????0???1??????100????????????????????????????????????230-0100001101?00200000-???1100?01110-301112111032-0-02???????????????????????????????????01????????????????0???????????1?200???1?1111202?1???100????1??
	Rhinochelys_pulchriceps      0010??0011001100?010100000000?0110?0?00001-1110000022021210?1221010011010111000100021?000????001?02?1?????????????230-??????????????????????????????????????????????????????????????????????????????????????????????????????????????????????????????????????????1001211101
	Rhinochelys_amaberti         0010??0011001?0000100?0000?000??10?00???????????????20??2?0????1??{0 1}?????1?1??????????000????????????????????0001????????????????????????????????????????????????????????????????????????????????????????????????????????????????????????????????????????????????1300211101
	Rhinochelys_elegans          0010??001200???000100?0000??????10?00????1?1??0???0??0????0??22???0???????1?????????????????????????????????????????????????????????????????????????????????????????????????????????????????????????????????????????????????????????????????????????????????????2110110100
	'GS63_GS67'                  0010??001{1 2}00????????????????????10?0?????1?1??0???0??????????????????????????????????????????????????????????????????????????????????????????????????????????????????????????????????????????????????????????????????????????????????????????????????????????????2111101??
	Rhinochelys_cantabrigiensis  0010??001200????00100?000???????10?0?????????????????0??????????????????????????????????????????????????????00??????????????????????????????????????????????????????????????????????????????????????????????????????????????????????????????????????????????????2001110112
	Santanachelys_gaffneyi       0010000?1{1 2}00110?0010120000000?0110?0001001-1110000022021100?12210100?00100110?01??02??00????00?1?022????????00??01000?0?00001101?00200100-?020000?01100-30111211?012-0?00?0?????????????11???????????0?????0?1?1?????111021???0??--0???1?1??2?0---?01011102?1???1301?00101
	Syllomus_aegyptiacus         1--1??0??1001?0??01???00?000?1?????????????????????22021??0?12210???110???????000?0??1000????00?????????????0010010313010000110??002?0(0 1)0???1211000011100??1??????032-0-0200?????????????11?1011????????0001???????????????????0?????0?????1130100010????????????1-10011???
	Tasbacka_aldabergeni         1--1?00011001?00011002000000?1011010001111-10100?212202121011??1020-1101010100?0100211010????00???2???------011101000-010000110?000200101110211000011100101112111032-0-02000??????0?????11??01??????????0??????1?????1110211??0???????????112000001??????????????-????????
	Tasbacka_ouledabdounensis    1--1?00011000?0000100200000001?11010001111-10100?212202121011221020-11010101000110021?010????00110211???????011101??????????????????????????????????????????????????????????????????????????????????????????????????????????????????????????????????????????????1-00000112
	Terlinguachelys_fischbecki   ????????????????????????????????????????????????????????????????????????????????????????????????????????????0000010?0-?1000?1???0??????????0???????11?00101??????032-0-020???????????????????????????????????????????1111211??????????????112000001?1?012?0?1?1???????????
	Toxochelys_latiremis         101100001201110010100000000001011000001010-1010001022021100?12210000110101010001000210010001000110212?------00(0 1)101000-0200101101000200101111211000011(0 1)0-101112111032-0-0200???1??0???01011?10111200??0????1?01011??001110?00??00?--0???111??100---?0110110??1?001300001001

;

END;
BEGIN NOTES;

	TEXT  TAXON = 1 TEXT = Outgroup;
	TEXT  TAXON = 33 TEXT = 'Characters 10, 257 -> 264 based on P. urbinai';
	TEXT  TAXON = 38 TEXT = Cadena&Parham2015_revised_using_GS6&GS8_and_notes_from_Owen1851;
	TEXT  TAXON = 40 TEXT = From_GS2&GS3_and_notes_from_Lydekker1889_and_Collins1970;
	TEXT  TAXON = 41 TEXT = 'Potentially a new taxon of ''Rhinochelys'', based on GS63 and GS67 ';
	TEXT  TAXON = 42 TEXT = 'Based on litterature: Lydekker1889, Collins1970';

	TEXT   TAXON = 43 CHARACTER = 10 TEXT = 'It is hard to choose, if it it necessary pick 1';

	TEXT   TAXON = 38 CHARACTER = 16 TEXT = Parietals_do_not_seem_to_form_the_processus_throchlearis_oticum_but_not_certain;
	TEXT   TAXON = 39 CHARACTER = 16 TEXT = 'Parietals do not seem to contribute to the trochlearis oticum process whereas the quadrate does. By the way parietals are not complete in the back of the skull and quadrates are compressed dorso-ventrally';
	TEXT   TAXON = 40 CHARACTER = 16 TEXT = Parietals_are_absent_on_GS3_and_GS2_but_should_be_0_according_to_litterature.;

	TEXT   TAXON = 40 CHARACTER = 17 TEXT = Parietals_are_absent_on_GS2_and_GS3_but_according_to_the_litterature_it_is_supposed_to_be_0;

	TEXT   TAXON = 40 CHARACTER = 18 TEXT = Parietals_are_not_present_on_GS2_&_GS3_but_should_be_0_according_to_litterature;

	TEXT   TAXON = 40 CHARACTER = 19 TEXT = Skull_is_broken_but_it_is_1_according_to_litterature;

	TEXT   TAXON = 40 CHARACTER = 20 TEXT = Skull_is_broken_but_no_temporal_emargination_according_to_litterature;

	TEXT   TAXON = 40 CHARACTER = 21 TEXT = Skull_broken_but_0_based_on_litterature;

	TEXT   TAXON = 40 CHARACTER = 23 TEXT = 'Skull broken, based on litterature';

	TEXT   TAXON = 40 CHARACTER = 24 TEXT = 'Skull broken, based on litterature';

	TEXT   TAXON = 40 CHARACTER = 25 TEXT = 'Skull broken, based on litterature ';

	TEXT   TAXON = 40 CHARACTER = 26 TEXT = 'Skull broken, based on litterature';

	TEXT   TAXON = 39 CHARACTER = 29 TEXT = However_the_squamosal_is_not_complete;
	TEXT   TAXON = 40 CHARACTER = 29 TEXT = 'Very unlikely to be 1, however holotype skull not complete';
	TEXT   TAXON = 42 CHARACTER = 29 TEXT = 'Very unlikely to be 1, however holotype skull not complete ';

	TEXT   TAXON = 40 CHARACTER = 36 TEXT = 'Not sure if 0 like R. pulchriceps or 1,Should be 0';
	TEXT   TAXON = 41 CHARACTER = 36 TEXT = 'Not sure if 0 like R. pulchriceps or 1^n^nShould be 0';

	TEXT   TAXON = 42 CHARACTER = 37 TEXT = 'character not clear, holotype necessary to be able to determine character';

	TEXT   TAXON = 40 CHARACTER = 44 TEXT = Not_directly_visible;

	TEXT   TAXON = 40 CHARACTER = 47 TEXT = Space_left_between_pmx_is_broad;

	TEXT   TAXON = 39 CHARACTER = 57 TEXT = A_large_quadrate_process_is_present_but_not_clearly_identified;

	TEXT   TAXON = 40 CHARACTER = 59 TEXT = 'Skull broken, based on litterature';

	TEXT   TAXON = 38 CHARACTER = 62 TEXT = There_is_no_basipterygoid_process_on_the_basisphenoid._Is_it_still_the_good_number?;
	TEXT   TAXON = 40 CHARACTER = 62 TEXT = Based_on_litterature;

	TEXT   TAXON = 38 CHARACTER = 63 TEXT = 'Not sure : pt meet medially along their length but cannot see the foramen caroticum laterale';
	TEXT   TAXON = 40 CHARACTER = 63 TEXT = Based_on_litterature;

	TEXT   TAXON = 40 CHARACTER = 67 TEXT = Based_on_litterature;

	TEXT   TAXON = 38 CHARACTER = 68 TEXT = Pt_really__seems_to_contact_the_fpp_whereas_it_is_not_the_case_for_R._elegans;

	TEXT   TAXON = 40 CHARACTER = 75 TEXT = Based_on_litterature;

	TEXT   TAXON = 38 CHARACTER = 79 TEXT = supraoccipitalis_is_situated_above_the_foramen_magnum;

	TEXT   TAXON = 42 CHARACTER = 114 TEXT = 'Could be 1 as one skull (not the holotype) still possesses a mandible; however it is hard to see on the pictures of Collins1970';

	TEXT   TAXON = 6 CHARACTER = 257 TEXT = 'Appears like a T but its outtermost lateral borders are quite small (1 or 1/2)';
	TEXT   TAXON = 7 CHARACTER = 257 TEXT = 'Like R elegans so 2, otherwise could also be a 1 (2/1?)';
	TEXT   TAXON = 8 CHARACTER = 257 TEXT = 'Does look a bit like a T and a cross, however could also fall for 0 as the shape is like a pentagone';
	TEXT   TAXON = 9 CHARACTER = 257 TEXT = Frontals_are_not_complete.;
	TEXT   TAXON = 14 CHARACTER = 257 TEXT = 'It sure is not a T or a cross, however its lateral borders are large and thus it could be 2 instead of 0';
	TEXT   TAXON = 16 CHARACTER = 257 TEXT = Could_also_be_kind_of_a_T_since_its_lateral_borders_are_huge_and_since_it_shows_a_small_vertical_anterior_extension;
	TEXT   TAXON = 17 CHARACTER = 257 TEXT = 'Outermost border are small (1/2)';
	TEXT   TAXON = 19 CHARACTER = 257 TEXT = Could_not_get_enough_information_to_score_for_the_specimen;
	TEXT   TAXON = 31 CHARACTER = 257 TEXT = 'looks like a cross a bit, but is definitely closer to R. canta & R. elegans than R pulchriceps.';
	TEXT   TAXON = 32 CHARACTER = 257 TEXT = 'Looks like a cross, but is closer to R elegans';

	TEXT   TAXON = 43 CHARACTER = 258 TEXT = The_nasals_here_larger_than_long;

	TEXT   TAXON = 35 CHARACTER = 259 TEXT = Seems_to;

	TEXT   TAXON = 13 CHARACTER = 260 TEXT = could_be_0;
	TEXT   TAXON = 35 CHARACTER = 260 TEXT = Seems_to;
	TEXT   TAXON = 43 CHARACTER = 260 TEXT = or_0;

	TEXT   TAXON = 43 CHARACTER = 261 TEXT = it_is_probably_though;

	TEXT   TAXON = 4 CHARACTER = 262 TEXT = 'Really small nares, seem on the same level as orbits though';
	TEXT   TAXON = 13 CHARACTER = 262 TEXT = 1_but_tends_to_2;
	TEXT   TAXON = 24 CHARACTER = 262 TEXT = could_be_1;
	TEXT   TAXON = 31 CHARACTER = 262 TEXT = 'or 0/1';

	TEXT   TAXON = 9 CHARACTER = 263 TEXT = skull_is_incomplete;
	TEXT   TAXON = 13 CHARACTER = 263 TEXT = cannot_be_distinguished;
	TEXT   TAXON = 21 CHARACTER = 263 TEXT = Or_0?;
	TEXT   TAXON = 23 CHARACTER = 263 TEXT = Or_1_like_E._acutirostris;
	TEXT   TAXON = 36 CHARACTER = 263 TEXT = 'quite flat, especially above orbits';

	TEXT   TAXON = 29 CHARACTER = 266 TEXT = or_2?;

END;

BEGIN SETS;
	CHARSET Cranial   =   1 -  108;
	CHARSET Lower_Jaw   =   109 -  114;
	CHARSET Carapace   =   115 -  118 120 -  126 128 -  135 137 -  144 146 -  147;
	CHARSET Plastron   =   148 -  149 151 -  184;
	CHARSET Neck   =   185 -  203;
	CHARSET Ribs   =   204 -  206;
	CHARSET Vertebrae   =   207;
	CHARSET Tail   =   208 -  213;
	CHARSET Pectoral_Girdle   =   214 -  222;
	CHARSET Pelvic_Girdle   =   223 -  234;
	CHARSET Forelimb   =   235 -  251;
	CHARSET Hindlimb   =   252 -  256;

	TAXSET Exclude  =  2 4 -  7 9 11 13 15 -  16 19 -  24 27 29 31 -  34 38 44 -  47;
	TAXSET Chelonioid_exclusion_set  =  2 -  3 6 -  9 11 13 15 -  16 18 -  24 27 29 31 33 -  38 44 -  47;

END;

BEGIN MESQUITECHARMODELS;
	ProbModelSet * UNTITLED   =  'Mk1 (est.)':  1 -  266;
END;

BEGIN ASSUMPTIONS;
	OPTIONS DEFTYPE = unord PolyTcount = MINSTEPS;
	TYPESET * UNTITLED   =  unord:  1 -  6 8 -  16 18 -  21 23 -  41 43 -  46 48 -  49 51 -  52 54 56 58 -  62 64 -  65 68 -  71 73 -  74 76 -  84 86 -  93 95 -  98 100 -  110 112 -  114 116 -  120 122 -  127 129 -  130 132 -  136 138 -  140 142 -  163 165 -  166 168 -  181 183 185 -  203 205 -  215 217 219 -  221 223 -  236 238 -  248 252 -  254 256 -  266, ord:  7 17 22 42 47 - 53\3 55 57 63 - 66\3 67 72 - 75\3 85 94 99 111 115 121 128 - 131\3 137 141 164 - 167\3 182 184 204 216 218 222 237 249 -  251 255;

END;

BEGIN MacClade;
	Version 4.0 75;
	LastModified 2092064106;
	FileSettings treewindow '1' '1' '1' '0';
	Singles 010;
	Editor 000110011111111000100 '1' '24' Geneva '9' '100' '1' all;
	EditorPosition '40' '4' '920' '1276';
	TreeWindowPosition '40' '2' '920' '1274';
	ListWindow Characters open Geneva '9' '50' '25' '265' '495' 00;
	ListWindow Taxa open Geneva '9' '69' '321' '825' '360' 100;
	ListWindow Trees open Geneva '9' '50' '10' '185' '379';
	ListWindow TypeSets closed Geneva '9' '50' '10' '276' '490';
	ListWindow WtSets closed Geneva '9' '50' '10' '276' '490';
	ListWindow ExSets closed Geneva '9' '50' '10' '276' '490';
	ListWindow CharSets closed Geneva '9' '50' '10' '249' '188';
	ListWindow TaxSets open Geneva '9' '151' '93' '153' '184';
	ListWindow NexusBlocks closed Geneva '9' '50' '10' '276' '490';
	ChartWindowPosition '52' '30' '878' '1220';
	StateNamesSymbols closed Geneva '9' '10' '50' '30' '148' '220';
	WindowOrder List TaxSets List Taxa Tree List Characters List Trees;
	OtherSymbols & / 00 ? -;
	Correlation '0' '0' '1000' '0' '0' 10011010;
	Salmo 00000001;
	EditorFile '2';
	ExportHTML _ MOSS '100' 110000;
	PrettyPrint 10;
	CharLegendPosition '864' '1175' '77' '85';
	TreeLegendPosition '877' '1077' '64' '93';
	EditorToolsPosition '810' '419' '115' '165';
	TreeToolsPosition '799' '5' '126' '138';
	TreeWindowProgram 10;
	TreeWindow 0000;
	Continuous '0' '3' 1;
	Calculations 0000001;
	SummaryMode '0' '0' 0;
	Charts Geneva '9' ( normal ) 0010;
	NexusOptions '0' '0' '50' 001011011;
	TipLabel '1';
	TreeFont Geneva '9' ( normal );
	TreeShape 1.0 1.0 0100;
	TraceLabels 0101;
	ChartColors '0' '0' '-1' '9' 11;
	ChartBiggestSpot 1;
	ChartPercent 10;
	ChartBarWidth '10' 1;
	ChartVerticalAxis 10101;
	ChartMinMax '0';
	TraceAllChangesDisplay '1' 1;
	BarsOnBranchesDisplay '0' '0' '-5536' '10000' '10000' '10000' '10000' '-5536' '-536' '-536' '-536' '6' '1' 0000101;
	ContinuousBranchLabels 0;
	AllStatesBranchLabels 1;
	IndexNotation '2' 1;
	PrintTree 10.00 '2' '2' '2' '2' '2' '2' '2' '2' '2' '2' '2' Geneva '9' ( normal ) Geneva '10' ( normal ) Geneva '9' ( normal ) Geneva '9' ( normal ) Geneva '9' ( bold ) Geneva '9' ( normal ) Geneva '9' ( normal ) '0' '0' '0' '0' '0' '0' '0' '0' '0' '0' '0' '0' '0' '0' '0' '0' '0' '0' '0' '0' '0' '0' '0' '0' '0' '0' '0' '0' '0' '0' '1' '1' '1' '1' '81' '114' '-39' '4' '-40' '0' '1' '2' '1' '8' '0' '0' '0' '2' 1000111000000000000100000111000;
	MatchChar 00 .;
	EntryInterpretation 01;
	ColorOptions 0;
	TreeTools '0' '5' '4' '0' '10' '4' '0' 00100111111101110;
	EditorTools '0' '0' '0' '1000' '0' '0' '6' '3' 000001011100001;
	PairAlign '2' '2' '3' '2' '1' '1' '2' '1' '3' 1010;
	BothTools '1';

END;
BEGIN TREES;
	Title 'Trees from "Chelonioid_BL.tre"';
	LINK Taxa = Taxa;
	TRANSLATE
[0] 		1 Solnhofia_parsonsi,
[1] 		2 Allopleuron_hoffmanni,
[2] 		3 Archelon_ischyros,
[3] 		4 Alienochelys_selloumi,
[4] 		5 Argillochelys_africana,
[5] 		6 Argillochelys_cuneiceps,
[6] 		7 Ashleychelys_palmeri,
[7] 		8 Bouliachelys_suteri,
[8] 		9 Calcarichelys_gemma,
[9] 		10 Caretta_caretta,
[10] 		11 Carolinochelys_wilsoni,
[11] 		12 Chelonia_mydas,
[12] 		13 Chelosphargis_advena,
[13] 		14 Desmatochelys_padillaii,
[14] 		15 Corsochelys_haliniches,
[15] 		16 Ctenochelys_stenoporus,
[16] 		17 Dermochelys_coriacea,
[17] 		18 Desmatochelys_lowi,
[18] 		19 Eochelone_brabantica,
[19] 		20 Erquelinnesia_gosseleti,
[20] 		21 Euclastes_acutirostris,
[21] 		22 Euclastes_platyops,
[22] 		23 Euclastes_wielandi,
[23] 		24 Itilochelys_rasstrigin,
[24] 		25 Lepidochelys_kempii,
[25] 		26 Lepidochelys_olivacea,
[26] 		27 Lophochelys,
[27] 		28 Mesodermochelys_undulatus,
[28] 		29 Mexichelys_coahuilaensis,
[29] 		30 Natator_depressus,
[30] 		31 Nichollsemys_bareri,
[31] 		32 Ocepechelon_bouyai,
[32] 		33 Pacifichelys_spp.,
[33] 		34 Procolpochelys_grandaeva,
[34] 		35 Protostega_gigas,
[35] 		36 Puppigerus_camperi,
[36] 		37 Rhinochelys_nammourensis,
[37] 		38 Rhinochelys_pulchriceps,
[38] 		39 Rhinochelys_amaberti,
[39] 		40 Rhinochelys_elegans,
[40] 		41 'GS63_GS67',
[41] 		42 Rhinochelys_cantabrigiensis,
[42] 		43 Santanachelys_gaffneyi,
[43] 		44 Syllomus_aegyptiacus,
[44] 		45 Tasbacka_aldabergeni,
[45] 		46 Tasbacka_ouledabdounensis,
[46] 		47 Terlinguachelys_fischbecki,
[47] 		48 Toxochelys_latiremis;
	TREE Imported_tree_1 = (1:6,(((((2:7,(16:0.0,27:0.0):7):5,((((((3:3,35:2):5,(4:6,32:4):10):9,((37:0.0,38:0.0):2,39:2):4):8,(((8:2,((14:2,43:14):2,((40:1,41:1):1,42:3):2):3):7,18:5):3,13:4):2):5,44:6):2,9:3):11):4,((((((((5:2,24:2):1,((((((10:9,25:1):1,26:0.0):9,12:10):6,30:1):6,(19:5,33:0.0):1):2,((((20:1,47:2):8,23:1):3,21:3):1,(45:3,46:0.0):3):2):1):2,(22:2,36:1):5):5,29:5):2,6:2):5,7:2):4,(11:3,34:0.0):3):5,(17:6,28:8):33):5):3,(15:2,31:0.0):5):13,48:11):20):0.0;
	TREE Imported_tree_2 = (1:7,(((((2:6,(16:0.0,27:0.0):8):6,((((((3:3,35:2):5,(4:6,32:4):10):9,((37:0.0,39:1):1,38:2):4):8,(((8:2,((14:2,43:14):2,((40:1,41:1):1,42:3):2):3):7,18:5):3,13:4):2):5,44:6):2,9:3):10):6,(((((((((((((5:1,36:6):1,24:2):3,(((20:7,23:1):3,21:3):2,(45:3,46:0.0):3):2):1,(19:5,33:0.0):1):1,47:3):3,(22:2,30:1):2):3,(((10:9,25:1):1,26:0.0):10,12:9):6):3,29:8):2,6:0.0):5,7:4):2,34:0.0):3,(17:6,28:8):31):3,11:3):7):4,(15:1,31:1):5):13,48:9):20):0.0;
	TREE Imported_tree_3 = (1:6,(((((2:7,(16:0.0,27:0.0):7):5,((((((3:3,35:2):5,(4:6,32:4):10):9,((37:0.0,39:1):1,38:2):4):8,(((8:2,((14:2,43:14):2,((40:1,41:1):1,42:3):2):3):7,18:5):3,13:4):2):5,44:6):2,9:3):11):5,((((((((((((5:1,24:3):1,(22:1,36:2):5):2,(((20:7,23:1):3,21:3):2,(45:3,46:0.0):3):2):1,(19:5,33:0.0):1):1,47:3):4,30:2):3,(((10:9,25:1):1,26:0.0):10,12:9):5):2,6:1):4,29:7):6,7:3):3,(11:3,34:0.0):4):4,(17:6,28:8):30):7):3,(15:2,31:0.0):5):13,48:10):20):0.0;
	TREE Imported_tree_4 = (1:6,(((((2:7,(16:0.0,27:0.0):7):5,((((((3:3,35:2):5,(4:6,32:4):10):9,((37:0.0,38:0.0):2,39:2):4):8,(((8:2,((14:2,43:14):2,((40:1,41:1):1,42:3):2):3):7,18:5):3,13:4):2):5,44:6):2,9:3):11):4,((((((((5:2,24:2):1,((((((10:9,25:1):1,26:0.0):9,12:10):6,30:1):6,(19:5,33:0.0):1):2,((((20:1,47:2):8,23:1):3,21:3):1,(45:3,46:0.0):3):2):1):2,(22:2,36:1):5):5,(15:0.0,29:0.0):7):2,6:2):5,7:2):4,(11:3,34:0.0):3):5,(17:6,28:8):33):5):2,31:5):14,48:11):20):0.0;
	TREE Imported_tree_5 = (1:6,(((((2:7,(16:0.0,27:0.0):7):5,((((((3:3,35:2):5,(4:6,32:4):10):9,((37:0.0,38:0.0):2,39:2):4):8,(((8:2,((14:2,43:14):2,((40:1,41:1):1,42:3):2):3):7,18:5):3,13:4):2):5,44:6):2,9:3):11):4,((((((((5:2,24:2):1,(((((((10:9,25:1):1,26:0.0):9,12:10):6,30:1):3,47:3):4,(19:5,33:0.0):1):1,(((20:7,23:1):3,21:3):2,(45:3,46:0.0):3):2):1):2,(22:2,36:1):5):5,29:5):2,6:2):5,7:2):4,(11:3,34:0.0):3):5,(17:6,28:8):33):5):3,(15:2,31:0.0):5):13,48:11):20):0.0;
	TREE Imported_tree_6 = (1:6,(((((2:7,(16:0.0,27:0.0):7):5,((((((3:3,35:2):5,(4:6,32:4):10):9,((37:0.0,38:0.0):2,39:2):4):8,(((8:2,((14:2,43:14):2,((40:1,41:1):1,42:3):2):3):7,18:5):3,13:4):2):5,44:6):2,9:3):11):4,((((((((5:2,24:2):1,(22:2,36:1):5):0.0,((((((10:9,25:1):1,26:0.0):9,12:10):6,30:1):6,(19:5,33:0.0):1):2,((((20:1,47:2):8,23:1):3,21:3):1,(45:3,46:0.0):3):2):3):5,29:5):2,6:2):5,7:2):4,(11:3,34:0.0):3):5,(17:6,28:8):33):5):3,(15:2,31:0.0):5):13,48:11):20):0.0;
	TREE Imported_tree_7 = (1:6,(((((2:7,(16:0.0,27:0.0):7):5,((((((3:3,35:2):5,(4:6,32:4):10):9,((37:0.0,38:0.0):2,39:2):4):8,(((8:2,((14:2,43:14):2,((40:1,41:1):1,42:3):2):3):7,18:5):3,13:4):2):5,44:6):2,9:3):11):4,((((((((5:2,24:2):1,(22:2,36:1):5):1,((((((10:9,25:1):1,26:0.0):9,12:10):6,30:1):7,((((20:1,47:2):8,23:1):3,21:3):1,(45:3,46:0.0):3):3):0.0,(19:5,33:0.0):1):3):4,29:5):2,6:2):5,7:2):4,(11:3,34:0.0):3):5,(17:6,28:8):33):5):3,(15:2,31:0.0):5):13,48:11):20):0.0;
	TREE Imported_tree_8 = (1:7,(((((2:6,(16:0.0,27:0.0):8):5,((((((3:3,35:2):5,(4:6,32:4):10):9,((37:0.0,39:1):1,38:2):4):8,(((8:2,((14:2,43:14):2,((40:1,41:1):1,42:3):2):3):7,18:5):3,13:4):2):5,44:6):2,9:3):11):6,(((((((((((((5:1,36:6):1,24:2):3,(((20:7,23:1):3,21:3):2,(45:3,46:0.0):3):2):1,(19:5,33:0.0):1):1,47:3):3,(22:2,30:1):2):3,(((10:9,25:1):1,26:0.0):10,12:9):6):3,29:8):2,6:0.0):5,7:4):2,34:0.0):2,11:5):5,(17:6,28:8):28):7):4,(15:1,31:1):5):13,48:9):20):0.0;
	TREE Imported_tree_9 = (1:6,(((((2:6,(16:0.0,27:0.0):8):5,((((((3:3,35:2):5,(4:6,32:4):10):9,((37:0.0,39:1):1,38:2):4):8,(((8:2,((14:2,43:14):2,((40:1,41:1):1,42:3):2):3):7,18:5):3,13:4):2):5,44:6):2,9:3):11):5,((((((((((((5:1,36:6):1,24:2):3,(((20:7,23:1):3,21:3):2,(45:3,46:0.0):3):2):1,(19:5,33:0.0):1):1,47:3):3,(22:2,30:1):2):3,(((10:9,25:1):1,26:0.0):10,12:9):6):3,29:8):2,6:0.0):5,7:4):3,(11:3,34:0.0):3):5,(17:6,28:8):29):7):4,(15:2,31:0.0):5):13,48:10):20):0.0;
	TREE Imported_tree_10 = (1:7,(((((2:6,(16:0.0,27:0.0):8):6,((((((3:3,35:2):5,(4:6,32:4):10):9,((37:0.0,39:1):1,38:2):4):8,(((8:2,((14:2,43:14):2,((40:1,41:1):1,42:3):2):3):7,18:5):3,13:4):2):5,44:6):2,9:3):10):6,(((((((((((((5:1,24:3):1,36:5):3,(((20:7,23:1):3,21:3):2,(45:3,46:0.0):3):2):1,(19:5,33:0.0):1):1,47:3):3,(22:2,30:1):2):3,(((10:9,25:1):1,26:0.0):10,12:9):6):3,29:8):2,6:0.0):5,7:4):2,34:0.0):3,(17:6,28:8):31):3,11:3):7):4,(15:1,31:1):5):13,48:9):20):0.0;
	TREE Imported_tree_11 = (1:7,(((((2:6,(16:0.0,27:0.0):8):6,((((((3:3,35:2):5,(4:6,32:4):10):9,((37:0.0,39:1):1,38:2):4):8,(((8:2,((14:2,43:14):2,((40:1,41:1):1,42:3):2):3):7,18:5):3,13:4):2):5,44:6):2,9:3):10):6,((((((((((((5:1,36:6):1,24:2):3,((((20:1,47:2):8,23:1):3,21:3):1,(45:3,46:0.0):3):2):1,(19:5,33:0.0):1):3,(22:2,30:1):3):3,(((10:9,25:1):1,26:0.0):9,12:10):6):3,29:7):2,6:0.0):5,7:4):2,34:0.0):4,(17:6,28:8):31):3,11:3):7):4,(15:1,31:1):5):13,48:9):20):0.0;
	TREE Imported_tree_12 = (1:6,(((((2:6,(16:0.0,27:0.0):8):5,((((((3:3,35:2):5,(4:6,32:4):10):9,((37:0.0,39:1):1,38:2):4):8,(((8:2,((14:2,43:14):2,((40:1,41:1):1,42:3):2):3):7,18:5):3,13:4):2):5,44:6):2,9:3):11):5,((((((((((((5:1,24:3):1,(22:1,36:2):5):2,(((20:7,23:1):3,21:3):2,(45:3,46:0.0):3):2):1,(19:5,33:0.0):1):1,47:3):4,30:2):3,(((10:9,25:1):1,26:0.0):10,12:9):5):4,29:8):2,6:0.0):5,7:4):3,(11:3,34:0.0):3):5,(17:6,28:8):29):7):4,(15:2,31:0.0):5):13,48:10):20):0.0;
	TREE Imported_tree_13 = (1:6,(((((2:7,(16:0.0,27:0.0):7):5,((((((3:3,35:2):5,(4:6,32:4):10):9,((37:0.0,39:1):1,38:2):4):8,(((8:2,((14:2,43:14):2,((40:1,41:1):1,42:3):2):3):7,18:5):3,13:4):2):5,44:6):2,9:3):11):5,((((((((((((5:1,24:3):1,36:5):3,(((20:7,23:1):3,21:3):2,(45:3,46:0.0):3):2):1,(19:5,33:0.0):1):1,47:3):3,(22:2,30:1):2):3,(((10:9,25:1):1,26:0.0):10,12:9):6):2,6:1):3,29:7):6,7:3):3,(11:3,34:0.0):4):4,(17:6,28:8):30):7):3,(15:2,31:0.0):5):13,48:10):20):0.0;
	TREE Imported_tree_14 = (1:6,(((((2:7,(16:0.0,27:0.0):7):5,((((((3:3,35:2):5,(4:6,32:4):10):9,((37:0.0,39:1):1,38:2):4):8,(((8:2,((14:2,43:14):2,((40:1,41:1):1,42:3):2):3):7,18:5):3,13:4):2):5,44:6):2,9:3):11):5,(((((((((((5:1,24:3):1,(22:1,36:2):5):2,((((20:1,47:2):8,23:1):3,21:3):1,(45:3,46:0.0):3):2):1,(19:5,33:0.0):1):4,30:3):3,(((10:9,25:1):1,26:0.0):9,12:10):5):2,6:1):4,29:6):6,7:3):3,(11:3,34:0.0):4):5,(17:6,28:8):30):7):3,(15:2,31:0.0):5):13,48:10):20):0.0;
	TREE Imported_tree_15 = (1:6,(((((2:7,(16:0.0,27:0.0):7):5,((((((3:3,35:2):5,(4:6,32:4):10):9,((37:0.0,38:0.0):2,39:2):4):8,(((8:2,((14:2,43:14):2,((40:1,41:1):1,42:3):2):3):7,18:5):3,13:4):2):5,44:6):2,9:3):11):4,((((((((5:2,24:2):1,(((((((10:9,25:1):1,26:0.0):9,12:10):6,30:1):3,47:3):4,(19:5,33:0.0):1):1,(((20:7,23:1):3,21:3):2,(45:3,46:0.0):3):2):1):2,(22:2,36:1):5):5,(15:0.0,29:0.0):7):2,6:2):5,7:2):4,(11:3,34:0.0):3):5,(17:6,28:8):33):5):2,31:5):14,48:11):20):0.0;
	TREE Imported_tree_16 = (1:6,(((((2:7,(16:0.0,27:0.0):7):5,((((((3:3,35:2):5,(4:6,32:4):10):9,((37:0.0,38:0.0):2,39:2):4):8,(((8:2,((14:2,43:14):2,((40:1,41:1):1,42:3):2):3):7,18:5):3,13:4):2):5,44:6):2,9:3):11):4,((((((((5:2,24:2):1,(22:2,36:1):5):0.0,((((((10:9,25:1):1,26:0.0):9,12:10):6,30:1):6,(19:5,33:0.0):1):2,((((20:1,47:2):8,23:1):3,21:3):1,(45:3,46:0.0):3):2):3):5,(15:0.0,29:0.0):7):2,6:2):5,7:2):4,(11:3,34:0.0):3):5,(17:6,28:8):33):5):2,31:5):14,48:11):20):0.0;
	TREE Imported_tree_17 = (1:6,(((((2:7,(16:0.0,27:0.0):7):5,((((((3:3,35:2):5,(4:6,32:4):10):9,((37:0.0,38:0.0):2,39:2):4):8,(((8:2,((14:2,43:14):2,((40:1,41:1):1,42:3):2):3):7,18:5):3,13:4):2):5,44:6):2,9:3):11):4,((((((((5:2,24:2):1,(22:2,36:1):5):1,((((((10:9,25:1):1,26:0.0):9,12:10):6,30:1):7,((((20:1,47:2):8,23:1):3,21:3):1,(45:3,46:0.0):3):3):0.0,(19:5,33:0.0):1):3):4,(15:0.0,29:0.0):7):2,6:2):5,7:2):4,(11:3,34:0.0):3):5,(17:6,28:8):33):5):2,31:5):14,48:11):20):0.0;
	TREE Imported_tree_18 = (1:6,(((((2:7,(16:0.0,27:0.0):7):5,((((((3:3,35:2):5,(4:6,32:4):10):9,((37:0.0,38:0.0):2,39:2):4):8,(((8:2,((14:2,43:14):2,((40:1,41:1):1,42:3):2):3):7,18:5):3,13:4):2):5,44:6):2,9:3):11):4,((((((((5:2,24:2):1,(22:2,36:1):5):0.0,(((((((10:9,25:1):1,26:0.0):9,12:10):6,30:1):3,47:3):4,(19:5,33:0.0):1):1,(((20:7,23:1):3,21:3):2,(45:3,46:0.0):3):2):3):5,29:5):2,6:2):5,7:2):4,(11:3,34:0.0):3):5,(17:6,28:8):33):5):3,(15:2,31:0.0):5):13,48:11):20):0.0;
	TREE Imported_tree_19 = (1:6,(((((2:7,(16:0.0,27:0.0):7):5,((((((3:3,35:2):5,(4:6,32:4):10):9,((37:0.0,38:0.0):2,39:2):4):8,(((8:2,((14:2,43:14):2,((40:1,41:1):1,42:3):2):3):7,18:5):3,13:4):2):5,44:6):2,9:3):11):4,((((((((5:2,24:2):1,(22:2,36:1):5):1,(((((((10:9,25:1):1,26:0.0):9,12:10):6,30:1):3,47:3):4,(((20:7,23:1):3,21:3):2,(45:3,46:0.0):3):3):0.0,(19:5,33:0.0):1):3):4,29:5):2,6:2):5,7:2):4,(11:3,34:0.0):3):5,(17:6,28:8):33):5):3,(15:2,31:0.0):5):13,48:11):20):0.0;
	TREE Imported_tree_20 = (1:7,(((((2:6,(16:0.0,27:0.0):8):5,((((((3:3,35:2):5,(4:6,32:4):10):9,((37:0.0,39:1):1,38:2):4):8,(((8:2,((14:2,43:14):2,((40:1,41:1):1,42:3):2):3):7,18:5):3,13:4):2):5,44:6):2,9:3):11):6,(((((((((((((5:1,24:3):1,36:5):3,(((20:7,23:1):3,21:3):2,(45:3,46:0.0):3):2):1,(19:5,33:0.0):1):1,47:3):3,(22:2,30:1):2):3,(((10:9,25:1):1,26:0.0):10,12:9):6):3,29:8):2,6:0.0):5,7:4):2,34:0.0):2,11:5):5,(17:6,28:8):28):7):4,(15:1,31:1):5):13,48:9):20):0.0;
	TREE Imported_tree_21 = (1:7,(((((2:6,(16:0.0,27:0.0):8):6,((((((3:3,35:2):5,(4:6,32:4):10):9,((37:0.0,39:1):1,38:2):4):8,(((8:2,((14:2,43:14):2,((40:1,41:1):1,42:3):2):3):7,18:5):3,13:4):2):3,9:4):3,44:6):11):5,(((((((((((((5:1,36:6):1,24:2):3,(((20:7,23:1):3,21:3):2,(45:3,46:0.0):3):2):1,(19:5,33:0.0):1):1,47:3):3,(22:2,30:1):2):3,(((10:9,25:1):1,26:0.0):10,12:9):6):3,29:8):2,6:0.0):5,7:4):2,34:0.0):2,11:5):5,(17:6,28:8):28):7):4,(15:1,31:1):5):13,48:9):20):0.0;
	TREE Imported_tree_22 = (1:7,(((((2:6,(16:0.0,27:0.0):8):5,((((((3:3,35:2):5,(4:6,32:4):10):9,((37:0.0,39:1):1,38:2):4):8,(((8:2,((14:2,43:14):2,((40:1,41:1):1,42:3):2):3):7,18:5):3,13:4):2):5,44:6):2,9:3):11):6,((((((((((((5:1,36:6):1,24:2):3,((((20:1,47:2):8,23:1):3,21:3):1,(45:3,46:0.0):3):2):1,(19:5,33:0.0):1):3,(22:2,30:1):3):3,(((10:9,25:1):1,26:0.0):9,12:10):6):3,29:7):2,6:0.0):5,7:4):2,34:0.0):2,11:5):6,(17:6,28:8):28):7):4,(15:1,31:1):5):13,48:9):20):0.0;
	TREE Imported_tree_23 = (1:6,(((((2:7,(16:0.0,27:0.0):7):5,((((((3:3,35:2):5,(4:6,32:4):10):9,((37:0.0,39:1):1,38:2):4):8,(((8:2,((14:2,43:14):2,((40:1,41:1):1,42:3):2):3):7,18:5):3,13:4):2):5,44:6):2,9:3):11):5,((((((((((((5:1,36:6):1,24:2):3,(((20:7,23:1):3,21:3):2,(45:3,46:0.0):3):2):1,(19:5,33:0.0):1):1,47:3):3,(22:2,30:1):2):3,(((10:9,25:1):1,26:0.0):10,12:9):6):2,6:1):3,29:7):6,7:3):3,(11:3,34:0.0):4):4,(17:6,28:8):30):7):3,(15:2,31:0.0):5):13,48:10):20):0.0;
	TREE Imported_tree_24 = (1:6,(((((2:6,(16:0.0,27:0.0):8):5,((((((3:3,35:2):5,(4:6,32:4):10):9,((37:0.0,39:1):1,38:2):4):8,(((8:2,((14:2,43:14):2,((40:1,41:1):1,42:3):2):3):7,18:5):3,13:4):2):5,44:6):2,9:3):11):5,((((((((((((5:1,24:3):1,36:5):3,(((20:7,23:1):3,21:3):2,(45:3,46:0.0):3):2):1,(19:5,33:0.0):1):1,47:3):3,(22:2,30:1):2):3,(((10:9,25:1):1,26:0.0):10,12:9):6):3,29:8):2,6:0.0):5,7:4):3,(11:3,34:0.0):3):5,(17:6,28:8):29):7):4,(15:2,31:0.0):5):13,48:10):20):0.0;
	TREE Imported_tree_25 = (1:6,(((((2:6,(16:0.0,27:0.0):8):5,((((((3:3,35:2):5,(4:6,32:4):10):9,((37:0.0,39:1):1,38:2):4):8,(((8:2,((14:2,43:14):2,((40:1,41:1):1,42:3):2):3):7,18:5):3,13:4):2):5,44:6):2,9:3):11):5,(((((((((((5:1,36:6):1,24:2):3,((((20:1,47:2):8,23:1):3,21:3):1,(45:3,46:0.0):3):2):1,(19:5,33:0.0):1):3,(22:2,30:1):3):3,(((10:9,25:1):1,26:0.0):9,12:10):6):3,29:7):2,6:0.0):5,7:4):3,(11:3,34:0.0):3):6,(17:6,28:8):29):7):4,(15:2,31:0.0):5):13,48:10):20):0.0;
	TREE Imported_tree_26 = (1:7,(((((2:6,(16:0.0,27:0.0):8):6,((((((3:3,35:2):5,(4:6,32:4):10):9,((37:0.0,39:1):1,38:2):4):8,(((8:2,((14:2,43:14):2,((40:1,41:1):1,42:3):2):3):7,18:5):3,13:4):2):5,44:6):2,9:3):10):6,(((((((((((((5:1,24:3):1,(22:1,36:2):5):2,(((20:7,23:1):3,21:3):2,(45:3,46:0.0):3):2):1,(19:5,33:0.0):1):1,47:3):4,30:2):3,(((10:9,25:1):1,26:0.0):10,12:9):5):4,29:8):2,6:0.0):5,7:4):2,34:0.0):3,(17:6,28:8):31):3,11:3):7):4,(15:1,31:1):5):13,48:9):20):0.0;
	TREE Imported_tree_27 = (1:7,(((((2:6,(16:0.0,27:0.0):8):6,((((((3:3,35:2):5,(4:6,32:4):10):9,((37:0.0,39:1):1,38:2):4):8,(((8:2,((14:2,43:14):2,((40:1,41:1):1,42:3):2):3):7,18:5):3,13:4):2):5,44:6):2,9:3):10):6,((((((((((((5:1,24:3):1,36:5):3,((((20:1,47:2):8,23:1):3,21:3):1,(45:3,46:0.0):3):2):1,(19:5,33:0.0):1):3,(22:2,30:1):3):3,(((10:9,25:1):1,26:0.0):9,12:10):6):3,29:7):2,6:0.0):5,7:4):2,34:0.0):4,(17:6,28:8):31):3,11:3):7):4,(15:1,31:1):5):13,48:9):20):0.0;
	TREE Imported_tree_28 = (1:7,(((((2:6,(16:0.0,27:0.0):8):5,((((((3:3,35:2):5,(4:6,32:4):10):9,((37:0.0,39:1):1,38:2):4):8,(((8:2,((14:2,43:14):2,((40:1,41:1):1,42:3):2):3):7,18:5):3,13:4):2):5,44:6):2,9:3):11):6,(((((((((((((5:1,24:3):1,(22:1,36:2):5):2,(((20:7,23:1):3,21:3):2,(45:3,46:0.0):3):2):1,(19:5,33:0.0):1):1,47:3):4,30:2):3,(((10:9,25:1):1,26:0.0):10,12:9):5):4,29:8):2,6:0.0):5,7:4):2,34:0.0):2,11:5):5,(17:6,28:8):28):7):4,(15:1,31:1):5):13,48:9):20):0.0;
	TREE Imported_tree_29 = (1:6,(((((2:6,(16:0.0,27:0.0):8):5,((((((3:3,35:2):5,(4:6,32:4):10):9,((37:0.0,39:1):1,38:2):4):8,(((8:2,((14:2,43:14):2,((40:1,41:1):1,42:3):2):3):7,18:5):3,13:4):2):5,44:6):2,9:3):11):5,(((((((((((5:1,24:3):1,(22:1,36:2):5):2,((((20:1,47:2):8,23:1):3,21:3):1,(45:3,46:0.0):3):2):1,(19:5,33:0.0):1):4,30:3):3,(((10:9,25:1):1,26:0.0):9,12:10):5):4,29:7):2,6:0.0):5,7:4):3,(11:3,34:0.0):3):6,(17:6,28:8):29):7):4,(15:2,31:0.0):5):13,48:10):20):0.0;
	TREE Imported_tree_30 = (1:6,(((((2:7,(16:0.0,27:0.0):7):5,((((((3:3,35:2):5,(4:6,32:4):10):9,((37:0.0,39:1):1,38:2):4):8,(((8:2,((14:2,43:14):2,((40:1,41:1):1,42:3):2):3):7,18:5):3,13:4):2):5,44:6):2,9:3):11):5,(((((((((((5:1,24:3):1,36:5):3,((((20:1,47:2):8,23:1):3,21:3):1,(45:3,46:0.0):3):2):1,(19:5,33:0.0):1):3,(22:2,30:1):3):3,(((10:9,25:1):1,26:0.0):9,12:10):6):2,6:1):3,29:6):6,7:3):3,(11:3,34:0.0):4):5,(17:6,28:8):30):7):3,(15:2,31:0.0):5):13,48:10):20):0.0;
	TREE Imported_tree_31 = (1:6,(((((2:7,(16:0.0,27:0.0):7):5,((((((3:3,35:2):5,(4:6,32:4):10):9,((37:0.0,38:0.0):2,39:2):4):8,(((8:2,((14:2,43:14):2,((40:1,41:1):1,42:3):2):3):7,18:5):3,13:4):2):5,44:6):2,9:3):11):4,((((((((5:2,24:2):1,(22:2,36:1):5):0.0,(((((((10:9,25:1):1,26:0.0):9,12:10):6,30:1):3,47:3):4,(19:5,33:0.0):1):1,(((20:7,23:1):3,21:3):2,(45:3,46:0.0):3):2):3):5,(15:0.0,29:0.0):7):2,6:2):5,7:2):4,(11:3,34:0.0):3):5,(17:6,28:8):33):5):2,31:5):14,48:11):20):0.0;
	TREE Imported_tree_32 = (1:6,(((((2:7,(16:0.0,27:0.0):7):5,((((((3:3,35:2):5,(4:6,32:4):10):9,((37:0.0,38:0.0):2,39:2):4):8,(((8:2,((14:2,43:14):2,((40:1,41:1):1,42:3):2):3):7,18:5):3,13:4):2):5,44:6):2,9:3):11):4,((((((((5:2,24:2):1,(22:2,36:1):5):1,(((((((10:9,25:1):1,26:0.0):9,12:10):6,30:1):3,47:3):4,(((20:7,23:1):3,21:3):2,(45:3,46:0.0):3):3):0.0,(19:5,33:0.0):1):3):4,(15:0.0,29:0.0):7):2,6:2):5,7:2):4,(11:3,34:0.0):3):5,(17:6,28:8):33):5):2,31:5):14,48:11):20):0.0;
	TREE Imported_tree_33 = (1:7,(((((2:6,(16:0.0,27:0.0):8):6,((((((3:3,35:2):5,(4:6,32:4):10):9,((37:0.0,39:1):1,38:2):4):8,(((8:2,((14:2,43:14):2,((40:1,41:1):1,42:3):2):3):7,18:5):3,13:4):2):3,9:4):3,44:6):11):5,(((((((((((((5:1,24:3):1,36:5):3,(((20:7,23:1):3,21:3):2,(45:3,46:0.0):3):2):1,(19:5,33:0.0):1):1,47:3):3,(22:2,30:1):2):3,(((10:9,25:1):1,26:0.0):10,12:9):6):3,29:8):2,6:0.0):5,7:4):2,34:0.0):2,11:5):5,(17:6,28:8):28):7):4,(15:1,31:1):5):13,48:9):20):0.0;
	TREE Imported_tree_34 = (1:7,(((((2:6,(16:0.0,27:0.0):8):5,((((((3:3,35:2):5,(4:6,32:4):10):9,((37:0.0,39:1):1,38:2):4):8,(((8:2,((14:2,43:14):2,((40:1,41:1):1,42:3):2):3):7,18:5):3,13:4):2):5,44:6):2,9:3):11):6,((((((((((((5:1,24:3):1,36:5):3,((((20:1,47:2):8,23:1):3,21:3):1,(45:3,46:0.0):3):2):1,(19:5,33:0.0):1):3,(22:2,30:1):3):3,(((10:9,25:1):1,26:0.0):9,12:10):6):3,29:7):2,6:0.0):5,7:4):2,34:0.0):2,11:5):6,(17:6,28:8):28):7):4,(15:1,31:1):5):13,48:9):20):0.0;
	TREE Imported_tree_35 = (1:7,(((((2:6,(16:0.0,27:0.0):8):6,((((((3:3,35:2):5,(4:6,32:4):10):9,((37:0.0,39:1):1,38:2):4):8,(((8:2,((14:2,43:14):2,((40:1,41:1):1,42:3):2):3):7,18:5):3,13:4):2):3,9:4):3,44:6):11):5,((((((((((((5:1,36:6):1,24:2):3,((((20:1,47:2):8,23:1):3,21:3):1,(45:3,46:0.0):3):2):1,(19:5,33:0.0):1):3,(22:2,30:1):3):3,(((10:9,25:1):1,26:0.0):9,12:10):6):3,29:7):2,6:0.0):5,7:4):2,34:0.0):2,11:5):6,(17:6,28:8):28):7):4,(15:1,31:1):5):13,48:9):20):0.0;
	TREE Imported_tree_36 = (1:6,(((((2:7,(16:0.0,27:0.0):7):5,((((((3:3,35:2):5,(4:6,32:4):10):9,((37:0.0,39:1):1,38:2):4):8,(((8:2,((14:2,43:14):2,((40:1,41:1):1,42:3):2):3):7,18:5):3,13:4):2):5,44:6):2,9:3):11):5,(((((((((((5:1,36:6):1,24:2):3,((((20:1,47:2):8,23:1):3,21:3):1,(45:3,46:0.0):3):2):1,(19:5,33:0.0):1):3,(22:2,30:1):3):3,(((10:9,25:1):1,26:0.0):9,12:10):6):2,6:1):3,29:6):6,7:3):3,(11:3,34:0.0):4):5,(17:6,28:8):30):7):3,(15:2,31:0.0):5):13,48:10):20):0.0;
	TREE Imported_tree_37 = (1:6,(((((2:6,(16:0.0,27:0.0):8):5,((((((3:3,35:2):5,(4:6,32:4):10):9,((37:0.0,39:1):1,38:2):4):8,(((8:2,((14:2,43:14):2,((40:1,41:1):1,42:3):2):3):7,18:5):3,13:4):2):5,44:6):2,9:3):11):5,(((((((((((5:1,24:3):1,36:5):3,((((20:1,47:2):8,23:1):3,21:3):1,(45:3,46:0.0):3):2):1,(19:5,33:0.0):1):3,(22:2,30:1):3):3,(((10:9,25:1):1,26:0.0):9,12:10):6):3,29:7):2,6:0.0):5,7:4):3,(11:3,34:0.0):3):6,(17:6,28:8):29):7):4,(15:2,31:0.0):5):13,48:10):20):0.0;
	TREE Imported_tree_38 = (1:7,(((((2:6,(16:0.0,27:0.0):8):6,((((((3:3,35:2):5,(4:6,32:4):10):9,((37:0.0,39:1):1,38:2):4):8,(((8:2,((14:2,43:14):2,((40:1,41:1):1,42:3):2):3):7,18:5):3,13:4):2):5,44:6):2,9:3):10):6,((((((((((((5:1,24:3):1,(22:1,36:2):5):2,((((20:1,47:2):8,23:1):3,21:3):1,(45:3,46:0.0):3):2):1,(19:5,33:0.0):1):4,30:3):3,(((10:9,25:1):1,26:0.0):9,12:10):5):4,29:7):2,6:0.0):5,7:4):2,34:0.0):4,(17:6,28:8):31):3,11:3):7):4,(15:1,31:1):5):13,48:9):20):0.0;
	TREE Imported_tree_39 = (1:7,(((((2:6,(16:0.0,27:0.0):8):6,((((((3:3,35:2):5,(4:6,32:4):10):9,((37:0.0,39:1):1,38:2):4):8,(((8:2,((14:2,43:14):2,((40:1,41:1):1,42:3):2):3):7,18:5):3,13:4):2):3,9:4):3,44:6):11):5,(((((((((((((5:1,24:3):1,(22:1,36:2):5):2,(((20:7,23:1):3,21:3):2,(45:3,46:0.0):3):2):1,(19:5,33:0.0):1):1,47:3):4,30:2):3,(((10:9,25:1):1,26:0.0):10,12:9):5):4,29:8):2,6:0.0):5,7:4):2,34:0.0):2,11:5):5,(17:6,28:8):28):7):4,(15:1,31:1):5):13,48:9):20):0.0;
	TREE Imported_tree_40 = (1:7,(((((2:6,(16:0.0,27:0.0):8):5,((((((3:3,35:2):5,(4:6,32:4):10):9,((37:0.0,39:1):1,38:2):4):8,(((8:2,((14:2,43:14):2,((40:1,41:1):1,42:3):2):3):7,18:5):3,13:4):2):5,44:6):2,9:3):11):6,((((((((((((5:1,24:3):1,(22:1,36:2):5):2,((((20:1,47:2):8,23:1):3,21:3):1,(45:3,46:0.0):3):2):1,(19:5,33:0.0):1):4,30:3):3,(((10:9,25:1):1,26:0.0):9,12:10):5):4,29:7):2,6:0.0):5,7:4):2,34:0.0):2,11:5):6,(17:6,28:8):28):7):4,(15:1,31:1):5):13,48:9):20):0.0;
	TREE Imported_tree_41 = (1:7,(((((2:6,(16:0.0,27:0.0):8):6,((((((3:3,35:2):5,(4:6,32:4):10):9,((37:0.0,39:1):1,38:2):4):8,(((8:2,((14:2,43:14):2,((40:1,41:1):1,42:3):2):3):7,18:5):3,13:4):2):3,9:4):3,44:6):11):5,((((((((((((5:1,24:3):1,36:5):3,((((20:1,47:2):8,23:1):3,21:3):1,(45:3,46:0.0):3):2):1,(19:5,33:0.0):1):3,(22:2,30:1):3):3,(((10:9,25:1):1,26:0.0):9,12:10):6):3,29:7):2,6:0.0):5,7:4):2,34:0.0):2,11:5):6,(17:6,28:8):28):7):4,(15:1,31:1):5):13,48:9):20):0.0;
	TREE Imported_tree_42 = (1:7,(((((2:6,(16:0.0,27:0.0):8):6,((((((3:3,35:2):5,(4:6,32:4):10):9,((37:0.0,39:1):1,38:2):4):8,(((8:2,((14:2,43:14):2,((40:1,41:1):1,42:3):2):3):7,18:5):3,13:4):2):3,9:4):3,44:6):11):5,((((((((((((5:1,24:3):1,(22:1,36:2):5):2,((((20:1,47:2):8,23:1):3,21:3):1,(45:3,46:0.0):3):2):1,(19:5,33:0.0):1):4,30:3):3,(((10:9,25:1):1,26:0.0):9,12:10):5):4,29:7):2,6:0.0):5,7:4):2,34:0.0):2,11:5):6,(17:6,28:8):28):7):4,(15:1,31:1):5):13,48:9):20):0.0;

END;


Begin MESQUITE;
		MESQUITESCRIPTVERSION 2;
		TITLE AUTO;
		tell ProjectCoordinator;
		timeSaved 1504896936396;
		getEmployee #mesquite.minimal.ManageTaxa.ManageTaxa;
		tell It;
			setID 0 5796436637487034368;
			tell It;
				setDefaultOrder  0 1 2 3 4 5 6 7 8 9 10 11 12 13 14 15 16 17 18 19 20 21 22 23 24 25 26 27 28 29 30 31 32 33 34 35 36 37 38 39 40 47 41 42 43 44 45 46;
				attachments ;
			endTell;
		endTell;
		getEmployee #mesquite.charMatrices.ManageCharacters.ManageCharacters;
		tell It;
			setID 0 4662462210488397264;
			tell It;
				setDefaultOrder  0 1 2 3 4 5 6 8 9 10 11 12 13 14 15 16 17 18 19 20 21 22 23 24 25 26 27 28 29 30 31 32 33 34 35 36 37 38 39 40 41 42 43 44 45 46 47 48 49 50 51 52 53 54 55 56 57 58 59 60 61 62 63 64 65 66 67 68 69 70 71 72 73 74 75 76 77 78 79 80 81 82 84 85 86 87 88 89 90 91 92 93 94 96 97 98 99 101 102 103 104 105 106 107 108 109 121 122 124 125 128 129 130 131 132 133 137 138 118 138 139 140 141 142 143 146 126 146 147 148 151 152 153 154 155 135 155 156 157 158 159 161 162 163 144 163 164 165 166 149 166 168 169 170 171 172 173 174 175 176 177 178 179 180 181 182 183 184 185 186 187 188 189 190 191 192 193 194 195 196 197 198 199 200 201 202 203 204 205 206 207 208 209 210 211 212 213 214 215 216 217 218 219 220 221 222 223 224 225 226 227 228 229 232 233 234 235 236 237 238 239 240 241 242 243 244 245 246 247 248 249 250 251 252 253 254 255 270 271 272 273 274 275 276 277 278 279 280 281 282 283 286 287 288 289 290 256 257 259 260 261 262 263 267 264 265;
				attachments ;
			endTell;
			mqVersion 320;
			checksumv 0 3 1209130815 null  getNumChars 266 numChars 266 getNumTaxa 48 numTaxa 48   short true   bits 2305843009213693983   states 31   sumSquaresStatesOnly 28601.0 sumSquares -3.2281802128991715E19 longCompressibleToShort false usingShortMatrix true   NumFiles 1 NumMatrices 1;
			mqVersion;
		endTell;
		getWindow;
		tell It;
			suppress;
			setResourcesState false false 100;
			setPopoutState 400;
			setExplanationSize 0;
			setAnnotationSize 0;
			setFontIncAnnot 0;
			setFontIncExp 0;
			setSize 2560 654;
			setLocation 0 23;
			setFont SanSerif;
			setFontSize 10;
			getToolPalette;
			tell It;
			endTell;
			desuppress;
		endTell;
		getEmployee  #mesquite.minimal.ManageTaxa.ManageTaxa;
		tell It;
			showTaxa #5796436637487034368 #mesquite.lists.TaxonList.TaxonList;
			tell It;
				setTaxa #5796436637487034368;
				getWindow;
				tell It;
					newAssistant  #mesquite.lists.TaxonListCurrPartition.TaxonListCurrPartition;
					newAssistant  #mesquite.lists.DefaultTaxaOrder.DefaultTaxaOrder;
					newAssistant  #mesquite.lists.NumForTaxaList.NumForTaxaList;
				tell It;
					suppress;
					setValueTask  #mesquite.molec.PercentMissingInTaxon.PercentMissingInTaxon;
					tell It;
						getEmployee #mesquite.charMatrices.CharMatrixCoordIndep.CharMatrixCoordIndep;
						tell It;
							setCharacterSource #mesquite.charMatrices.StoredMatrices.StoredMatrices;
							tell It;
								setDataSet #4662462210488397264;
							endTell;
						endTell;
					endTell;
					toggleShadeCells on;
					desuppress;
				endTell;
					setExplanationSize 30;
					setAnnotationSize 20;
					setFontIncAnnot 0;
					setFontIncExp 0;
					setSize 2460 582;
					setLocation 0 23;
					setFont SanSerif;
					setFontSize 10;
					getToolPalette;
					tell It;
					endTell;
				endTell;
				showWindow;
				getEmployee #mesquite.lists.ColorTaxon.ColorTaxon;
				tell It;
					setColor Red;
					removeColor off;
				endTell;
				getEmployee #mesquite.lists.TaxonListAnnotPanel.TaxonListAnnotPanel;
				tell It;
					togglePanel off;
				endTell;
			endTell;
		endTell;
		getEmployee  #mesquite.charMatrices.BasicDataWindowCoord.BasicDataWindowCoord;
		tell It;
			showDataWindow #4662462210488397264 #mesquite.charMatrices.BasicDataWindowMaker.BasicDataWindowMaker;
			tell It;
				getWindow;
				tell It;
					getTable;
					tell It;
						rowNamesWidth 153;
					endTell;
					setExplanationSize 30;
					setAnnotationSize 20;
					setFontIncAnnot 0;
					setFontIncExp 0;
					setSize 2460 582;
					setLocation 0 23;
					setFont SanSerif;
					setFontSize 10;
					getToolPalette;
					tell It;
						setTool mesquite.charMatrices.BasicDataWindowMaker.BasicDataWindow.ibeam;
					endTell;
					setActive;
					setTool mesquite.charMatrices.BasicDataWindowMaker.BasicDataWindow.ibeam;
					colorCells  #mesquite.charMatrices.ColorByState.ColorByState;
				tell It;
					setStateLimit 9;
					toggleUniformMaximum on;
				endTell;
					colorRowNames  #mesquite.charMatrices.TaxonGroupColor.TaxonGroupColor;
					colorColumnNames  #mesquite.charMatrices.CharGroupColor.CharGroupColor;
					colorText  #mesquite.charMatrices.NoColor.NoColor;
					setBackground White;
					toggleShowNames on;
					toggleShowTaxonNames on;
					toggleTight off;
					toggleThinRows off;
					toggleShowChanges on;
					toggleSeparateLines off;
					toggleShowStates on;
					toggleAutoWCharNames on;
					toggleAutoTaxonNames off;
					toggleShowDefaultCharNames off;
					toggleConstrainCW on;
					toggleBirdsEye off;
					toggleShowPaleGrid off;
					toggleShowPaleCellColors off;
					toggleShowPaleExcluded off;
					togglePaleInapplicable on;
					toggleShowBoldCellText off;
					toggleAllowAutosize on;
					toggleColorsPanel off;
					toggleDiagonal on;
					setDiagonalHeight 80;
					toggleLinkedScrolling on;
					toggleScrollLinkedTables off;
					getInfoPanel;
					tell It;
						btspOpen true;
						apOpen true;
						fpOpen true;
					endTell;
					toggleInfoPanel on;
				endTell;
				showWindow;
				getWindow;
				tell It;
					forceAutosize;
				endTell;
				getEmployee #mesquite.charMatrices.AlterData.AlterData;
				tell It;
					toggleBySubmenus off;
				endTell;
				getEmployee #mesquite.charMatrices.ColorCells.ColorCells;
				tell It;
					setColor Red;
					removeColor off;
				endTell;
				getEmployee #mesquite.categ.StateNamesStrip.StateNamesStrip;
				tell It;
					showStrip off;
				endTell;
				getEmployee #mesquite.charMatrices.AnnotPanel.AnnotPanel;
				tell It;
					togglePanel off;
				endTell;
				getEmployee #mesquite.charMatrices.CharReferenceStrip.CharReferenceStrip;
				tell It;
					showStrip off;
				endTell;
				getEmployee #mesquite.charMatrices.QuickKeySelector.QuickKeySelector;
				tell It;
					autotabOff;
				endTell;
				getEmployee #mesquite.charMatrices.SelSummaryStrip.SelSummaryStrip;
				tell It;
					showStrip off;
				endTell;
				getEmployee #mesquite.categ.SmallStateNamesEditor.SmallStateNamesEditor;
				tell It;
					panelOpen true;
				endTell;
			endTell;
		endTell;
		endTell;
end;
