# Supplementary material for: Rhinochelys amaberti Moret (1935), a protostegid turtle from the Early Cretaceous of France
Source: PeerJ. 2018 Apr 10;6:e4594. doi: 10.7717/peerj.4594 (PMC5898427; doi:10.7717/peerj.4594)
Supplement: Dataset S4 [file peerj-06-4594-s005.txt]

	FAD	LAD
Hypothetical_outgroup	161.2	0.0
Plesiochelyidae	161.2	15.97
Xinjiangchelys	161.2	145.0
Sinemydidae	145.5	55.8
Chelydridae	105.3	0.0
Chelomacryptodira	140.2	0.0
Toxochelys_spp	85.8	70.6
Ctenochelys_spp	85.8	70.6
Euclastes_spp	72.1	56.0
Puppigerus_spp	100.5	13.82
Chelonia_mydas	0.012	0.0
Bouliachelys_suteri	105.3	99.7
Notochelone_costata	109.0	99.6
Santanachelys_gaffneyi	112.6	109.0
Desmatochelys_lowi	94.3	84.9
Desmatochelys_padillai	129.4	121.0
Chelosphargis_advena	85.8	84.9
Protostega_spp	100.5	70.6
Corsochelys_haliniches	84.9	70.6
Mesodermochelys_undulatus	70.6	66.043
Dermochelys_coriacea	7.246	0.0
Ocepechelon_bouyai	70.6	66.043
Rhinochelys_pulchriceps	105.5	100.5
Rhinochelys_nammourensis	99.7	94.3
Rhinochelys_amaberti	105.5	100.5
Rhinochelys_elegans	105.5	100.5
Rhinochelys_cantabrigiensis	105.5	100.5
GS63_GS67	105.5	100.5
