# Supplementary material for: Rhinochelys amaberti Moret (1935), a protostegid turtle from the Early Cretaceous of France
Source: PeerJ. 2018 Apr 10;6:e4594. doi: 10.7717/peerj.4594 (PMC5898427; doi:10.7717/peerj.4594)
Supplement: Dataset S6 [file peerj-06-4594-s007.nex]

#NEXUS
[written Fri Aug 11 17:15:06 CEST 2017 by Mesquite  version 3.2 (build 801) at Godzilla/127.0.0.1]

BEGIN TAXA;
	TITLE Chelonioids;
	DIMENSIONS NTAX=28;
	TAXLABELS
		'Hypothetical_outgroup' Plesiochelyidae Xinjiangchelys Sinemydidae Chelydridae Chelomacryptodira 'Toxochelys_spp' 'Ctenochelys_spp' 'Euclastes_spp' 'Puppigerus_spp' 'Chelonia_mydas' 'Bouliachelys_suteri' 'Notochelone_costata' 'Santanachelys_gaffneyi' 'Desmatochelys_lowi' 'Desmatochelys_padillai' 'Chelosphargis_advena' 'Protostega_spp' 'Corsochelys_haliniches' 'Mesodermochelys_undulatus' 'Dermochelys_coriacea' 'Ocepechelon_bouyai' 'Rhinochelys_pulchriceps' 'Rhinochelys_nammourensis' 'Rhinochelys_amaberti' 'Rhinochelys_elegans' 'Rhinochelys_cantabrigiensis' 'GS63_GS67' 
	;

END;


BEGIN CHARACTERS;
	TITLE  Character_Matrix;
	DIMENSIONS  NCHAR=104;
	FORMAT DATATYPE = STANDARD GAP = - MISSING = ? SYMBOLS = "  0 1 2 3";
	CHARSTATELABELS 
		1 _Cranial_scute_sulci_on_dermal_roofing_elements, 2 _Nasal, 3 _Prefrontals, 4 ' Prefrontal-Postorbital contact', 5 _Orbit_orientation, 6 _Processus_inferior_parietalis, 7 ' Parietal-Squamosal contact', 8 _Posterior_temporal_emargination, 9 ' Jugal-Quadrate contact', 10 _Medial_process_of_Jugal_beneath_orbit, 11 ' Jugal-Pterygoid contact', 12 _Ventral_cheek_emargination, 13 _Premaxilla, 14 _Foramen_praepalatinum, 15 _Upper_triturating_surface, 16 _Upper_triturating_surface, 17 _Vomers, 18 ' Vomer-Palatine contact anterior to internal nare (apertura narium interna)', 19 _Lingual_ridge_of_maxilla, 20 ' Palatines and Vomer-Pterygoid contact', 21 _Foramen_palatinum_posterius, 22 _Processus_pterygoideus_externus, 23 _Pterygoids, 24 _Pterygoid, 25 _Pterygoids, 26 _Processus_trochlearis_oticus, 27 _Processus_trochlearis_oticus, 28 _Crista_supraoccipitalis, 29 _Foramina_anteriora_canalium_carotici_interni, 30 ' Internal carotid artery (posterior to junction with palatine artery)', 31 _Ventral_surface_of_basisphenoid, 32 _Basipterygoid_processes_of_basisphenoid, 33 _Dorsum_sellae, 34 _Rostrum_basisphenoidale, 35 _Rostrum_basisphenoidale, 36 _Junction_of_palatine_artery_and_internal_carotid_artery, 37 _Foramen_caroticum_laterale, 38 _Foramen_caroticum_laterale, 39 _Mandible, 40 _Dentary, 41 _Symphyseal_ridge_of_dentary, 42 _Lingual_ridge_of_dentary, 43 ' Dentary expanded posteriorly, almost reaching articular surface', 44 _Splenial, 45 _Transverse_process_of_cervicals, 46 _Shape_of_central_articulation_of_posterior_cervicals, 47 _Ventral_keel_on_posterior_cervical_centra, 48 _Cervical_central_articulations, 49 _Biconvex_anterior_cervical_centrum, 50 _Biconvex_anterior_cervical_centrum, 51 _8th_cervical, 52 _8th_cervical_centrum, 53 _Double_cervical_articulation_between_7th_and_8th_cervicals, 54 ' 1st thoracic vertebra, anterior articulation', 55 _1st_thoracic_rib, 56 _10th_thoracic_rib, 57 _Chevrons, 58 _Anterior_part_of_tail, 59 _Posterior_part_of_tail, 60 _Coracoid, 61 ' Scapular angle, between scapular prong and acromion', 62 ' Lateral process of pubis (pectineal process)', 63 _Thyroid_fenestra, 64 _Lateral_process_of_ischium_or_metischial_process, 65 _Large_pelvis_approaching_coracoid, 66 _Humerus, 67 Lateral_process_of_humerus, 68 _Proximal_articular_surface_of_humerus, 69 Scar_for_Musculus_latissimus_dorsi_and_Musculus_teres_major, 70 ' Lateral process of humerus V-shaped', 71 _Expansion_of_lateral_process_of_humerus_limited_to_anterior_surface_of_shaft, 72 _Medial_concavity_of_lateral_process_of_humerus, 73 _Prominent_anterior_projection_of_lateral_process_of_humerus, 74 _Ulna_radius_contact_through_rugosity_and_ridge, 75 _Radius_curves_towards_anterior, 76 _Carpal_and_tarsal_elements, 77 _3rd_to_5th_digits_modified_into_paddle_with_rigid_articulations, 78 _1st_and_2nd_digits_modified_into_paddle_with_rigid_articulations, 79 _Femoral_trochanters, 80 _Scute_sulci_on_carapace, 81 _Posterior_nuchal_fontanelles, 82 _Cervical_scute, 83 _1st_vertebral, 84 _Thick_neurals_with_median_keel, 85 _Neural_number, 86 _Neural_shape, 87 _Neural_reduction, 88 _Suprapygals, 89 _Pleural_reduction, 90 _9th_pleural_plate, 91 _Plastral_scute_sulci, 92 _Axillary_buttress, 93 _Inguinal_buttress, 94 _Femoroanal_anal_sulcus, 95 _Plastral_index, 96 _Plastron, 97 ' Plastral fontanelles between hyo- and hypoplastra', 98 _Epiplastra, 99 _Entoplastron_tightly_sutured_with_hyoplastron, 100 ' Epi- and entoplastron', 101 _Entoplastron, 102 _Xiphiplastra, 103 _Medial_contact_of_xiphiplastra, 104 _Short_xiphiplastra_with_lateral_curvature ; 
	MATRIX
	'Hypothetical_outgroup'      00000000000000000000000000000000000000000000000000000000000000000000000000000000000000000000000000000000
	Plesiochelyidae              00111111011100000011100000000100100(0 1)0000100010000-000000?00000100?00000000000000000000000101100000000000
	Xinjiangchelys               ????01?2????????????????0001?100???0??0000??10000-1000000110001000000000000?000000(0 1)000000100011000000000
	Sinemydidae                  1(0 1)(0 1)111120001000?00000000000101?00?1000000101000111(1 2)00001011000100(0 1)00000000000001(0 1)(0 1)10(0 1)(0 2)0(0 1)(0 1)0(0 1)001(1 2)0(0 1)1(0 1)00100
	Chelydridae                  0110111200010000000000000001020000010000010111111111110(0 1)01(1 2)000(0 1)000000000000000000000000001000(0 1)(1 2)011100100
	Chelomacryptodira            (0 1)11(0 1)(0 1)11(0 2)0(0 1)(0 1)(0 1)00(0 1)(0 1)000(0 1)(0 1)00000010(1 2)000001(0 1)0(0 1)(0 1)(0 1 2)(0 1)(0 1)111(0 1)11(0 1)(1 2 3)111(0 1)1112(0 1)00(0 1)00(0 1)(0 1)0(0 1)000000000(0 1)(0 1)00(0 1)(0 1)00(0 1)(0 1)00(0 1)(0 1)(0 1)0(0 1 2)0(0 1)(0 1)000(0 1)(0 1)0
	'Toxochelys_spp'             ?111100100010110010000000001121010010000(0 1)1011111111101??1121001001100000010110001100100011?00?2011100100
	'Ctenochelys_spp'            ?111100000010111010000100001121111010000110111111110011011210010011000000101100011?1110011?00?2011100100
	'Euclastes_spp'              01111000000001111100201000011211110110100101???????????????000000?????00010???00???0???????00?2011100110
	'Puppigerus_spp'             011100000000011111002010000112111101101011011111111111101121101101210100010111100100100001000?1011100100
	'Chelonia_mydas'             01110000000001111100201000011211110111002001111111111110112110110121110001011110011010001100010011100110
	'Bouliachelys_suteri'        ?01000?0011011100011100000011?10110?0000??????????1101?????????????????????????????????????????0???0????
	'Notochelone_costata'        0010001011100101001110010001100011010000110110?????????????11???01210011001111?00?01020011100?001110?111
	'Santanachelys_gaffneyi'     0001001011110110000110010001100011010000110110011010000?11?1110?01210010001110?00101020111000?0011101100
	'Desmatochelys_lowi'         00010011?1100101001110011101100011010000110110011010001????1110101210011001111100110020111100?0021101?1?
	'Desmatochelys_padillai'     00010?1?11100??0???1101000?1?200??????00??0110111111011????11?????21?001011111??0??0{0 1}20?????????????????
	'Chelosphargis_advena'       00000?10?11?0101001??001??0110001101000011??1001???????????11???012110110??????00?01020111100?0111101111
	'Protostega_spp'             1110000011101101?0112101110110001101000001011001101000101121110111211011001111110??1120120100?0111111111
	'Corsochelys_haliniches'     1??0?012011??????????000001112001-1110??????10000-??00?????1100?01210?0000011?110010020011100?002110?110
	'Mesodermochelys_undulatus'  ???????????????????????0?010??????????002011100111100010112111010121000010?111110??0021111100?0021101110
	'Dermochelys_coriacea'       11100000011111111(0 1)002100001012001-1111010111110111100000112111010131100010011111------2-3-1---002110-110
	'Ocepechelon_bouyai'         100111000110010000012100001?1200010????-????????????????????????????????????????????????????????????????
	'Rhinochelys_pulchriceps'    00010?1?01?00?0010010?0000????00????????????????????????????????????????????????????????????????????????
	'Rhinochelys_nammourensis'   ?0010?1{1 2}0??????????????????1??????????????????1???????1????11????13??01???1111?10?01020-11?-??011???1111
	'Rhinochelys_amaberti'       00010?100??00??????????0?0????00??????00{0 1}1??????????????????????????????????????????????????????????????
	'Rhinochelys_elegans'        00010???0??00?00?001??0?0??????0????????????????????????????????????????????????????????????????????????
	'Rhinochelys_cantabrigiensis'00010???0??0????????????????????????????????????????????????????????????????????????????????????????????
	'GS63_GS67'                  ?00?0??????????0??1?????????????????????????????????????????????????????????????????????????????????????

;

END;
BEGIN ASSUMPTIONS;
	TYPESET * UNTITLED   =  unord:  1 -  104;

END;

BEGIN MESQUITECHARMODELS;
	ProbModelSet * UNTITLED   =  'Mk1 (est.)':  1 -  104;
END;

BEGIN NOTES;

	TEXT   TAXON = 23 CHARACTER = 6 TEXT = 'Scored 0 for this character following Cadena&parham(2015): Rhinochelys pulchriceps shows state 1 of the character 14 which is a norrow processus inferior parietalis';

	TEXT   TAXON = 25 CHARACTER = 7 TEXT = 'Skull not complete, but the postorbital separates the parietal from the squamosal';

	TEXT   TAXON = 16 CHARACTER = 8 TEXT = 'The temporal emargination is mentioned ''moderate'' in the Cadena & Parham (2015) paper, but the specimens (pictures) are also broken so we prefer not to score this character';
	TEXT   TAXON = 23 CHARACTER = 8 TEXT = Skull_is_not_preserved_enough;
	TEXT   TAXON = 24 CHARACTER = 8 TEXT = 'According to Tong et al (2006) the temporal emargination of R. nammourensis is deeper than R. pulchriceps';

	TEXT   TAXON = 16 CHARACTER = 10 TEXT = 'Same scoring as character 22 in Cadena & Parham (2015)';
	TEXT   TAXON = 23 CHARACTER = 10 TEXT = 'Same scoring as for character 22 in Cadena&parham(2015)';

	TEXT   TAXON = 16 CHARACTER = 11 TEXT = 'Same scoring as character 22 in Cadena & Parham (2015)';
	TEXT   TAXON = 23 CHARACTER = 11 TEXT = 'The jugal could possibly contact the pterygoid but it is not clear on Owen''s (1851) drawings and the RBINS specimens are not complete enough';
	TEXT   TAXON = 26 CHARACTER = 11 TEXT = 'According to Collins (1970), jugal doesn''t seem to meet the pterygoid but the skul is not complete either';

	TEXT   TAXON = 16 CHARACTER = 12 TEXT = 'According to Cadena & Parham (2015)';

	TEXT   TAXON = 16 CHARACTER = 14 TEXT = Upper_part_of_palate_not_preserved;

	TEXT   TAXON = 16 CHARACTER = 15 TEXT = 'Same scoring as character 39 in Cadena & Parham (2015)';

	TEXT   TAXON = 16 CHARACTER = 16 TEXT = 'Same scoring as character 51 in Cadena & Parham (2015)';
	TEXT   TAXON = 28 CHARACTER = 16 TEXT = 'Because Pmx goes far posteriorly thus excluding the vomer from the triturationg surface^n^n';

	TEXT   TAXON = 16 CHARACTER = 17 TEXT = Vomer_not_complete;
	TEXT   TAXON = 23 CHARACTER = 17 TEXT = 'The vomer looks like a narrow sagittal pillar like Dermochelys & Santanachelys --> Which one to choose?';

	TEXT   TAXON = 16 CHARACTER = 18 TEXT = 'Vomer not complete, same scoring as character 41 in Cadena & Parham (2015)';
	TEXT   TAXON = 23 CHARACTER = 18 TEXT = There_is_a_vomer_palatine_contact_but_it_is_posterior_to_the_inapertura_narium_interna;
	TEXT   TAXON = 26 CHARACTER = 18 TEXT = There_is_a_vomer_palatine_contact_but_it_is_posterior_to_the_inapertura_narium_interna;
	TEXT   TAXON = 28 CHARACTER = 18 TEXT = Would_probably_be_0&1_but_palatines_are_not_preserved;

	TEXT   TAXON = 16 CHARACTER = 19 TEXT = Maxilla_obstructed;

	TEXT   TAXON = 16 CHARACTER = 22 TEXT = 'Same scoring as character 69 in Cadena & Parham (2015)';
	TEXT   TAXON = 23 CHARACTER = 22 TEXT = 'According to Cadena&Parham(2015) character 69';
	TEXT   TAXON = 24 CHARACTER = 22 TEXT = 'According to Cadena&Parham(2015) character 69';

	TEXT   TAXON = 16 CHARACTER = 23 TEXT = 'Same scoring as character 74 in Cadena & Parham (2015)';
	TEXT   TAXON = 23 CHARACTER = 23 TEXT = There_is_no_crest_on_the_pterygoids_but_there_is_a_small_hollow._Could_it_be_considered_a_ridge?;

	TEXT   TAXON = 16 CHARACTER = 24 TEXT = 'Character 75 in Cadena & Parham (2015) states that the pterygoid extends to the mandibular condyle but it does not seem to participate in the condyle';
	TEXT   TAXON = 23 CHARACTER = 24 TEXT = 'In Cadena&Parham(2015) it is scored is only touching the outline of the condyle (thus not forming part of it). The RBINS specimens are not preserved enough for this scoring, And Literature (Collins1970,Owens1851) does not indicate participation of the pterygoids to mandibular condyle.';

	TEXT   TAXON = 16 CHARACTER = 26 TEXT = 'Same scoring as character 57 in Cadena & Parham (2015)';

	TEXT   TAXON = 23 CHARACTER = 27 TEXT = Not_preserved;

	TEXT   TAXON = 23 CHARACTER = 28 TEXT = 'According to Cadena&Parham(2015) and from literature (pictures from Collins 1970)';

	TEXT   TAXON = 23 CHARACTER = 29 TEXT = No_dorsal_view_of_the_basisphenoid_available;

	TEXT   TAXON = 16 CHARACTER = 30 TEXT = 'Same scoring as character 99 in Cadena & Parham (2015)';

	TEXT   TAXON = 16 CHARACTER = 31 TEXT = 'Same scoring as character 88 in Cadena & Parham (2015)';

	TEXT   TAXON = 26 CHARACTER = 32 TEXT = 'Based on Collins (1970) drawing';

	TEXT   TAXON = 16 CHARACTER = 39 TEXT = 'Same scoring as character 110 in Cadena & Parham (2015)';

	TEXT   TAXON = 16 CHARACTER = 43 TEXT = 'Same scoring as character 113 in Cadena & Parham (2015)';

	TEXT   TAXON = 16 CHARACTER = 45 TEXT = 'Based on Cadena & Parham (2015)';

	TEXT   TAXON = 16 CHARACTER = 46 TEXT = 'Same scoring as character 203 in Cadena & Parham (2015)';

	TEXT   TAXON = 16 CHARACTER = 47 TEXT = 'Same scoring as character 187 in Cadena & Parham (2015)';
	TEXT   TAXON = 24 CHARACTER = 47 TEXT = 'See Tong et al (2006): 5th to 7th cervical have slight ventral keel';

	TEXT   TAXON = 16 CHARACTER = 48 TEXT = 'Same scoring as character 190 in Cadena & Parham (2015)^n';

	TEXT   TAXON = 16 CHARACTER = 49 TEXT = 'Based on characters 192&193 in Cadena & Parham (2015)';

	TEXT   TAXON = 16 CHARACTER = 50 TEXT = 'Based on characters 192&193 in Cadena & Parham (2015)';

	TEXT   TAXON = 16 CHARACTER = 51 TEXT = 'Based on Cadena & Parham (2015)';

	TEXT   TAXON = 16 CHARACTER = 52 TEXT = 'Same scoring as character 188 in Cadena & Parham (2015)^n';

	TEXT   TAXON = 16 CHARACTER = 53 TEXT = 'Same scoring as character 198 in Cadena & Parham (2015)';

	TEXT   TAXON = 16 CHARACTER = 54 TEXT = 'Based on scoring of character 207 in Cadena & Parham (2015)';

	TEXT   TAXON = 16 CHARACTER = 55 TEXT = 'Based on Cadena & Parham (2015)';

	TEXT   TAXON = 16 CHARACTER = 60 TEXT = 'Same scoring as character 220 in Cadena & Parham (2015)';
	TEXT   TAXON = 24 CHARACTER = 60 TEXT = 'See Tong et al (2006)';

	TEXT   TAXON = 16 CHARACTER = 61 TEXT = 'Same scoring as character 219 in Cadena & Parham (2015)';

	TEXT   TAXON = 16 CHARACTER = 67 TEXT = 'Same scoring as character 237 in Cadena & Parham (2015)';

	TEXT   TAXON = 16 CHARACTER = 68 TEXT = 'Same scoring as character 236 in Cadena & Parham (2015)';

	TEXT   TAXON = 16 CHARACTER = 70 TEXT = 'Based on character 239 in Cadena & Parham (2015)';

	TEXT   TAXON = 16 CHARACTER = 71 TEXT = 'Same scoring as character 240 in Cadena & Parham (2015)';
	TEXT   TAXON = 24 CHARACTER = 71 TEXT = 'According to Tong et al (2006) on juvenile specimen';

	TEXT   TAXON = 16 CHARACTER = 72 TEXT = 'Same scoring as character 241 in Cadena & Parham (2015)';

	TEXT   TAXON = 16 CHARACTER = 73 TEXT = 'Same scoring as character 242 in Cadena & Parham (2015)';

	TEXT   TAXON = 16 CHARACTER = 74 TEXT = 'Same scoring as character 246 in Cadena & Parham (2015)';
	TEXT   TAXON = 24 CHARACTER = 74 TEXT = 'Same scoring as character 246 from Cadena&Parham(2015)s';

	TEXT   TAXON = 16 CHARACTER = 75 TEXT = 'Same scoring as character 247 in Cadena & Parham (2015)';

	TEXT   TAXON = 16 CHARACTER = 76 TEXT = 'Same scoring as character 253 in Cadena & Parham (2015)';
	TEXT   TAXON = 24 CHARACTER = 76 TEXT = 'In Tong et al (2006) they give information on the carpals only';

	TEXT   TAXON = 16 CHARACTER = 77 TEXT = 'Based on character 249 in Cadena & Parham (2015)';
	TEXT   TAXON = 24 CHARACTER = 77 TEXT = 'According to Tong et al (2006)^n^n';

	TEXT   TAXON = 16 CHARACTER = 78 TEXT = 'Based on character 249 in Cadena & Parham (2015)	';
	TEXT   TAXON = 24 CHARACTER = 78 TEXT = 'According to Tong et al (2006)^n^n';

	TEXT   TAXON = 16 CHARACTER = 81 TEXT = 'Same scoring as character 123 in Cadena & Parham (2015)';
	TEXT   TAXON = 24 CHARACTER = 81 TEXT = 'character 123 in Cadean&Parham(2015) scores 0 (so absence of posterior nuchal fontanelles) ^n^n';

	TEXT   TAXON = 24 CHARACTER = 83 TEXT = 'Based on Tong et al (2006) ';

	TEXT   TAXON = 16 CHARACTER = 84 TEXT = 'According to Cadena & Parham (2015)';
	TEXT   TAXON = 24 CHARACTER = 84 TEXT = 'According to Tong et al (2006) the neural has a median keel';

	TEXT   TAXON = 16 CHARACTER = 85 TEXT = 'According to Cadena & Parham (2015)';

	TEXT   TAXON = 16 CHARACTER = 86 TEXT = 'According to Cadena & Parham (2015)';

	TEXT   TAXON = 16 CHARACTER = 87 TEXT = 'Based on Cadena & Parham (2015)';
	TEXT   TAXON = 24 CHARACTER = 87 TEXT = 'All neural present but 8th is shorter according to Tong et al (2006) ';

	TEXT   TAXON = 16 CHARACTER = 89 TEXT = Carapace_incomplete;
	TEXT   TAXON = 24 CHARACTER = 89 TEXT = 'Based on Tong et al (2006) pictures and reconstitution';

	TEXT   TAXON = 16 CHARACTER = 90 TEXT = Carapace_incomplete;
	TEXT   TAXON = 24 CHARACTER = 90 TEXT = 'Based on Tong et al (2006)  reconstitution';

	TEXT   TAXON = 24 CHARACTER = 95 TEXT = 'According to Tong et al (2006) ';

	TEXT   TAXON = 24 CHARACTER = 96 TEXT = 'According to Tong et al (2006) ';

	TEXT   TAXON = 24 CHARACTER = 98 TEXT = 'Epiplastron not visible (Tong et al 2006)';

	TEXT   TAXON = 24 CHARACTER = 99 TEXT = 'Entoplastron not visible (Tong et al 2006)';

	TEXT   TAXON = 24 CHARACTER = 100 TEXT = 'Epi and entoplastron not visible (Tong et al 2006) ';

	TEXT   TAXON = 24 CHARACTER = 101 TEXT = 'Entoplastron not visible (Tong et al 2006)';

	TEXT   TAXON = 24 CHARACTER = 102 TEXT = From_Tong_et_a_2006;

	TEXT   TAXON = 24 CHARACTER = 103 TEXT = 'From Tong et al (2006)';

END;

Begin MESQUITE;
		MESQUITESCRIPTVERSION 2;
		TITLE AUTO;
		tell ProjectCoordinator;
		timeSaved 1502464506535;
		getEmployee #mesquite.minimal.ManageTaxa.ManageTaxa;
		tell It;
			setID 0 4518858773812961810;
			tell It;
				setDefaultOrder  0 1 2 3 4 5 6 7 8 9 10 11 12 13 14 27 15 16 17 18 19 20 21 22 23 24 25 26;
				attachments ;
			endTell;
		endTell;
		getEmployee #mesquite.charMatrices.ManageCharacters.ManageCharacters;
		tell It;
			setID 0 6761527781176110467;
			mqVersion 320;
			checksumv 0 3 673465112 null  getNumChars 104 numChars 104 getNumTaxa 28 numTaxa 28   short true   bits 2305843009213693967   states 15   sumSquaresStatesOnly 6301.0 sumSquares -1.8446744073709552E19 longCompressibleToShort false usingShortMatrix true   NumFiles 1 NumMatrices 1;
			mqVersion;
		endTell;
		getWindow;
		tell It;
			suppress;
			setResourcesState false false 100;
			setPopoutState 300;
			setExplanationSize 0;
			setAnnotationSize 0;
			setFontIncAnnot 0;
			setFontIncExp 0;
			setSize 1920 944;
			setLocation -9 -9;
			setFont SanSerif;
			setFontSize 10;
			getToolPalette;
			tell It;
			endTell;
			desuppress;
		endTell;
		getEmployee  #mesquite.charMatrices.BasicDataWindowCoord.BasicDataWindowCoord;
		tell It;
			showDataWindow #6761527781176110467 #mesquite.charMatrices.BasicDataWindowMaker.BasicDataWindowMaker;
			tell It;
				getWindow;
				tell It;
					setExplanationSize 30;
					setAnnotationSize 60;
					setFontIncAnnot 0;
					setFontIncExp 0;
					setSize 1820 832;
					setLocation -9 -9;
					setFont SanSerif;
					setFontSize 10;
					getToolPalette;
					tell It;
						setTool mesquite.charMatrices.BasicDataWindowMaker.BasicDataWindow.ibeam;
					endTell;
					setActive;
					setTool mesquite.charMatrices.BasicDataWindowMaker.BasicDataWindow.ibeam;
					colorCells  #mesquite.charMatrices.ColorByState.ColorByState;
				tell It;
					setStateLimit 9;
					toggleUniformMaximum on;
				endTell;
					colorRowNames  #mesquite.charMatrices.TaxonGroupColor.TaxonGroupColor;
					colorColumnNames  #mesquite.charMatrices.CharGroupColor.CharGroupColor;
					colorText  #mesquite.charMatrices.NoColor.NoColor;
					setBackground White;
					toggleShowNames on;
					toggleShowTaxonNames on;
					toggleTight off;
					toggleThinRows off;
					toggleShowChanges on;
					toggleSeparateLines off;
					toggleShowStates on;
					toggleAutoWCharNames on;
					toggleAutoTaxonNames off;
					toggleShowDefaultCharNames off;
					toggleConstrainCW on;
					toggleBirdsEye off;
					toggleShowPaleGrid off;
					toggleShowPaleCellColors off;
					toggleShowPaleExcluded off;
					togglePaleInapplicable on;
					toggleShowBoldCellText off;
					toggleAllowAutosize on;
					toggleColorsPanel off;
					toggleDiagonal on;
					setDiagonalHeight 80;
					toggleLinkedScrolling on;
					toggleScrollLinkedTables off;
				endTell;
				showWindow;
				getWindow;
				tell It;
					forceAutosize;
				endTell;
				getEmployee #mesquite.charMatrices.AlterData.AlterData;
				tell It;
					toggleBySubmenus off;
				endTell;
				getEmployee #mesquite.charMatrices.ColorCells.ColorCells;
				tell It;
					setColor Red;
					removeColor off;
				endTell;
				getEmployee #mesquite.categ.StateNamesStrip.StateNamesStrip;
				tell It;
					showStrip off;
				endTell;
				getEmployee #mesquite.charMatrices.AnnotPanel.AnnotPanel;
				tell It;
					togglePanel off;
				endTell;
				getEmployee #mesquite.charMatrices.CharReferenceStrip.CharReferenceStrip;
				tell It;
					showStrip off;
				endTell;
				getEmployee #mesquite.charMatrices.QuickKeySelector.QuickKeySelector;
				tell It;
					autotabOff;
				endTell;
				getEmployee #mesquite.charMatrices.SelSummaryStrip.SelSummaryStrip;
				tell It;
					showStrip off;
				endTell;
				getEmployee #mesquite.categ.SmallStateNamesEditor.SmallStateNamesEditor;
				tell It;
					panelOpen true;
				endTell;
			endTell;
		endTell;
		endTell;
end;
