# Supplementary material for: Rhinochelys amaberti Moret (1935), a protostegid turtle from the Early Cretaceous of France
Source: PeerJ. 2018 Apr 10;6:e4594. doi: 10.7717/peerj.4594 (PMC5898427; doi:10.7717/peerj.4594)
Supplement: Supplemental Information 4 — Mean cladogenesis rate and standard deviation using all most parsimonious trees arising from the analyse of the chelonioid dataset using a basic optimization of branch lengths [file peerj-06-4594-s010.csv]

	mean	median	med.low	med.high	mean-stdev	mean+stdev
Hol	0	0	0	0	0	0
U_Pli	0	0	0	0	0	0
M_Pli	0	0	0	0	0	0
Cala	0	0	0	0	0	0
Gel	0	0	0	0	0	0
Pia	0	0	0	0	0	0
Zan	3.28571428571429	3	3	3	2.82848432885507	3.7429442425735
Mes	0	0	0	0	0	0
Tor	0	0	0	0	0	0
Ser	0	0	0	0	0	0
Lan	0	0	0	0	0	0
Bur	0	0	0	0	0	0
Aqu	0	0	0	0	0	0
Cha	0	0	0	0	0	0
Rup	0	0	0	0	0	0
Pri	0	0	0	0	0	0
Bart	0	0	0	0	0	0
Lut	0	0	0	0	0	0
Ypr	1.33333333333333	1	1	1	0.856214609719635	1.81045205694703
Tha	0	0	0	0	0	0
Sel	0	0	0	0	0	0
Dan	0	0	0	0	0	0
Maa	6.78571428571429	6.5	5	8	4.56018925272232	9.01123931870625
Cam	0	0	0	0	0	0
San	7.42857142857143	8	6	10	5.12118290215316	9.7359599549897
Con	0	0	0	0	0	0
Tur	0	0	0	0	0	0
Cen	1	1	1	1	1	1
U_Alb	9.16666666666667	9	8	10	7.37349987172774	10.9598334616056
M_Alb	5	5	5	5	5	5
L_Alb	0	0	0	0	0	0
U_Apt	0	0	0	0	0	0
L_Apt	0	0	0	0	0	0
Bar	0	0	0	0	0	0
Hau	12	12	12	12	12	12
Val	0	0	0	0	0	0
Ber	0	0	0	0	0	0
Tit	1	1	1	1	1	1
Kim	0	0	0	0	0	0
Oxf	0	0	0	0	0	0
Cal	0	0	0	0	0	0
Bat	0	0	0	0	0	0
Baj	0	0	0	0	0	0
Aal	0	0	0	0	0	0
Toa	0	0	0	0	0	0
Pli	0	0	0	0	0	0
Sin	0	0	0	0	0	0
Het	0	0	0	0	0	0
Rhe	0	0	0	0	0	0
U_Nor	0	0	0	0	0	0
M_Nor	0	0	0	0	0	0
L_Nor	0	0	0	0	0	0
Car	0	0	0	0	0	0
Lad	0	0	0	0	0	0
Ani	0	0	0	0	0	0
Ole	0	0	0	0	0	0
Ind	0	0	0	0	0	0
