# Supplementary material for: Rhinochelys amaberti Moret (1935), a protostegid turtle from the Early Cretaceous of France
Source: PeerJ. 2018 Apr 10;6:e4594. doi: 10.7717/peerj.4594 (PMC5898427; doi:10.7717/peerj.4594)
Supplement: Supplemental Information 5 — Mean cladogenesis rate and standard deviation using all most parsimonious trees arising from the analyse of the Bardet dataset using a basic optimization of branch lengths [file peerj-06-4594-s011.csv]

	mean	median	med.low	med.high	mean-stdev	mean+stdev
Hol	0	0	0	0	0	0
U_Pli	0	0	0	0	0	0
M_Pli	0	0	0	0	0	0
Cala	0	0	0	0	0	0
Gel	0	0	0	0	0	0
Pia	0	0	0	0	0	0
Zan	0	0	0	0	0	0
Mes	0	0	0	0	0	0
Tor	0	0	0	0	0	0
Ser	0	0	0	0	0	0
Lan	0	0	0	0	0	0
Bur	0	0	0	0	0	0
Aqu	0	0	0	0	0	0
Cha	0	0	0	0	0	0
Rup	0	0	0	0	0	0
Pri	0	0	0	0	0	0
Bart	0	0	0	0	0	0
Lut	0	0	0	0	0	0
Ypr	0	0	0	0	0	0
Tha	0	0	0	0	0	0
Sel	0	0	0	0	0	0
Dan	0	0	0	0	0	0
Maa	1	1	1	1	1	1
Cam	0	0	0	0	0	0
San	1	1	1	1	1	1
Con	0	0	0	0	0	0
Tur	0	0	0	0	0	0
Cen	0.333333333333333	0	0	0	-0.147051128081928	0.813717794748595
U_Alb	3.66666666666667	4	4	4	3.18628220525141	4.14705112808193
M_Alb	0.592592592592593	0	0	0	-0.204481830110605	1.38966701529579
L_Alb	3	3	3	3	3	3
U_Apt	0	0	0	0	0	0
L_Apt	0	0	0	0	0	0
Bar	0	0	0	0	0	0
Hau	10.7407407407407	11	10	12	9.75653498549392	11.7249464959876
Val	0	0	0	0	0	0
Ber	1.66666666666667	2	2	2	1.18628220525141	2.14705112808193
Tit	1	1	1	1	1	1
Kim	0	0	0	0	0	0
Oxf	3	3	3	3	3	3
Cal	0	0	0	0	0	0
Bat	0	0	0	0	0	0
Baj	0	0	0	0	0	0
Aal	0	0	0	0	0	0
Toa	0	0	0	0	0	0
Pli	0	0	0	0	0	0
Sin	0	0	0	0	0	0
Het	0	0	0	0	0	0
Rhe	0	0	0	0	0	0
U_Nor	0	0	0	0	0	0
M_Nor	0	0	0	0	0	0
L_Nor	0	0	0	0	0	0
Car	0	0	0	0	0	0
Lad	0	0	0	0	0	0
Ani	0	0	0	0	0	0
Ole	0	0	0	0	0	0
Ind	0	0	0	0	0	0
