# Supplementary material for: Rhinochelys amaberti Moret (1935), a protostegid turtle from the Early Cretaceous of France
Source: PeerJ. 2018 Apr 10;6:e4594. doi: 10.7717/peerj.4594 (PMC5898427; doi:10.7717/peerj.4594)
Supplement: Supplemental Information 6 [file peerj-06-4594-s012.log]

P A U P *
Version 4.0a (build 157) for Macintosh (X86) (built on Aug 10 2017 at 07:18:06)

Running on IA-32 architecture (64-bit word length)
SSE vectorization enabled
Multithreading enabled for likelihood using Pthreads
Compiled using Intel compiler (icc) 11.1.0 (build 20091012)

        -----------------------------NOTICE-----------------------------
          This is an alpha-test version that is still changing rapidly.
          It will expire on 1 Jan 2018.

          Please report bugs to david.swofford@duke.edu
        ----------------------------------------------------------------

Processing of file "~/Desktop/Chelonioid.nex" begins...

Data matrix has 48 taxa, 266 characters
Valid character-state symbols: 012345
Missing data identified by '?'
Gaps identified by '-'

*** Skipping "NOTES" block

*** Skipping "MESQUITECHARMODELS" block

Character types changed:
  Of 266 total characters:
    37 characters are of type 'ord' (Wagner)
    229 characters are of type 'unord'

*** Skipping "MacClade" block
'tree(s) from TNT, for data in C:\users\Val\Desktop\Chelonioid.tnt'

Processing of input file "Chelonioid.nex" terminated due to errors.

Processing of file "Chelonioid.nex" begins...

Data matrix has 48 taxa, 266 characters
Valid character-state symbols: 012345
Missing data identified by '?'
Gaps identified by '-'

*** Skipping "NOTES" block

*** Skipping "MESQUITECHARMODELS" block

Character types changed:
  Of 266 total characters:
    37 characters are of type 'ord' (Wagner)
    229 characters are of type 'unord'

*** Skipping "MacClade" block
'tree(s) from TNT, for data in C:\users\Val\Desktop\Chelonioid.tnt'

42 trees read from TREES block; time used = 0.01 sec (CPU time = 0.00 sec)

Note: Input trees are rooted but current criterion and/or option settings would specify unrooted trees.  (You can deroot the trees using the 'DerootTrees' command.)

*** Skipping "MESQUITE" block

Processing of input file "Chelonioid.nex" completed.

paup> ConTree;

Strict consensus of 42 trees:

             /----------------------------------------------------------------------------------------------------------------------------------------- Solnhofia parsonsi
             |
             |                                                                                                               /------------------------- Allopleuron hoffmanni
             |                                                                                                               |
             |                        /--------------------------------------------------------------------------------------+            /------------ Ctenochelys stenoporus
             |                        |                                                                                      \------------+
             |                        |                                                                                                   \------------ Lophochelys
             |                        |
             |                        |                                                                                                   /------------ Archelon ischyros
             |                        |                                                                                      /------------+
             |                        |                                                                                      |            \------------ Protostega gigas
             |                        |                                                                          /-----------+
             |                        |                                                                          |           |            /------------ Alienochelys selloumi
             |                        |                                                                          |           \------------+
             |                        |                                                                          |                        \------------ Ocepechelon bouyai
             |                        |                        /-------------------------------------------------+
             |                        |                        |                                                 |                        /------------ Rhinochelys nammourensis
             |                        |                        |                                                 |                        |
             |                        |                        |                                                 \------------------------+------------ Rhinochelys pulchriceps
             |                        |                        |                                                                          |
             |                        |                        |                                                                          \------------ Rhinochelys amaberti
             |                        |                        |
             |                        |                        |                                    /-------------------------------------------------- Bouliachelys suteri
             |                        |                        |                                    |
             |                        |           /------------+                                    |                                     /------------ Desmatochelys padillaii
             |                        |           |            |                        /-----------+            /------------------------+
             |                        |           |            |                        |           |            |                        \------------ Santanachelys gaffneyi
             |                        |           |            |                        |           |            |
             |                        |           |            |                        |           \------------+                        /------------ Rhinochelys elegans
             |                        |           |            |           /------------+                        |           /------------+
             |                        |           |            |           |            |                        |           |            \------------ GS63_GS67
             |                        |           |            |           |            |                        \-----------+
             |                        +-----------+            |           |            |                                    \------------------------- Rhinochelys cantabrigiensis
             |                        |           |            \-----------+            |
             |                        |           |                        |            \-------------------------------------------------------------- Desmatochelys lowi
-------------+                        |           |                        |
             |                        |           |                        \--------------------------------------------------------------------------- Chelosphargis advena
             |                        |           |
             |                        |           +---------------------------------------------------------------------------------------------------- Calcarichelys gemma
             |                        |           |
             |                        |           \---------------------------------------------------------------------------------------------------- Syllomus aegyptiacus
             |                        |
             |                        |                                                             /-------------------------------------------------- Argillochelys africana
             |                        |                                                             |
             |                        |                                                             +-------------------------------------------------- Argillochelys cuneiceps
             |                        |                                                             |
             |                        |                                                             |                                     /------------ Caretta caretta
             |                        |                                                             |                        /------------+
             |           /------------+                                                             |                        |            \------------ Lepidochelys kempii
             |           |            |                                                             |            /-----------+
             |           |            |                                                             +------------+           \------------------------- Lepidochelys olivacea
             |           |            |                                                             |            |
             |           |            |                                                             |            \------------------------------------- Chelonia mydas
             |           |            |                                                             |
             |           |            |                                                             |                                     /------------ Eochelone brabantica
             |           |            |                                                             +-------------------------------------+
             |           |            |                                                             |                                     \------------ Pacifichelys spp.
             |           |            |                                                             |
             |           |            |                                                             +-------------------------------------------------- Erquelinnesia gosseleti
             |           |            |                                                             |
             |           |            |                                                 /-----------+-------------------------------------------------- Euclastes acutirostris
             |           |            |                                                 |           |
             |           |            |                                                 |           +-------------------------------------------------- Euclastes platyops
             |           |            |                                                 |           |
             |           |            |                                                 |           +-------------------------------------------------- Euclastes wielandi
             |           |            |                                                 |           |
             |           |            |                                                 |           +-------------------------------------------------- Itilochelys rasstrigin
             |           |            |                                                 |           |
             |           |            |                                                 |           +-------------------------------------------------- Mexichelys coahuilaensis
             |           |            |                                                 |           |
             |           |            +-------------------------------------------------+           +-------------------------------------------------- Natator depressus
             \-----------+            |                                                 |           |
                         |            |                                                 |           +-------------------------------------------------- Puppigerus camperi
                         |            |                                                 |           |
                         |            |                                                 |           |                                     /------------ Tasbacka aldabergeni
                         |            |                                                 |           +-------------------------------------+
                         |            |                                                 |           |                                     \------------ Tasbacka ouledabdounensis
                         |            |                                                 |           |
                         |            |                                                 |           \-------------------------------------------------- Terlinguachelys fischbecki
                         |            |                                                 |
                         |            |                                                 \-------------------------------------------------------------- Ashleychelys palmeri
                         |            |
                         |            +---------------------------------------------------------------------------------------------------------------- Carolinochelys wilsoni
                         |            |
                         |            +---------------------------------------------------------------------------------------------------------------- Corsochelys haliniches
                         |            |
                         |            |                                                                                                   /------------ Dermochelys coriacea
                         |            +---------------------------------------------------------------------------------------------------+
                         |            |                                                                                                   \------------ Mesodermochelys undulatus
                         |            |
                         |            +---------------------------------------------------------------------------------------------------------------- Nichollsemys bareri
                         |            |
                         |            \---------------------------------------------------------------------------------------------------------------- Procolpochelys grandaeva
                         |
                         \----------------------------------------------------------------------------------------------------------------------------- Toxochelys latiremis

paup> ConTree / indices treeFile='/Users/Val/Desktop/consensus.tre';

Strict consensus of 42 trees:

             /----------------------------------------------------------------------------------------------------------------------------------------- Solnhofia parsonsi
             |
             |                                                                                                               /------------------------- Allopleuron hoffmanni
             |                                                                                                               |
             |                        /--------------------------------------------------------------------------------------+            /------------ Ctenochelys stenoporus
             |                        |                                                                                      \------------+
             |                        |                                                                                                   \------------ Lophochelys
             |                        |
             |                        |                                                                                                   /------------ Archelon ischyros
             |                        |                                                                                      /------------+
             |                        |                                                                                      |            \------------ Protostega gigas
             |                        |                                                                          /-----------+
             |                        |                                                                          |           |            /------------ Alienochelys selloumi
             |                        |                                                                          |           \------------+
             |                        |                                                                          |                        \------------ Ocepechelon bouyai
             |                        |                        /-------------------------------------------------+
             |                        |                        |                                                 |                        /------------ Rhinochelys nammourensis
             |                        |                        |                                                 |                        |
             |                        |                        |                                                 \------------------------+------------ Rhinochelys pulchriceps
             |                        |                        |                                                                          |
             |                        |                        |                                                                          \------------ Rhinochelys amaberti
             |                        |                        |
             |                        |                        |                                    /-------------------------------------------------- Bouliachelys suteri
             |                        |                        |                                    |
             |                        |           /------------+                                    |                                     /------------ Desmatochelys padillaii
             |                        |           |            |                        /-----------+            /------------------------+
             |                        |           |            |                        |           |            |                        \------------ Santanachelys gaffneyi
             |                        |           |            |                        |           |            |
             |                        |           |            |                        |           \------------+                        /------------ Rhinochelys elegans
             |                        |           |            |           /------------+                        |           /------------+
             |                        |           |            |           |            |                        |           |            \------------ GS63_GS67
             |                        |           |            |           |            |                        \-----------+
             |                        +-----------+            |           |            |                                    \------------------------- Rhinochelys cantabrigiensis
             |                        |           |            \-----------+            |
             |                        |           |                        |            \-------------------------------------------------------------- Desmatochelys lowi
-------------+                        |           |                        |
             |                        |           |                        \--------------------------------------------------------------------------- Chelosphargis advena
             |                        |           |
             |                        |           +---------------------------------------------------------------------------------------------------- Calcarichelys gemma
             |                        |           |
             |                        |           \---------------------------------------------------------------------------------------------------- Syllomus aegyptiacus
             |                        |
             |                        |                                                             /-------------------------------------------------- Argillochelys africana
             |                        |                                                             |
             |                        |                                                             +-------------------------------------------------- Argillochelys cuneiceps
             |                        |                                                             |
             |                        |                                                             |                                     /------------ Caretta caretta
             |                        |                                                             |                        /------------+
             |           /------------+                                                             |                        |            \------------ Lepidochelys kempii
             |           |            |                                                             |            /-----------+
             |           |            |                                                             +------------+           \------------------------- Lepidochelys olivacea
             |           |            |                                                             |            |
             |           |            |                                                             |            \------------------------------------- Chelonia mydas
             |           |            |                                                             |
             |           |            |                                                             |                                     /------------ Eochelone brabantica
             |           |            |                                                             +-------------------------------------+
             |           |            |                                                             |                                     \------------ Pacifichelys spp.
             |           |            |                                                             |
             |           |            |                                                             +-------------------------------------------------- Erquelinnesia gosseleti
             |           |            |                                                             |
             |           |            |                                                 /-----------+-------------------------------------------------- Euclastes acutirostris
             |           |            |                                                 |           |
             |           |            |                                                 |           +-------------------------------------------------- Euclastes platyops
             |           |            |                                                 |           |
             |           |            |                                                 |           +-------------------------------------------------- Euclastes wielandi
             |           |            |                                                 |           |
             |           |            |                                                 |           +-------------------------------------------------- Itilochelys rasstrigin
             |           |            |                                                 |           |
             |           |            |                                                 |           +-------------------------------------------------- Mexichelys coahuilaensis
             |           |            |                                                 |           |
             |           |            +-------------------------------------------------+           +-------------------------------------------------- Natator depressus
             \-----------+            |                                                 |           |
                         |            |                                                 |           +-------------------------------------------------- Puppigerus camperi
                         |            |                                                 |           |
                         |            |                                                 |           |                                     /------------ Tasbacka aldabergeni
                         |            |                                                 |           +-------------------------------------+
                         |            |                                                 |           |                                     \------------ Tasbacka ouledabdounensis
                         |            |                                                 |           |
                         |            |                                                 |           \-------------------------------------------------- Terlinguachelys fischbecki
                         |            |                                                 |
                         |            |                                                 \-------------------------------------------------------------- Ashleychelys palmeri
                         |            |
                         |            +---------------------------------------------------------------------------------------------------------------- Carolinochelys wilsoni
                         |            |
                         |            +---------------------------------------------------------------------------------------------------------------- Corsochelys haliniches
                         |            |
                         |            |                                                                                                   /------------ Dermochelys coriacea
                         |            +---------------------------------------------------------------------------------------------------+
                         |            |                                                                                                   \------------ Mesodermochelys undulatus
                         |            |
                         |            +---------------------------------------------------------------------------------------------------------------- Nichollsemys bareri
                         |            |
                         |            \---------------------------------------------------------------------------------------------------------------- Procolpochelys grandaeva
                         |
                         \----------------------------------------------------------------------------------------------------------------------------- Toxochelys latiremis

Statistics derived from consensus tree:

     Component information (consensus fork) = 26 (normalized = 0.565)
     Nelson-Platnick term information = 209
     Nelson-Platnick total information = 235
     Mickevich's consensus information = 0.219
     Colless weighted consensus fork (proportion max. information) = 0.209
     Schuh-Farris levels sum = 2846 (normalized = 0.165)
     Rohlf's CI(1) = 0.344
     Rohlf's -ln CI(2) = 123.171 (CI(2) = 3.22e-54)

Consensus tree(s) written to treefile: ~/Desktop/consensus.tre

paup> describe 43/apolist:;

paup> describe consensus/apolist:;

paup> describe consensus/apolist;

All trees have been cleared from memory.

paup> GetTrees file=consensus.tre;

Processing TREES block from file: ~/Desktop/consensus.tre
  Keeping: trees from file (replacing any trees already in memory)
  1 tree read from file

  Time used = 0.03 sec (CPU time = 0.02 sec)

Note: Input trees are rooted but current criterion and/or option settings would specify unrooted trees.  (You can deroot the trees using the 'DerootTrees' command.)

paup> describe 1/apolist;

Tree description:

  Optimality criterion = parsimony
    Character-status summary:
      Of 266 total characters:
        37 characters are of type 'ord' (Wagner)
        229 characters are of type 'unord'
        All characters have equal weight
        137 characters are constant
        33 variable characters are parsimony-uninformative
        Number of parsimony-informative characters = 96
    Gaps are treated as "missing"
    Multistate taxa interpretation depends on "{}" versus "()" designation ("min" values for CI, RI, and RC are minimum-possible character lengths)
    Character-state optimization: Accelerated transformation (ACCTRAN)
                                  AncStates = "standard"

Tree 1 ("Strict"):

Tree length = 469
Consistency index (CI) = 0.3753
Homoplasy index (HI) = 0.6610
CI excluding uninformative characters = 0.3106
HI excluding uninformative characters = 0.6894
Retention index (RI) = 0.5534
Rescaled consistency index (RC) = 0.2077

             /----------------------------------------------------------------------------------------------------------------------------------------- Solnhofia parsonsi
             |
             |                                                                                                               /------------------------- Allopleuron hoffmanni
             |                                                                                                               |
             |                        /-------------------------------------------------------------------------------------50            /------------ Ctenochelys stenoporus
             |                        |                                                                                      \-----------49
             |                        |                                                                                                   \------------ Lophochelys
             |                        |
             |                        |                                                                                                   /------------ Archelon ischyros
             |                        |                                                                                      /-----------51
             |                        |                                                                                      |            \------------ Protostega gigas
             |                        |                                                                          /----------53
             |                        |                                                                          |           |            /------------ Alienochelys selloumi
             |                        |                                                                          |           \-----------52
             |                        |                                                                          |                        \------------ Ocepechelon bouyai
             |                        |                        /------------------------------------------------55
             |                        |                        |                                                 |                        /------------ Rhinochelys nammourensis
             |                        |                        |                                                 |                        |
             |                        |                        |                                                 \-----------------------54------------ Rhinochelys pulchriceps
             |                        |                        |                                                                          |
             |                        |                        |                                                                          \------------ Rhinochelys amaberti
             |                        |                        |
             |                        |                        |                                    /-------------------------------------------------- Bouliachelys suteri
             |                        |                        |                                    |
             |                        |           /-----------63                                    |                                     /------------ Desmatochelys padillaii
             |                        |           |            |                        /----------60            /-----------------------56
             |                        |           |            |                        |           |            |                        \------------ Santanachelys gaffneyi
             |                        |           |            |                        |           |            |
             |                        |           |            |                        |           \-----------59                        /------------ Rhinochelys elegans
             |                        |           |            |           /-----------61                        |           /-----------57
             |                        |           |            |           |            |                        |           |            \------------ GS63_GS67
             |                        |           |            |           |            |                        \----------58
             |                        +----------64            |           |            |                                    \------------------------- Rhinochelys cantabrigiensis
             |                        |           |            \----------62            |
             |                        |           |                        |            \-------------------------------------------------------------- Desmatochelys lowi
------------75                        |           |                        |
             |                        |           |                        \--------------------------------------------------------------------------- Chelosphargis advena
             |                        |           |
             |                        |           +---------------------------------------------------------------------------------------------------- Calcarichelys gemma
             |                        |           |
             |                        |           \---------------------------------------------------------------------------------------------------- Syllomus aegyptiacus
             |                        |
             |                        |                                                             /-------------------------------------------------- Argillochelys africana
             |                        |                                                             |
             |                        |                                                             +-------------------------------------------------- Argillochelys cuneiceps
             |                        |                                                             |
             |                        |                                                             |                                     /------------ Caretta caretta
             |                        |                                                             |                        /-----------65
             |           /-----------73                                                             |                        |            \------------ Lepidochelys kempii
             |           |            |                                                             |            /----------66
             |           |            |                                                             +-----------67           \------------------------- Lepidochelys olivacea
             |           |            |                                                             |            |
             |           |            |                                                             |            \------------------------------------- Chelonia mydas
             |           |            |                                                             |
             |           |            |                                                             |                                     /------------ Eochelone brabantica
             |           |            |                                                             +------------------------------------68
             |           |            |                                                             |                                     \------------ Pacifichelys spp.
             |           |            |                                                             |
             |           |            |                                                             +-------------------------------------------------- Erquelinnesia gosseleti
             |           |            |                                                             |
             |           |            |                                                 /----------70-------------------------------------------------- Euclastes acutirostris
             |           |            |                                                 |           |
             |           |            |                                                 |           +-------------------------------------------------- Euclastes platyops
             |           |            |                                                 |           |
             |           |            |                                                 |           +-------------------------------------------------- Euclastes wielandi
             |           |            |                                                 |           |
             |           |            |                                                 |           +-------------------------------------------------- Itilochelys rasstrigin
             |           |            |                                                 |           |
             |           |            |                                                 |           +-------------------------------------------------- Mexichelys coahuilaensis
             |           |            |                                                 |           |
             |           |            +------------------------------------------------71           +-------------------------------------------------- Natator depressus
             \----------74            |                                                 |           |
                         |            |                                                 |           +-------------------------------------------------- Puppigerus camperi
                         |            |                                                 |           |
                         |            |                                                 |           |                                     /------------ Tasbacka aldabergeni
                         |            |                                                 |           +------------------------------------69
                         |            |                                                 |           |                                     \------------ Tasbacka ouledabdounensis
                         |            |                                                 |           |
                         |            |                                                 |           \-------------------------------------------------- Terlinguachelys fischbecki
                         |            |                                                 |
                         |            |                                                 \-------------------------------------------------------------- Ashleychelys palmeri
                         |            |
                         |            +---------------------------------------------------------------------------------------------------------------- Carolinochelys wilsoni
                         |            |
                         |            +---------------------------------------------------------------------------------------------------------------- Corsochelys haliniches
                         |            |
                         |            |                                                                                                   /------------ Dermochelys coriacea
                         |            +--------------------------------------------------------------------------------------------------72
                         |            |                                                                                                   \------------ Mesodermochelys undulatus
                         |            |
                         |            +---------------------------------------------------------------------------------------------------------------- Nichollsemys bareri
                         |            |
                         |            \---------------------------------------------------------------------------------------------------------------- Procolpochelys grandaeva
                         |
                         \----------------------------------------------------------------------------------------------------------------------------- Toxochelys latiremis

Apomorphy lists:

      Branch                            Character                                                             Steps      CI   Change
-----------------------------------------------------------------------------------------------------------------------------------------------
node_75 --> Solnhofia parsonsi          13 (PA parieta-squamosal contact)                                         1   0.286  1 --> (01)
                                        40 (PL secondary palate)                                                  1   0.250  0 --> 1
                                        45 (VO vomer-pterygoid contact)                                           1   0.333  0 --> 1
                                        67 (PT medial contact)                                                    1   0.500  0 --> 1
                                        72 (PT proc. pteryg. externus)                                            1   0.182  1 --> 2
                                        81 (BO deep C-shaped)                                                     1   0.125  0 --> 1
                                        110 (DE width triturating surface)                                        1   0.143  0 --> 1
                                        137 (SUP number of suprapygals)                                           1   0.500  1 --> 2
node_75 --> node_74                     1 (NA, presence/absence)                                                  1   0.250  0 --> 1
                                        30 (SQ sq-qudrate contact)                                                1   0.167  0 --> 1
                                        69 (PT vertical flange)                                                   1   0.500  0 --> 1
                                        74 (PT medial ridge)                                                      1   0.143  0 --> 1
                                        88 (BS ventral surface shape)                                             1   0.200  0 --> 1
                                        114 (SP splenial)                                                         1   0.500  0 --> 1
                                        142 (VE shape of vertebrals)                                              1   0.333  0 --> 1
                                        150 (PLA posterior plastral fontanella)                                   1   0.667  0 --> 1
                                        158 (EN shape in ventral view)                                            1   1.000  1 --> 2
                                        163 (HYO termination ax. buttress)                                        1   1.000  0 --> 3
                                        169 (XI shape of xiphiplastron)                                           1   0.500  0 --> 2
                                        187 (CEV ventral keels)                                                   1   1.000  0 --> 1
                                        190 (CEV central articulation)                                            1   1.000  0 --> 1
                                        209 (CA caudal centra)                                                    1   1.000  0 --> 1
                                        230 (PUP pubis lateral process)                                           1   1.000  0 --> 1
                                        237 (HUM lateral process)                                                 1   0.750  0 --> 1
                                        245 (HUM-FEM length)                                                      1   1.000  0 --> 1
                                        249 (MAN paddles)                                                         1   0.667  0 --> 1
                                        253 (MAN-PES flattening of carpals and tarsals)                           1   1.000  0 --> 1
                                        257 (Shape of frontals)                                                   1   0.133  0 --> 1
node_74 --> node_73                     12 (FR direction orbits)                                                  1   0.143  1 ==> 0
                                        17 (PA foramen stap-tempor.)                                              1   1.000  1 ==> 0
                                        35 (PM foramen prepalatinum)                                              1   0.250  0 ==> 1
                                        42 (MX triturating surface definition)                                    1   0.333  0 ==> 1
                                        66 (PT foramen palat. post.)                                              2   0.250  0 ==> 2
                                        68 (PT contribution foram. palat. post.)                                  1   0.333  0 ==> 1
                                        86 (BS rostrum basisphenoidale)                                           1   0.333  0 ==> 1
                                        101 (PAr palatine artery)                                                 1   0.333  2 ==> 1
                                        198 (CEV cervicals 7 and 8 double)                                        1   0.333  0 --> 1
                                        212 (CA chevrons)                                                         1   1.000  0 --> 1
                                        219 (SCA internal angle)                                                  1   0.500  0 ==> 1
                                        220 (COR coracoid vs humerus lenght)                                      1   0.500  0 --> 1
                                        237 (HUM lateral process)                                                 1   0.750  1 ==> 2
                                        249 (MAN paddles)                                                         1   0.667  1 ==> 2
                                        255 (FEM femoral trochanters)                                             1   1.000  0 ==> 1
                                        262 (Orbits position regarding the nares)                                 1   0.222  0 ==> 1
node_73 --> node_50                     40 (PL secondary palate)                                                  1   0.250  0 ==> 1
                                        57 (QU proc. trochlerais oticum)                                          1   0.200  1 ==> 2
                                        58 (QU musculatory facet of proc.t.O)                                     1   0.125  0 ==> 1
                                        66 (PT foramen palat. post.)                                              2   0.250  2 ==> 0
                                        81 (BO deep C-shaped)                                                     1   0.125  0 --> 1
                                        90 (BS dorsum sellae)                                                     1   0.200  0 ==> 1
                                        91 (BS foramen carotic laterale)                                          1   0.333  0 ==> 1
                                        116 (CA parallel keels)                                                   1   0.333  0 ==> 3
                                        257 (Shape of frontals)                                                   1   0.133  1 ==> 0
                                        265 (Concavity of the anterior (external) surface of the premaxilla)      1   0.143  0 --> 1
node_50 --> Allopleuron hoffmanni       10 (FR orbit contribution)                                                1   0.105  2 ==> 0
                                        35 (PM foramen prepalatinum)                                              1   0.250  1 ==> 0
                                        115 (CA carapacial scutes)                                                2   0.333  0 ==> 2
                                        140 (PY pygal notch)                                                      1   0.167  1 ==> 0
                                        170 (PLAS plastral scutes)                                                1   0.333  0 ==> 1
                                        264 (Dorsal exposure of nasal cavity)                                     1   0.100  0 ==> 1
node_50 --> node_49                     22 (JU medial process)                                                    2   0.167  0 --> 2
                                        39 (PL contribution upp. triturating surf)                                1   0.143  0 --> 1
                                        42 (MX triturating surface definition)                                    1   0.333  1 --> 0
                                        98 (FN foramen nervi hypoglossi (XII))                                    1   0.500  0 --> 2
                                        123 (NU posteriomedial fontanelles)                                       1   0.400  0 ==> 1
                                        262 (Orbits position regarding the nares)                                 1   0.222  1 --> 0
node_49 --> Lophochelys                 133 (CO rib free peripherals)                                             1   0.600  0 --> (01)
node_73 --> node_64                     10 (FR orbit contribution)                                                1   0.105  2 ==> 1
                                        45 (VO vomer-pterygoid contact)                                           1   0.333  0 --> 1
                                        57 (QU proc. trochlerais oticum)                                          1   0.200  1 ==> 2
                                        58 (QU musculatory facet of proc.t.O)                                     1   0.125  0 ==> 1
                                        66 (PT foramen palat. post.)                                              1   0.250  2 --> 1
                                        75 (PT posterolateral extension)                                          1   0.500  0 ==> 1
                                        88 (BS ventral surface shape)                                             1   0.200  1 ==> 0
                                        116 (CA parallel keels)                                                   1   0.333  0 ==> 3
                                        137 (SUP number of suprapygals)                                           1   0.500  1 ==> 0
                                        153 (PLA hyo-hypo contact and shape)                                      1   0.667  1 ==> 3
                                        197 (CEV cervicals 6 and 7 central)                                       1   0.500  1 --> 0
                                        198 (CEV cervicals 7 and 8 double)                                        1   0.333  1 --> 0
                                        247 (RAD curves towards anterior)                                         1   1.000  0 --> 1
                                        251 (ULNR ulnare vs intermedium)                                          1   0.667  1 --> 2
                                        263 (Skull height)                                                        1   0.125  0 ==> 1
node_64 --> node_63                     1 (NA, presence/absence)                                                  1   0.250  1 ==> 0
                                        4 (PF medial contact)                                                     1   0.667  1 --> 0
                                        203 (CEV cervicals 7 and 8 shape art.)                                    1   0.500  1 ==> 0
                                        240 (HUM expansion lateral process)                                       1   1.000  0 ==> 1
                                        241 (HUM medial concavity)                                                1   1.000  0 ==> 1
node_63 --> node_55                     30 (SQ sq-qudrate contact)                                                1   0.167  1 --> 0
                                        68 (PT contribution foram. palat. post.)                                  1   0.333  1 --> 0
                                        111 (DE symphyseal ridge)                                                 1   0.455  1 ==> 0
                                        115 (CA carapacial scutes)                                                2   0.333  0 ==> 2
                                        135 (CO costal 9 abs/pres)                                                1   1.000  1 ==> 0
                                        170 (PLAS plastral scutes)                                                1   0.333  0 --> 1
                                        244 (HUM scar for muscle latissimus)                                      1   0.500  0 --> 1
node_55 --> node_53                     10 (FR orbit contribution)                                                1   0.105  1 ==> 0
                                        13 (PA parieta-squamosal contact)                                         1   0.286  1 ==> 0
                                        66 (PT foramen palat. post.)                                              1   0.250  1 --> 2
                                        158 (EN shape in ventral view)                                            1   1.000  2 --> 3
                                        160 (EPI shape and contacts)                                              1   1.000  1 --> 2
                                        257 (Shape of frontals)                                                   1   0.133  1 ==> 0
                                        262 (Orbits position regarding the nares)                                 1   0.222  1 --> 2
                                        263 (Skull height)                                                        1   0.125  1 --> 0
                                        265 (Concavity of the anterior (external) surface of the premaxilla)      1   0.143  0 --> 1
node_53 --> node_51                     1 (NA, presence/absence)                                                  1   0.250  0 ==> 1
                                        21 (JU jugal-quadrate contact)                                            1   0.200  0 ==> 1
                                        30 (SQ sq-qudrate contact)                                                1   0.167  0 --> 1
                                        72 (PT proc. pteryg. externus)                                            2   0.182  1 ==> 3
node_51 --> Archelon ischyros           126 (NE number of neurals)                                                1   0.333  1 ==> 2
                                        259 (Position of maxillary regarding the nares)                           1   0.111  0 ==> 1
                                        260 (Maxillary ventral surface)                                           1   0.125  0 ==> 1
node_51 --> Protostega gigas            114 (SP splenial)                                                         1   0.500  1 ==> 0
                                        257 (Shape of frontals)                                                   1   0.133  0 --> 2
node_53 --> node_52                     7 (PF dorsal exposure)                                                    1   0.500  0 ==> 1
                                        12 (FR direction orbits)                                                  1   0.143  0 ==> 1
                                        24 (QJ qj-maxilla contact)                                                1   1.000  0 --> 1
                                        34 (PM fusion pm)                                                         1   0.333  0 ==> 1
                                        42 (MX triturating surface definition)                                    1   0.333  1 ==> 0
                                        57 (QU proc. trochlerais oticum)                                          2   0.200  2 ==> 0
                                        74 (PT medial ridge)                                                      1   0.143  1 ==> 0
                                        76 (SO crista supraoccip.)                                                1   1.000  1 ==> 0
                                        98 (FN foramen nervi hypoglossi (XII))                                    1   0.500  0 --> 2
node_52 --> Alienochelys selloumi       39 (PL contribution upp. triturating surf)                                1   0.143  0 ==> 1
                                        45 (VO vomer-pterygoid contact)                                           1   0.333  1 ==> 0
                                        80 (BO anterior morphology)                                               1   0.333  1 ==> 0
                                        258 (Shape of nasals)                                                     1   0.444  0 ==> 2
                                        262 (Orbits position regarding the nares)                                 1   0.222  2 --> 1
                                        265 (Concavity of the anterior (external) surface of the premaxilla)      1   0.143  1 --> 0
node_52 --> Ocepechelon bouyai          10 (FR orbit contribution)                                                1   0.105  0 ==> 2
                                        70 (PT pterygoid-exoccipital)                                             1   0.333  1 ==> 0
                                        257 (Shape of frontals)                                                   1   0.133  0 --> 2
                                        263 (Skull height)                                                        1   0.125  0 --> 1
node_55 --> node_54                     86 (BS rostrum basisphenoidale)                                           1   0.333  1 --> 0
                                        261 (Maxillary bulge over maxillary sulcus)                               1   0.400  0 ==> 2
                                        264 (Dorsal exposure of nasal cavity)                                     1   0.100  0 ==> 1
                                        266 (Relative width of pmx)                                               1   0.222  0 ==> 1
node_54 --> Rhinochelys pulchriceps     21 (JU jugal-quadrate contact)                                            1   0.200  0 ==> 1
                                        260 (Maxillary ventral surface)                                           1   0.125  0 ==> 1
node_54 --> Rhinochelys amaberti        73 (PT position pt respec bs)                                             1   1.000  0 ==> 1
                                        258 (Shape of nasals)                                                     1   0.444  0 ==> 3
node_63 --> node_62                     140 (PY pygal notch)                                                      1   0.167  1 ==> 0
                                        258 (Shape of nasals)                                                     1   0.444  0 ==> 4
node_62 --> node_61                     116 (CA parallel keels)                                                   1   0.333  3 ==> 0
                                        142 (VE shape of vertebrals)                                              1   0.333  1 --> 0
                                        169 (XI shape of xiphiplastron)                                           1   0.500  2 ==> 0
node_61 --> node_60                     10 (FR orbit contribution)                                                1   0.105  1 --> 0
                                        143 (VE position of ver. 3 and 4)                                         1   1.000  1 --> 0
                                        150 (PLA posterior plastral fontanella)                                   1   0.667  1 --> 0
                                        163 (HYO termination ax. buttress)                                        1   1.000  3 --> 1
                                        258 (Shape of nasals)                                                     1   0.444  4 --> 1
                                        260 (Maxillary ventral surface)                                           1   0.125  0 ==> 1
                                        263 (Skull height)                                                        1   0.125  1 ==> 0
node_60 --> Bouliachelys suteri         4 (PF medial contact)                                                     1   0.667  0 --> (01)
                                        34 (PM fusion pm)                                                         1   0.333  0 ==> 1
                                        258 (Shape of nasals)                                                     1   0.444  1 --> 3
node_60 --> node_59                     10 (FR orbit contribution)                                                1   0.105  0 --> 2
                                        39 (PL contribution upp. triturating surf)                                1   0.143  0 --> 1
                                        264 (Dorsal exposure of nasal cavity)                                     1   0.100  0 ==> 1
node_59 --> node_56                     21 (JU jugal-quadrate contact)                                            1   0.200  0 ==> 1
                                        266 (Relative width of pmx)                                               1   0.222  0 ==> 1
node_56 --> Desmatochelys padillaii     18 (PA pineal foramen)                                                    1   0.333  0 ==> 1
                                        257 (Shape of frontals)                                                   1   0.133  1 ==> 0
node_56 --> Santanachelys gaffneyi      22 (JU medial process)                                                    2   0.167  0 ==> 2
                                        57 (QU proc. trochlerais oticum)                                          1   0.200  2 ==> 1
                                        58 (QU musculatory facet of proc.t.O)                                     1   0.125  1 ==> 0
                                        68 (PT contribution foram. palat. post.)                                  1   0.333  1 ==> 0
                                        70 (PT pterygoid-exoccipital)                                             1   0.333  1 ==> 0
                                        74 (PT medial ridge)                                                      1   0.143  1 ==> 0
                                        100 (IC foramen post. canc. carot. intern.)                               1   0.500  1 ==> 2
                                        204 (DR dorsal rib 1 length)                                              2   1.000  2 ==> 0
                                        246 (ULN contact with radius)                                             1   0.500  1 ==> 0
                                        249 (MAN paddles)                                                         1   0.667  2 ==> 1
                                        258 (Shape of nasals)                                                     1   0.444  1 --> 3
                                        262 (Orbits position regarding the nares)                                 1   0.222  1 ==> 0
node_59 --> node_58                     257 (Shape of frontals)                                                   1   0.133  1 ==> 2
                                        261 (Maxillary bulge over maxillary sulcus)                               1   0.400  0 ==> 1
node_58 --> node_57                     259 (Position of maxillary regarding the nares)                           1   0.111  0 ==> 1
node_57 --> Rhinochelys elegans         260 (Maxillary ventral surface)                                           1   0.125  1 ==> 0
node_57 --> GS63_GS67                   258 (Shape of nasals)                                                     1   0.444  1 --> 2
node_58 --> Rhinochelys cantabrigiensis 258 (Shape of nasals)                                                     1   0.444  1 --> 0
                                        265 (Concavity of the anterior (external) surface of the premaxilla)      1   0.143  0 ==> 1
                                        266 (Relative width of pmx)                                               1   0.222  0 ==> 2
node_61 --> Desmatochelys lowi          18 (PA pineal foramen)                                                    1   0.333  0 ==> 1
                                        21 (JU jugal-quadrate contact)                                            1   0.200  0 ==> 1
                                        35 (PM foramen prepalatinum)                                              1   0.250  1 ==> 0
                                        86 (BS rostrum basisphenoidale)                                           1   0.333  1 ==> 0
                                        123 (NU posteriomedial fontanelles)                                       1   0.400  0 ==> 1
node_62 --> Chelosphargis advena        4 (PF medial contact)                                                     1   0.667  0 --> 1
                                        110 (DE width triturating surface)                                        1   0.143  0 ==> 1
                                        137 (SUP number of suprapygals)                                           1   0.500  0 ==> 1
                                        261 (Maxillary bulge over maxillary sulcus)                               1   0.400  0 ==> 1
node_64 --> Calcarichelys gemma         72 (PT proc. pteryg. externus)                                            2   0.182  1 ==> 3
                                        81 (BO deep C-shaped)                                                     1   0.125  0 --> 1
                                        90 (BS dorsum sellae)                                                     1   0.200  0 ==> 1
                                        266 (Relative width of pmx)                                               1   0.222  0 ==> 1
node_64 --> Syllomus aegyptiacus        80 (BO anterior morphology)                                               1   0.333  1 ==> 0
                                        112 (DE lingual ridge)                                                    1   0.250  1 ==> 0
                                        117 (CA+PLA sculpturing of surface)                                       1   1.000  0 ==> 1
                                        135 (CO costal 9 abs/pres)                                                1   1.000  1 --> (01)
                                        237 (HUM lateral process)                                                 1   0.750  2 ==> 3
                                        239 (HUM lateral process shape)                                           1   0.250  0 ==> 1
                                        259 (Position of maxillary regarding the nares)                           1   0.111  0 ==> 1
node_73 --> node_71                     13 (PA parieta-squamosal contact)                                         1   0.286  1 ==> 0
                                        40 (PL secondary palate)                                                  1   0.250  0 ==> 1
                                        41 (PL palatine-vomer contact)                                            1   0.500  0 --> 1
                                        50 (VO vomerine pillar)                                                   2   0.400  0 ==> 2
                                        51 (VO upper triturating surface)                                         1   0.250  0 ==> 1
                                        81 (BO deep C-shaped)                                                     1   0.125  0 --> 1
                                        90 (BS dorsum sellae)                                                     1   0.200  0 --> 1
                                        91 (BS foramen carotic laterale)                                          1   0.333  0 --> 1
                                        110 (DE width triturating surface)                                        1   0.143  0 --> 1
                                        111 (DE symphyseal ridge)                                                 1   0.455  1 --> 0
                                        133 (CO rib free peripherals)                                             1   0.600  0 ==> 1
                                        207 (DV dorsal vert. articulation)                                        1   0.500  0 --> 1
                                        256 (TIB tibial pit)                                                      1   0.333  0 --> 1
                                        257 (Shape of frontals)                                                   1   0.133  1 ==> 2
                                        264 (Dorsal exposure of nasal cavity)                                     1   0.100  0 ==> 1
node_71 --> node_70                     10 (FR orbit contribution)                                                1   0.105  2 --> 1
                                        22 (JU medial process)                                                    2   0.167  0 ==> 2
                                        39 (PL contribution upp. triturating surf)                                1   0.143  0 ==> 1
                                        140 (PY pygal notch)                                                      1   0.167  1 ==> 0
                                        262 (Orbits position regarding the nares)                                 1   0.222  1 ==> 0
                                        265 (Concavity of the anterior (external) surface of the premaxilla)      1   0.143  0 ==> 1
                                        266 (Relative width of pmx)                                               1   0.222  0 ==> 2
node_70 --> Argillochelys africana      10 (FR orbit contribution)                                                1   0.105  1 ==> 0
                                        260 (Maxillary ventral surface)                                           1   0.125  0 ==> 1
                                        261 (Maxillary bulge over maxillary sulcus)                               1   0.400  0 ==> 1
node_70 --> Argillochelys cuneiceps     22 (JU medial process)                                                    2   0.167  2 ==> 0
                                        207 (DV dorsal vert. articulation)                                        1   0.500  1 --> 0
                                        257 (Shape of frontals)                                                   1   0.133  2 ==> 1
node_70 --> node_67                     8 (PF cranial scutes)                                                     1   0.500  0 ==> 1
                                        55 (QU antrum postoticum)                                                 1   0.333  2 ==> 1
                                        113 (DE dentary-surangular arrangement)                                   1   0.250  0 ==> 1
                                        116 (CA parallel keels)                                                   1   0.333  0 --> 3
                                        120 (NU nuchal articulation with neural)                                  1   0.250  1 ==> 2
                                        126 (NE number of neurals)                                                1   0.333  1 ==> 2
                                        140 (PY pygal notch)                                                      1   0.167  0 ==> 1
                                        239 (HUM lateral process shape)                                           1   0.250  0 ==> 1
                                        244 (HUM scar for muscle latissimus)                                      1   0.500  0 ==> 1
                                        256 (TIB tibial pit)                                                      1   0.333  1 ==> 0
                                        257 (Shape of frontals)                                                   1   0.133  2 ==> 1
                                        259 (Position of maxillary regarding the nares)                           1   0.111  0 ==> 1
                                        266 (Relative width of pmx)                                               1   0.222  2 ==> 0
node_67 --> node_66                     57 (QU proc. trochlerais oticum)                                          1   0.200  1 ==> 2
                                        58 (QU musculatory facet of proc.t.O)                                     1   0.125  0 ==> 1
                                        128 (PE number of peripherals)                                            1   1.000  1 --> 0
                                        133 (CO rib free peripherals)                                             1   0.600  1 ==> 2
                                        147 (PLR extrapleurals)                                                   1   1.000  0 ==> 1
                                        177 (IN intergular absence/presence)                                      1   1.000  1 ==> 0
                                        219 (SCA internal angle)                                                  1   0.500  1 ==> 0
                                        255 (FEM femoral trochanters)                                             1   1.000  1 ==> 2
                                        260 (Maxillary ventral surface)                                           1   0.125  0 ==> 1
node_66 --> node_65                     262 (Orbits position regarding the nares)                                 1   0.222  0 ==> 1
node_65 --> Caretta caretta             10 (FR orbit contribution)                                                1   0.105  1 ==> 0
                                        47 (VO vo-premaxila contact)                                              2   1.000  0 ==> 2
                                        113 (DE dentary-surangular arrangement)                                   1   0.250  1 ==> 0
                                        126 (NE number of neurals)                                                1   0.333  2 ==> 1
                                        132 (CO distal rib end)                                                   1   0.500  2 ==> 3
                                        138 (SUP  sup1 vs sup2)                                                   1   1.000  1 ==> 0
                                        177 (IN intergular absence/presence)                                      1   1.000  0 --> (01)
                                        179 (HU humero-pectoral sulcus)                                           1   1.000  0 --> (01)
                                        257 (Shape of frontals)                                                   1   0.133  1 ==> 2
                                        259 (Position of maxillary regarding the nares)                           1   0.111  1 ==> 0
node_65 --> Lepidochelys kempii         111 (DE symphyseal ridge)                                                 1   0.455  0 --> (01)
                                        116 (CA parallel keels)                                                   1   0.333  3 --> 0
                                        128 (PE number of peripherals)                                            1   1.000  0 --> (01)
                                        179 (HU humero-pectoral sulcus)                                           1   1.000  0 --> (01)
node_66 --> Lepidochelys olivacea       111 (DE symphyseal ridge)                                                 1   0.455  0 --> (01)
                                        116 (CA parallel keels)                                                   1   0.333  3 --> (03)
                                        128 (PE number of peripherals)                                            1   1.000  0 --> (01)
                                        179 (HU humero-pectoral sulcus)                                           1   1.000  0 --> (01)
node_67 --> Chelonia mydas              37 (PM medial premax. hook)                                               1   1.000  0 ==> 1
                                        42 (MX triturating surface definition)                                    1   0.333  1 ==> 2
                                        74 (PT medial ridge)                                                      1   0.143  1 ==> 0
                                        101 (PAr palatine artery)                                                 1   0.333  1 ==> 2
                                        110 (DE width triturating surface)                                        1   0.143  1 ==> 0
                                        111 (DE symphyseal ridge)                                                 2   0.455  0 ==> 2
                                        112 (DE lingual ridge)                                                    1   0.250  1 ==> 0
                                        123 (NU posteriomedial fontanelles)                                       1   0.400  0 --> (01)
                                        132 (CO distal rib end)                                                   1   0.500  2 ==> 3
                                        179 (HU humero-pectoral sulcus)                                           1   1.000  0 --> (01)
                                        202 (CEV cervical 8 ventral process)                                      1   1.000  0 --> (01)
                                        265 (Concavity of the anterior (external) surface of the premaxilla)      1   0.143  1 ==> 0
node_70 --> node_68                     50 (VO vomerine pillar)                                                   1   0.400  2 ==> 1
                                        266 (Relative width of pmx)                                               1   0.222  2 --> 0
node_68 --> Eochelone brabantica        39 (PL contribution upp. triturating surf)                                1   0.143  1 ==> 0
                                        40 (PL secondary palate)                                                  1   0.250  1 ==> 0
                                        42 (MX triturating surface definition)                                    1   0.333  1 ==> 0
                                        51 (VO upper triturating surface)                                         1   0.250  1 ==> 0
                                        90 (BS dorsum sellae)                                                     1   0.200  1 ==> 0
node_70 --> Erquelinnesia gosseleti     12 (FR direction orbits)                                                  1   0.143  0 ==> 1
                                        22 (JU medial process)                                                    2   0.167  2 ==> 0
                                        34 (PM fusion pm)                                                         1   0.333  0 ==> 1
                                        39 (PL contribution upp. triturating surf)                                1   0.143  1 ==> 0
                                        57 (QU proc. trochlerais oticum)                                          1   0.200  1 ==> 2
                                        58 (QU musculatory facet of proc.t.O)                                     1   0.125  0 ==> 1
                                        72 (PT proc. pteryg. externus)                                            2   0.182  1 ==> 3
                                        74 (PT medial ridge)                                                      1   0.143  1 ==> 0
                                        110 (DE width triturating surface)                                        1   0.143  1 ==> 0
                                        123 (NU posteriomedial fontanelles)                                       1   0.400  0 ==> 1
                                        257 (Shape of frontals)                                                   1   0.133  2 ==> 1
                                        264 (Dorsal exposure of nasal cavity)                                     1   0.100  1 ==> 0
node_70 --> Euclastes acutirostris      10 (FR orbit contribution)                                                1   0.105  1 ==> 0
                                        12 (FR direction orbits)                                                  1   0.143  0 ==> 1
                                        57 (QU proc. trochlerais oticum)                                          1   0.200  1 ==> 2
                                        58 (QU musculatory facet of proc.t.O)                                     1   0.125  0 ==> 1
                                        262 (Orbits position regarding the nares)                                 1   0.222  0 ==> 1
                                        263 (Skull height)                                                        1   0.125  0 ==> 1
node_70 --> Euclastes platyops          1 (NA, presence/absence)                                                  1   0.250  1 ==> 0
                                        10 (FR orbit contribution)                                                1   0.105  1 ==> 0
                                        264 (Dorsal exposure of nasal cavity)                                     1   0.100  1 ==> 0
node_70 --> Euclastes wielandi          10 (FR orbit contribution)                                                1   0.105  1 --> 2
                                        12 (FR direction orbits)                                                  1   0.143  0 ==> 1
                                        57 (QU proc. trochlerais oticum)                                          1   0.200  1 ==> 2
                                        58 (QU musculatory facet of proc.t.O)                                     1   0.125  0 ==> 1
                                        264 (Dorsal exposure of nasal cavity)                                     1   0.100  1 ==> 0
node_70 --> Itilochelys rasstrigin      10 (FR orbit contribution)                                                1   0.105  1 --> 2
                                        74 (PT medial ridge)                                                      1   0.143  1 ==> 0
                                        81 (BO deep C-shaped)                                                     1   0.125  1 ==> 0
                                        261 (Maxillary bulge over maxillary sulcus)                               1   0.400  0 ==> 1
node_70 --> Mexichelys coahuilaensis    10 (FR orbit contribution)                                                1   0.105  1 --> 2
                                        12 (FR direction orbits)                                                  1   0.143  0 ==> 1
                                        22 (JU medial process)                                                    1   0.167  2 ==> 1
                                        81 (BO deep C-shaped)                                                     1   0.125  1 ==> 0
                                        88 (BS ventral surface shape)                                             1   0.200  1 ==> 0
                                        90 (BS dorsum sellae)                                                     1   0.200  1 ==> 0
                                        91 (BS foramen carotic laterale)                                          1   0.333  1 ==> 0
                                        121 (NU costiform process)                                                1   1.000  0 ==> 1
                                        140 (PY pygal notch)                                                      1   0.167  0 ==> 1
                                        153 (PLA hyo-hypo contact and shape)                                      1   0.667  1 ==> 3
                                        256 (TIB tibial pit)                                                      1   0.333  1 ==> 0
                                        266 (Relative width of pmx)                                               1   0.222  2 ==> 0
node_70 --> Natator depressus           10 (FR orbit contribution)                                                1   0.105  1 ==> 0
                                        55 (QU antrum postoticum)                                                 1   0.333  2 ==> 1
                                        110 (DE width triturating surface)                                        1   0.143  1 ==> 0
                                        113 (DE dentary-surangular arrangement)                                   1   0.250  0 ==> 1
                                        120 (NU nuchal articulation with neural)                                  1   0.250  1 ==> 2
                                        133 (CO rib free peripherals)                                             1   0.600  1 ==> 2
                                        179 (HU humero-pectoral sulcus)                                           1   1.000  0 --> (01)
                                        239 (HUM lateral process shape)                                           1   0.250  0 ==> 1
node_70 --> Puppigerus camperi          10 (FR orbit contribution)                                                1   0.105  1 --> 2
                                        72 (PT proc. pteryg. externus)                                            2   0.182  1 ==> 3
                                        111 (DE symphyseal ridge)                                                 1   0.455  0 ==> 1
                                        140 (PY pygal notch)                                                      1   0.167  0 ==> 1
                                        260 (Maxillary ventral surface)                                           1   0.125  0 ==> 1
                                        263 (Skull height)                                                        1   0.125  0 ==> 1
                                        264 (Dorsal exposure of nasal cavity)                                     1   0.100  1 ==> 0
node_70 --> node_69                     57 (QU proc. trochlerais oticum)                                          1   0.200  1 ==> 2
                                        58 (QU musculatory facet of proc.t.O)                                     1   0.125  0 ==> 1
                                        111 (DE symphyseal ridge)                                                 1   0.455  0 ==> 1
                                        133 (CO rib free peripherals)                                             1   0.600  1 --> 0
                                        257 (Shape of frontals)                                                   1   0.133  2 --> 1
node_69 --> Tasbacka aldabergeni        13 (PA parieta-squamosal contact)                                         1   0.286  0 ==> 1
                                        18 (PA pineal foramen)                                                    1   0.333  0 ==> 1
                                        80 (BO anterior morphology)                                               1   0.333  1 ==> 0
node_70 --> Terlinguachelys fischbecki  110 (DE width triturating surface)                                        1   0.143  1 ==> 0
                                        112 (DE lingual ridge)                                                    1   0.250  1 ==> 0
                                        217 (SCA glenoid neck)                                                    1   1.000  0 ==> 1
                                        251 (ULNR ulnare vs intermedium)                                          1   0.667  1 ==> 0
node_71 --> Ashleychelys palmeri        30 (SQ sq-qudrate contact)                                                1   0.167  1 ==> 0
                                        142 (VE shape of vertebrals)                                              1   0.333  1 ==> 0
                                        259 (Position of maxillary regarding the nares)                           1   0.111  0 ==> 1
                                        263 (Skull height)                                                        1   0.125  0 ==> 1
node_73 --> Carolinochelys wilsoni      10 (FR orbit contribution)                                                1   0.105  2 ==> 1
                                        13 (PA parieta-squamosal contact)                                         1   0.286  1 ==> 0
                                        30 (SQ sq-qudrate contact)                                                1   0.167  1 ==> 0
                                        51 (VO upper triturating surface)                                         1   0.250  0 ==> 1
                                        64 (PT pt-basioccipital)                                                  1   1.000  1 ==> 0
                                        196 (CEV cervicals 6 and 7 double)                                        1   1.000  0 ==> 1
                                        259 (Position of maxillary regarding the nares)                           1   0.111  0 ==> 1
                                        262 (Orbits position regarding the nares)                                 1   0.222  1 ==> 0
node_73 --> Corsochelys haliniches      88 (BS ventral surface shape)                                             1   0.200  1 ==> 0
                                        220 (COR coracoid vs humerus lenght)                                      1   0.500  1 ==> 0
                                        257 (Shape of frontals)                                                   1   0.133  1 ==> 2
node_73 --> node_72                     6 (PR pref-palatine contact)                                              1   1.000  0 --> 1
                                        10 (FR orbit contribution)                                                1   0.105  2 --> 0
                                        13 (PA parieta-squamosal contact)                                         1   0.286  1 --> 0
                                        14 (PA foramen nervi trigemini)                                           1   1.000  1 --> 0
                                        19 (JU jugal-squamosal contact)                                           1   1.000  1 --> 0
                                        21 (JU jugal-quadrate contact)                                            1   0.200  0 --> 1
                                        35 (PM foramen prepalatinum)                                              1   0.250  1 --> 0
                                        42 (MX triturating surface definition)                                    1   0.333  1 --> 0
                                        55 (QU antrum postoticum)                                                 1   0.333  2 --> 1
                                        60 (EPt absence/presence)                                                 1   1.000  1 --> 2
                                        67 (PT medial contact)                                                    1   0.500  0 --> 1
                                        69 (PT vertical flange)                                                   1   0.500  1 --> 0
                                        70 (PT pterygoid-exoccipital)                                             1   0.333  1 --> 0
                                        72 (PT proc. pteryg. externus)                                            2   0.182  1 --> 3
                                        74 (PT medial ridge)                                                      1   0.143  1 --> 0
                                        88 (BS ventral surface shape)                                             1   0.200  1 --> 0
                                        92 (BS foramen ant. can. car. int)                                        1   1.000  1 --> 0
                                        100 (IC foramen post. canc. carot. intern.)                               1   0.500  1 --> 2
                                        101 (PAr palatine artery)                                                 1   0.333  1 --> 2
                                        113 (DE dentary-surangular arrangement)                                   1   0.250  0 ==> 1
                                        115 (CA carapacial scutes)                                                1   0.333  0 ==> 1
                                        120 (NU nuchal articulation with neural)                                  1   0.250  1 ==> 2
                                        137 (SUP number of suprapygals)                                           1   0.500  1 --> 0
                                        170 (PLAS plastral scutes)                                                1   0.333  0 ==> 1
                                        199 (CEV heigth vs lenght)                                                1   1.000  1 ==> 0
                                        224 (PEL thryoid fenestra)                                                1   1.000  0 ==> 1
                                        239 (HUM lateral process shape)                                           1   0.250  0 ==> 1
                                        242 (HUM anterior projection lateral proc.)                               1   1.000  0 ==> 1
                                        246 (ULN contact with radius)                                             1   0.500  1 ==> 0
                                        251 (ULNR ulnare vs intermedium)                                          1   0.667  1 --> 2
                                        259 (Position of maxillary regarding the nares)                           1   0.111  0 --> 1
                                        260 (Maxillary ventral surface)                                           1   0.125  0 --> 1
                                        264 (Dorsal exposure of nasal cavity)                                     1   0.100  0 --> 1
                                        265 (Concavity of the anterior (external) surface of the premaxilla)      1   0.143  0 --> 1
node_72 --> Dermochelys coriacea        111 (DE symphyseal ridge)                                                 1   0.455  1 ==> 0
                                        115 (CA carapacial scutes)                                                1   0.333  1 ==> 2
                                        128 (PE number of peripherals)                                            2   1.000  1 ==> 3
                                        153 (PLA hyo-hypo contact and shape)                                      1   0.667  1 ==> 4
                                        154 (EN absence/presence)                                                 1   1.000  0 ==> 1
                                        237 (HUM lateral process)                                                 1   0.750  2 ==> 3
node_72 --> Mesodermochelys undulatus   8 (PF cranial scutes)                                                     1   0.500  0 ==> 1
                                        111 (DE symphyseal ridge)                                                 1   0.455  1 ==> 2
                                        112 (DE lingual ridge)                                                    1   0.250  1 ==> 0
                                        188 (CEV cervicals 8 vs 7)                                                1   1.000  1 ==> 0
                                        197 (CEV cervicals 6 and 7 central)                                       1   0.500  1 ==> 0
                                        198 (CEV cervicals 7 and 8 double)                                        1   0.333  1 ==> 0
                                        203 (CEV cervicals 7 and 8 shape art.)                                    1   0.500  1 ==> 0
node_73 --> Nichollsemys bareri         7 (PF dorsal exposure)                                                    1   0.500  0 ==> 1
                                        12 (FR direction orbits)                                                  1   0.143  0 ==> 1
                                        20 (JU participation upp. temp. emargination)                             1   1.000  0 ==> 1
                                        22 (JU medial process)                                                    1   0.167  0 ==> 1
                                        66 (PT foramen palat. post.)                                              2   0.250  2 ==> 0
                                        75 (PT posterolateral extension)                                          1   0.500  0 ==> 1
                                        81 (BO deep C-shaped)                                                     1   0.125  0 --> 1
                                        257 (Shape of frontals)                                                   1   0.133  1 ==> 2
node_73 --> Procolpochelys grandaeva    10 (FR orbit contribution)                                                1   0.105  2 ==> 1
                                        13 (PA parieta-squamosal contact)                                         1   0.286  1 ==> 0
                                        30 (SQ sq-qudrate contact)                                                1   0.167  1 ==> 0
                                        50 (VO vomerine pillar)                                                   1   0.400  0 ==> 1
                                        51 (VO upper triturating surface)                                         1   0.250  0 ==> 1
                                        81 (BO deep C-shaped)                                                     1   0.125  0 --> 1
                                        259 (Position of maxillary regarding the nares)                           1   0.111  0 ==> 1
                                        264 (Dorsal exposure of nasal cavity)                                     1   0.100  0 ==> 1
node_74 --> Toxochelys latiremis        39 (PL contribution upp. triturating surf)                                1   0.143  0 ==> 1
                                        41 (PL palatine-vomer contact)                                            1   0.500  0 ==> 1
                                        50 (VO vomerine pillar)                                                   1   0.400  0 ==> 1
                                        111 (DE symphyseal ridge)                                                 1   0.455  1 --> (01)
                                        120 (NU nuchal articulation with neural)                                  1   0.250  1 --> 2
                                        123 (NU posteriomedial fontanelles)                                       1   0.400  0 --> 1
                                        150 (PLA posterior plastral fontanella)                                   1   0.667  1 --> (01)
                                        183 (AN anal vs xiphiplastron)                                            1   1.000  0 ==> 1
                                        233 (ISC metischial process)                                              1   1.000  0 --> 1
                                        258 (Shape of nasals)                                                     1   0.444  0 ==> 3
                                        263 (Skull height)                                                        1   0.125  0 ==> 1
                                        266 (Relative width of pmx)                                               1   0.222  0 ==> 1

paup> Log start;
